# Supplementary material for: Genome streamlining in Parcubacteria transitioning from soil to groundwater
Source: Environ Microbiome. 2024 Jun 20;19:41. doi: 10.1186/s40793-024-00581-6 (PMC11188291; doi:10.1186/s40793-024-00581-6)
Supplement: Supplementary file 2 — Supplementary Material 2 [file 40793_2024_581_MOESM2_ESM.xlsx]

## Sheet: Table S1a
Table S1a: Details of Seepage (present study) and previously published groundwater MAGs.
Source	MAG_ID	Accession_Number	Total_length (bp)	Num_contigs	N50	GC_content	Checkm_cpr_Completeness	Checkm_cpr_Contamination	Estimated_genome_size_bp	Estimated_contamination_bp	Estimated_genome_size_corrected_bp	Estimated_genome_size_corrected_Kb	Domain	Phylum	Class	Order	Family	Genus	Species
Seepage (this study)	ADI_H3L2_1_122_18_3-bin069	SAMN37732921	3622824	287	20708	45.6	91.5	8.5	3.95937e+06	336546	3622824	3622.82	Bacteria	Verrucomicrobiota	Verrucomicrobiae	Methylacidiphilales	NA	NA	NA
Seepage (this study)	DC_HB_02_SPN181219-bin014_1	SAMN37732994	4829434	827	7263	59.1	66.2	7	7.29522e+06	510665	6.78455e+06	6784.55	Bacteria	Verrucomicrobiota	Verrucomicrobiae	Chthoniobacterales	Chthoniobacteraceae	NA	NA
Seepage (this study)	DC_HB_01_SPN181219-bin013_1	SAMN37732963	2381369	264	13806	63.9	80.3	7	2.96559e+06	207591	2.758e+06	2758	Bacteria	Proteobacteria	Gammaproteobacteria	Burkholderiales	Burkholderiaceae	Polaromonas	NA
Seepage (this study)	DC_HB_02_SPN181219-bin050	SAMN37733013	7068618	702	14577	64.3	81.7	7	8.65192e+06	605634	8.04628e+06	8046.28	Bacteria	Verrucomicrobiota	Verrucomicrobiae	Opitutales	Opitutaceae	ER46	NA
Seepage (this study)	DC_HB_01_SPN181219-bin040_1	SAMN37732972	3801999	466	9945	65.6	87.3	7	4.3551e+06	304857	4.05024e+06	4050.24	Bacteria	Proteobacteria	Alphaproteobacteria	Rhodobacterales	Rhodobacteraceae	Tabrizicola	NA
Seepage (this study)	ADI_H2L1_1_122_18_3-bin014_1	SAMN37732868	2267404	232	13881	44.3	50.7	5.6	4.4722e+06	250443	4.22175e+06	4221.75	Bacteria	Proteobacteria	Gammaproteobacteria	Burkholderiales	Methylophilaceae	Methylotenera	NA
Seepage (this study)	DC_HB_01_SPN181219-bin069	SAMN37732988	5220522	77	110239	58.3	63.4	5.6	8.23426e+06	461119	7.77314e+06	7773.14	Bacteria	Proteobacteria	Gammaproteobacteria	Burkholderiales	Burkholderiaceae	MESE01	NA
Seepage (this study)	ADI_DC_SW_02_SPN_11032020-bin039	SAMN37733110	4892521	155	54140	69.6	66.2	5.6	7.39052e+06	413869	6.97665e+06	6976.65	Bacteria	Proteobacteria	Gammaproteobacteria	Burkholderiales	Burkholderiaceae	Rhizobacter	NA
Seepage (this study)	ADI_DC_SW_02_SPN_11032020-bin066_1	SAMN37733119	4570908	250	30688	53.1	71.8	5.6	6.36617e+06	356505	6.00966e+06	6009.66	Bacteria	Proteobacteria	Gammaproteobacteria	Burkholderiales	Burkholderiaceae	NA	NA
Seepage (this study)	ADI_DC_SW_02_SPN_11032020-bin028	SAMN37733107	3347118	27	208308	51.7	95.8	5.6	3.49386e+06	195656	3.2982e+06	3298.2	Bacteria	Verrucomicrobiota	Verrucomicrobiae	Verrucomicrobiales	Akkermansiaceae	UBA1315	NA
Seepage (this study)	DC_HB_01_SPN181219-bin008	SAMN37732960	7233956	43	426741	60.1	95.8	5.6	7.5511e+06	422862	7.12824e+06	7128.24	Bacteria	Verrucomicrobiota	Verrucomicrobiae	Verrucomicrobiales	Verrucomicrobiaceae	Prosthecobacter	NA
Seepage (this study)	DC_HB_02_SPN181219-bin059	SAMN37733019	6777192	136	91622	63	98.6	5.6	6.87342e+06	384912	6.48851e+06	6488.51	Bacteria	Verrucomicrobiota	Verrucomicrobiae	Verrucomicrobiales	V1-33	CAIZWU01	NA
Seepage (this study)	ADI_H3L2_122-bin017	SAMN37732943	4516726	95	82977	67.9	100	5.6	4516726	252937	4.26379e+06	4263.79	Bacteria	Proteobacteria	Alphaproteobacteria	Sphingomonadales	Sphingomonadaceae	Sphingomonas	NA
Seepage (this study)	ADI_H2L1_1_122_18_3-bin027	SAMN37732878	5626404	810	10954	66	50.7	4.2	1.10974e+07	466093	1.06314e+07	10631.4	Bacteria	Proteobacteria	Gammaproteobacteria	Burkholderiales	Burkholderiaceae	LX47W	NA
Seepage (this study)	ADI_H3L2_1_122_18_3-bin054_1	SAMN37732913	1731373	166	14121	45.1	52.1	4.2	3.32317e+06	139573	3.1836e+06	3183.6	Bacteria	Chlamydiota	Chlamydiia	Chlamydiales	SM23-39	O2-12-FULL-49-9	NA
Seepage (this study)	DC_HB_01_SPN181219-bin048_1	SAMN37732977	4717187	615	10745	67	52.1	4.2	9.0541e+06	380272	8.67383e+06	8673.83	Bacteria	Proteobacteria	Gammaproteobacteria	Burkholderiales	Burkholderiaceae	Variovorax	NA
Seepage (this study)	DC_RB_04_SPN110320-bin067	SAMN37733064	5030599	148	75288	62.1	53.5	4.2	9.40299e+06	394926	9.00806e+06	9008.06	Bacteria	Proteobacteria	Gammaproteobacteria	Burkholderiales	Burkholderiaceae	Massilia	NA
Seepage (this study)	ADI_H1L2_2_122_18_3-bin029	SAMN37732826	2360131	622	4322	42.7	56.3	4.2	4.19206e+06	176067	4.016e+06	4016	Bacteria	Proteobacteria	Gammaproteobacteria	Burkholderiales	Methylophilaceae	Methylotenera	NA
Seepage (this study)	DC_SW_03_SPN07022020-bin008_1	SAMN37733081	2520835	194	18689	67	57.7	4.2	4.36886e+06	183492	4.18537e+06	4185.37	Bacteria	Proteobacteria	Alphaproteobacteria	Caulobacterales	Caulobacteraceae	Brevundimonas	NA
Seepage (this study)	DC_HB_02_SPN181219-bin029	SAMN37733003	2285771	453	6335	55.2	60.6	4.2	3.7719e+06	158420	3.61348e+06	3613.48	Bacteria	Proteobacteria	Gammaproteobacteria	Burkholderiales	Methylophilaceae	NA	NA
Seepage (this study)	DC_HB_01_SPN181219-bin017	SAMN37732966	3940097	277	26526	67.6	63.4	4.2	6.21466e+06	261016	5.95365e+06	5953.65	Bacteria	Proteobacteria	Gammaproteobacteria	Burkholderiales	Burkholderiaceae	Ramlibacter	NA
Seepage (this study)	DC_HB_02_SPN181219-bin027	SAMN37733001	2098520	175	20611	42.5	63.4	4.2	3.30997e+06	139019	3.17095e+06	3170.95	Bacteria	Proteobacteria	Gammaproteobacteria	Burkholderiales	Methylophilaceae	Methylotenera_A	NA
Seepage (this study)	DC_RB_04_SPN110320-bin039_1	SAMN37733051	3287859	310	16130	39.7	63.4	4.2	5.1859e+06	217808	4.96809e+06	4968.09	Bacteria	Bacteroidota	Bacteroidia	NS11-12g	UKL13-3	UKL13-3	NA
Seepage (this study)	DC_RB_04_SPN110320-bin077_1	SAMN37733072	3574376	84	86236	64.3	64.8	4.2	5.51601e+06	231673	5.28434e+06	5284.34	Bacteria	Proteobacteria	Gammaproteobacteria	Nevskiales	Nevskiaceae	Stagnimonas	NA
Seepage (this study)	DC_SW_03_SPN07022020-bin021_1	SAMN37733084	2481688	725	3817	42.3	66.2	4.2	3.74877e+06	157448	3.59132e+06	3591.32	Bacteria	Bacteroidota	Bacteroidia	Chitinophagales	Chitinophagaceae	Flavisolibacter	NA
Seepage (this study)	DC_HB_01_SPN181219-bin033_1	SAMN37732969	3919001	145	37790	60.1	67.6	4.2	5.79734e+06	243488	5.55385e+06	5553.85	Bacteria	Verrucomicrobiota	Verrucomicrobiae	Verrucomicrobiales	Verrucomicrobiaceae	Prosthecobacter	NA
Seepage (this study)	DC_RB_04_SPN110320-bin070_1	SAMN37733067	2616119	350	10048	67.2	69	4.2	3.79148e+06	159242	3.63223e+06	3632.23	Bacteria	Actinobacteriota	Actinomycetia	Actinomycetales	Microbacteriaceae	Microbacterium	Microbacterium_profundi
Seepage (this study)	DC_HB_01_SPN181219-bin002	SAMN37732956	4456952	91	80958	60.9	73.2	4.2	6.08873e+06	255727	5.83301e+06	5833.01	Bacteria	Verrucomicrobiota	Verrucomicrobiae	Verrucomicrobiales	Akkermansiaceae	UBA1315	NA
Seepage (this study)	ADI_DC_SW_02_SPN_11032020-bin038_1	SAMN37733109	7529653	243	50906	65	76.1	4.2	9.89442e+06	415566	9.47885e+06	9478.85	Bacteria	Proteobacteria	Gammaproteobacteria	Burkholderiales	Burkholderiaceae	Massilia	NA
Seepage (this study)	ADI_H1L3_2_122_18_3-bin021_1	SAMN37732838	5466042	64	143982	65.7	88.7	4.2	6.16239e+06	258820	5.90357e+06	5903.57	Bacteria	Proteobacteria	Gammaproteobacteria	Burkholderiales	Burkholderiaceae	Cupriavidus	Cupriavidus_basilensis
Seepage (this study)	DC_HB_02_SPN181219-bin009	SAMN37732992	6662693	778	12463	58.8	91.5	4.2	7.28163e+06	305829	6.9758e+06	6975.8	Bacteria	Armatimonadota	Armatimonadia	Armatimonadales	Armatimonadaceae	JACMJB01	NA
Seepage (this study)	DC_RB_04_SPN110320-bin058	SAMN37733060	3808518	43	139545	64.9	93	4.2	4.09518e+06	171998	3.92318e+06	3923.18	Bacteria	Proteobacteria	Alphaproteobacteria	Rhodobacterales	Rhodobacteraceae	NA	NA
Seepage (this study)	DC_RB_04_SPN110320-bin069_1	SAMN37733066	6757320	65	168215	60.1	94.4	4.2	7.15818e+06	300643	6.85753e+06	6857.53	Bacteria	Verrucomicrobiota	Verrucomicrobiae	Verrucomicrobiales	Akkermansiaceae	UBA1315	NA
Seepage (this study)	ADI_H3L2_122-bin002_1	SAMN37732932	4117623	141	53596	64.1	97.2	4.2	4.23624e+06	177922	4.05832e+06	4058.32	Bacteria	Proteobacteria	Gammaproteobacteria	Xanthomonadales	Rhodanobacteraceae	Rhodanobacter	Rhodanobacter_sp900142825
Seepage (this study)	DC_HB_02_SPN181219-bin069	SAMN37733025	8975764	89	215015	71.5	97.2	4.2	9.23433e+06	387842	8.84648e+06	8846.48	Bacteria	Myxococcota	UBA796	UBA796	SXON01	CAJBVW01	NA
Seepage (this study)	ADI_H1L2_2_122_18_3-bin001	SAMN37732819	2595867	35	103705	63	98.6	4.2	2.63273e+06	110574	2.52215e+06	2522.15	Bacteria	Proteobacteria	Gammaproteobacteria	UBA5335	UBA5335	Macondimonas	Macondimonas_sp011620145
Seepage (this study)	ADI_H1L3_2_122_18_3-bin013_1	SAMN37732832	3128325	26	208436	58.3	100	4.2	3128325	131390	2.99694e+06	2996.94	Bacteria	Proteobacteria	Gammaproteobacteria	Burkholderiales	Sulfuriferulaceae	Sulfuriferula	Sulfuriferula_sp003455595
Seepage (this study)	DC_SW_03_SPN07022020-bin004_1	SAMN37733079	4979732	98	85258	65.1	100	4.2	4979732	209149	4.77058e+06	4770.58	Bacteria	Proteobacteria	Gammaproteobacteria	Burkholderiales	Burkholderiaceae	Hydrogenophaga	NA
Seepage (this study)	ADI_H2L1_1_122_18_3-bin019	SAMN37732871	4238654	343	18549	68.2	50.7	2.8	8.36026e+06	234087	8.12618e+06	8126.18	Bacteria	Proteobacteria	Gammaproteobacteria	Burkholderiales	Burkholderiaceae	Rhizobacter	NA
Seepage (this study)	DC_RB_04_SPN110320-bin080_1	SAMN37733075	2622365	289	14171	63.4	50.7	2.8	5.17232e+06	144825	5.02749e+06	5027.49	Bacteria	Proteobacteria	Alphaproteobacteria	Sphingomonadales	Sphingomonadaceae	Sphingomicrobium	NA
Seepage (this study)	ADI_DC_SW_02_SPN_11032020-bin009_1	SAMN37733100	2495972	502	6688	63.4	53.5	2.8	4.66537e+06	130630	4.53474e+06	4534.74	Bacteria	Proteobacteria	Gammaproteobacteria	Burkholderiales	Burkholderiaceae	Polaromonas	NA
Seepage (this study)	ADI_H2L1_1_122_18_3-bin002	SAMN37732860	6007437	192	49905	64.1	54.9	2.8	1.09425e+07	306390	1.06361e+07	10636.1	Bacteria	Proteobacteria	Alphaproteobacteria	Rhizobiales	Xanthobacteraceae	Bradyrhizobium	NA
Seepage (this study)	ADI_H3L2_122-bin012_1	SAMN37732939	4069247	192	39287	69.3	54.9	2.8	7.41211e+06	207539	7.20457e+06	7204.57	Bacteria	Proteobacteria	Alphaproteobacteria	Caulobacterales	Caulobacteraceae	Phenylobacterium	NA
Seepage (this study)	DC_RB_04_SPN110320-bin020	SAMN37733040	5382258	106	100350	65	56.3	2.8	9.55996e+06	267679	9.29228e+06	9292.28	Bacteria	Proteobacteria	Gammaproteobacteria	Burkholderiales	Burkholderiaceae	Massilia	NA
Seepage (this study)	ADI_H3L2_1_122_18_3-bin076	SAMN37732923	3052563	295	13433	63.7	57.7	2.8	5.2904e+06	148131	5.14227e+06	5142.27	Bacteria	Proteobacteria	Alphaproteobacteria	Sphingomonadales	Sphingomonadaceae	Novosphingobium	NA
Seepage (this study)	DC_HB_02_SPN181219-bin025_1	SAMN37732999	3735331	689	7073	57.2	57.7	2.8	6.47371e+06	181264	6.29245e+06	6292.45	Bacteria	Proteobacteria	Gammaproteobacteria	Pseudomonadales	Pseudohongiellaceae	CAILUG01	NA
Seepage (this study)	ADI_DC_SW_02_SPN_11032020-bin020	SAMN37733103	4228170	188	46781	41.9	59.2	2.8	7.14218e+06	199981	6.9422e+06	6942.2	Bacteria	Bacteroidota	Bacteroidia	Sphingobacteriales	Sphingobacteriaceae	Daejeonella	NA
Seepage (this study)	ADI_H1L3_2_122_18_3-bin016	SAMN37732834	3692760	65	110500	65	62	2.8	5.95606e+06	166770	5.78929e+06	5789.29	Bacteria	Proteobacteria	Alphaproteobacteria	Sphingomonadales	Sphingomonadaceae	Sphingomonas	Sphingomonas_echinoides
Seepage (this study)	ADI_H1L3_4_122_18_3-bin003	SAMN37732850	3381760	68	78215	64.8	62	2.8	5.45445e+06	152725	5.30173e+06	5301.73	Bacteria	Proteobacteria	Alphaproteobacteria	Sphingomonadales	Sphingomonadaceae	Sphingomonas	Sphingomonas_sp000797515
Seepage (this study)	ADI_H3L2_1_122_18_3-bin015	SAMN37732896	7094941	100	172212	60.5	62	2.8	1.14435e+07	320417	1.1123e+07	11123	Bacteria	Proteobacteria	Gammaproteobacteria	Pseudomonadales	Pseudomonadaceae	Pseudomonas_E	Pseudomonas_E_veronii
Seepage (this study)	ADI_H1L3_2_122_18_3-bin026	SAMN37732840	5259113	214	39933	64	64.8	2.8	8.11592e+06	227246	7.88867e+06	7888.67	Bacteria	Proteobacteria	Alphaproteobacteria	Sphingomonadales	Sphingomonadaceae	Sphingomonas	Sphingomonas_sp000803065
Seepage (this study)	ADI_DC_SW_02_SPN_11032020-bin027_1	SAMN37733106	5591485	838	9128	57.9	66.2	2.8	8.44635e+06	236498	8.20985e+06	8209.85	Bacteria	Proteobacteria	Gammaproteobacteria	Burkholderiales	Burkholderiaceae	Polaromonas	NA
Seepage (this study)	ADI_H2L1_1_122_18_3-bin005	SAMN37732862	3714586	162	37753	61.5	67.6	2.8	5.49495e+06	153859	5.34109e+06	5341.09	Bacteria	Proteobacteria	Alphaproteobacteria	Rhizobiales	Xanthobacteraceae	Afipia	NA
Seepage (this study)	DC_HB_01_SPN181219-bin053	SAMN37732979	4707587	66	137257	65.3	67.6	2.8	6.96389e+06	194989	6.7689e+06	6768.9	Bacteria	Proteobacteria	Alphaproteobacteria	Sphingomonadales	Sphingomonadaceae	Rhizorhabdus	NA
Seepage (this study)	DC_HB_02_SPN181219-bin001_1	SAMN37732989	3375813	639	6567	65.3	74.6	2.8	4.52522e+06	126706	4.39851e+06	4398.51	Bacteria	Proteobacteria	Alphaproteobacteria	Rhodobacterales	Rhodobacteraceae	Tabrizicola	NA
Seepage (this study)	ADI_H3L2_1_122_18_3-bin026_1	SAMN37732900	1598727	221	9372	45.8	77.5	2.8	2.06287e+06	57760.5	2.00511e+06	2005.11	Bacteria	Proteobacteria	Gammaproteobacteria	Berkiellales	Berkiellaceae	NA	NA
Seepage (this study)	DC_HB_02_SPN181219-bin073	SAMN37733028	2846004	489	7853	64.9	77.5	2.8	3.67226e+06	102823	3.56944e+06	3569.44	Bacteria	Proteobacteria	Alphaproteobacteria	Sphingomonadales	Sphingomonadaceae	Alteraurantiacibacter	NA
Seepage (this study)	ADI_DC_SW_02_SPN_11032020-bin088_1	SAMN37733126	3464927	79	78322	63.4	78.9	2.8	4.39154e+06	122963	4.26858e+06	4268.58	Bacteria	Proteobacteria	Alphaproteobacteria	Sphingomonadales	Sphingomonadaceae	Sphingomonas	NA
Seepage (this study)	DC_HB_02_SPN181219-bin023	SAMN37732998	4100038	44	114531	59.3	80.3	2.8	5.1059e+06	142965	4.96294e+06	4962.94	Bacteria	Verrucomicrobiota	Verrucomicrobiae	Verrucomicrobiales	Akkermansiaceae	UBA1315	NA
Seepage (this study)	DC_HB_01_SPN181219-bin051	SAMN37732978	2247433	217	16007	43.2	81.7	2.8	2.75084e+06	77023.4	2.67381e+06	2673.81	Bacteria	Proteobacteria	Gammaproteobacteria	Burkholderiales	Methylophilaceae	Methylotenera_A	NA
Seepage (this study)	DC_HB_02_SPN181219-bin036_1	SAMN37733005	2023128	115	28962	46.4	83.1	2.8	2.43457e+06	68168	2.3664e+06	2366.4	Bacteria	Proteobacteria	Gammaproteobacteria	Burkholderiales	Methylophilaceae	Methylotenera_A	NA
Seepage (this study)	ADI_H2L1_1_122_18_3-bin038_1	SAMN37732883	1856059	216	11563	49.6	84.5	2.8	2.19652e+06	61502.5	2.13502e+06	2135.02	Bacteria	Chlamydiota	Chlamydiia	Chlamydiales	Rhabdochlamydiaceae	NA	NA
Seepage (this study)	DC_HB_02_SPN181219-bin056	SAMN37733016	5938236	35	252550	59.7	85.9	2.8	6.91296e+06	193563	6.7194e+06	6719.4	Bacteria	Verrucomicrobiota	Verrucomicrobiae	Verrucomicrobiales	Akkermansiaceae	UBA1315	NA
Seepage (this study)	ADI_H3L2_1_122_18_3-bin080	SAMN37732925	1757651	73	37087	40.6	88.7	2.8	1.98157e+06	55483.9	1.92608e+06	1926.08	Bacteria	Chlamydiota	Chlamydiia	Chlamydiales	Rhabdochlamydiaceae	NA	NA
Seepage (this study)	ADI_H1L3_4_122_18_3-bin012_1	SAMN37732853	4543719	54	120441	59.9	91.5	2.8	4.96581e+06	139043	4.82677e+06	4826.77	Bacteria	Proteobacteria	Gammaproteobacteria	Burkholderiales	Burkholderiaceae	Polaromonas	NA
Seepage (this study)	DC_RB_04_SPN110320-bin028	SAMN37733046	3310203	153	33654	61.3	91.5	2.8	3.61771e+06	101296	3.51641e+06	3516.41	Bacteria	Proteobacteria	Alphaproteobacteria	Rhizobiales	Xanthobacteraceae	Afipia	NA
Seepage (this study)	DC_RB_04_SPN110320-bin047_1	SAMN37733056	3346945	376	12314	44.1	91.5	2.8	3.65786e+06	102420	3.55544e+06	3555.44	Bacteria	Bacteroidota	Bacteroidia	NS11-12g	UKL13-3	UBA6183	NA
Seepage (this study)	DC_HB_02_SPN181219-bin057	SAMN37733017	3432818	231	21095	48.8	94.4	2.8	3.63646e+06	101821	3.53464e+06	3534.64	Bacteria	Bacteroidota	Bacteroidia	Flavobacteriales	Luteibaculaceae	NA	NA
Seepage (this study)	ADI_H2L1_1_122_18_3-bin013_1	SAMN37732867	4498976	100	70119	37.3	95.8	2.8	4.69622e+06	131494	4.56472e+06	4564.72	Bacteria	Bacteroidota	Bacteroidia	AKYH767	B-17BO	UBA4416	NA
Seepage (this study)	ADI_H2L1_1_122_18_3-bin021	SAMN37732873	7424532	252	42570	44.4	95.8	2.8	7.75003e+06	217001	7.53303e+06	7533.03	Bacteria	Bacteroidota	Bacteroidia	Sphingobacteriales	Sphingobacteriaceae	Mucilaginibacter	NA
Seepage (this study)	ADI_H3L2_1_122_18_3-bin065_1	SAMN37732918	5552780	109	91378	63.5	95.8	2.8	5.79622e+06	162294	5.63393e+06	5633.93	Bacteria	Proteobacteria	Gammaproteobacteria	Burkholderiales	Burkholderiaceae	Massilia	NA
Seepage (this study)	ADI_H1L3_2_122_18_3-bin011	SAMN37732831	3875087	73	95414	51.1	97.2	2.8	3.98672e+06	111628	3875087	3875.09	Bacteria	Proteobacteria	Gammaproteobacteria	Burkholderiales	Burkholderiaceae	Herminiimonas	NA
Seepage (this study)	DC_HB_01_SPN181219-bin042	SAMN37732973	2943592	83	62047	64.8	97.2	2.8	3.02839e+06	84794.8	2943592	2943.59	Bacteria	Proteobacteria	Alphaproteobacteria	Sphingomonadales	Sphingomonadaceae	Novosphingobium	NA
Seepage (this study)	DC_SW_03_SPN07022020-bin038_1	SAMN37733093	3575427	10	383550	65.7	97.2	2.8	3.67842e+06	102996	3.57543e+06	3575.43	Bacteria	Proteobacteria	Alphaproteobacteria	Rhodobacterales	Rhodobacteraceae	Tabrizicola	NA
Seepage (this study)	ADI_H3L2_1_122_18_3-bin067_1	SAMN37732919	5228696	93	147707	35.9	98.6	2.8	5.30294e+06	148482	5.15445e+06	5154.45	Bacteria	Bacteroidota	Bacteroidia	AKYH767	2-12-FULL-35-15	2-12-FULL-35-15	NA
Seepage (this study)	ADI_H3L2_1_122_18_3-bin081	SAMN37732926	3142331	18	263249	54	98.6	2.8	3.18695e+06	89234.6	3.09771e+06	3097.71	Bacteria	Proteobacteria	Gammaproteobacteria	Burkholderiales	Sulfuriferulaceae	Sulfuriferula	NA
Seepage (this study)	ADI_H3L2_122-bin016	SAMN37732942	3590673	100	503266	53.6	98.6	2.8	3.64166e+06	101966	3.53969e+06	3539.69	Bacteria	Proteobacteria	Gammaproteobacteria	Burkholderiales	Sulfuriferulaceae	Sulfuriferula	NA
Seepage (this study)	ADI_DC_SW_02_SPN_11032020-bin055	SAMN37733113	6600286	160	75805	59.9	100	2.8	6600286	184808	6.41548e+06	6415.48	Bacteria	Proteobacteria	Gammaproteobacteria	Burkholderiales	Burkholderiaceae	Rhodoferax	NA
Seepage (this study)	ADI_DC_SW_02_SPN_11032020-bin072_1	SAMN37733121	2826671	40	155660	58.6	100	2.8	2826671	79146.8	2.74752e+06	2747.52	Bacteria	Verrucomicrobiota	Verrucomicrobiae	Verrucomicrobiales	Akkermansiaceae	UBA1315	NA
Seepage (this study)	ADI_H1L3_4_122_18_3-bin020	SAMN37732856	2982501	206	21482	66.5	100	2.8	2982501	83510	2.89899e+06	2898.99	Bacteria	Actinobacteriota	Actinomycetia	Actinomycetales	Microbacteriaceae	Lacisediminihabitans	NA
Seepage (this study)	ADI_H3L2_1_122_18_3-bin001	SAMN37732887	6973023	67	151514	68.3	100	2.8	6973023	195245	6.77778e+06	6777.78	Bacteria	Proteobacteria	Gammaproteobacteria	Burkholderiales	Burkholderiaceae	Variovorax	Variovorax_boronicumulans
Seepage (this study)	ADI_H3L2_1_122_18_3-bin032_1	SAMN37732903	4699766	37	235744	63.5	100	2.8	4699766	131593	4.56817e+06	4568.17	Bacteria	Proteobacteria	Gammaproteobacteria	Burkholderiales	Burkholderiaceae	Polaromonas	NA
Seepage (this study)	ADI_H3L2_1_122_18_3-bin042_1	SAMN37732907	2914539	67	69490	42.6	100	2.8	2914539	81607.1	2.83293e+06	2832.93	Bacteria	Proteobacteria	Gammaproteobacteria	DSM-16500	DSM-16500	UBA5158	NA
Seepage (this study)	DC_RB_04_SPN110320-bin024_1	SAMN37733042	956341	8	273765	44	51.2	2.3	1.86785e+06	42960.6	1.82489e+06	1824.89	Bacteria	Patescibacteria	Saccharimonadia	Saccharimonadales	Saccharimonadaceae	UBA6175	NA
Seepage (this study)	ADI_DC_SW_02_SPN_11032020-bin026	SAMN37733105	873988	45	38640	43.2	90.7	2.3	963603	22162.9	941440	941.44	Bacteria	Patescibacteria	Paceibacteria	UBA9983_A	UBA2163	OLB19	NA
Seepage (this study)	ADI_H3L2_1_122_18_3-bin016	SAMN37732897	997490	29	52433	38.7	93	2.3	1.07257e+06	24669.1	1.0479e+06	1047.9	Bacteria	Patescibacteria	Paceibacteria	UBA9983_A	CAIZIN01	NA	NA
Seepage (this study)	DC_RB_04_SPN110320-bin016	SAMN37733038	982214	11	90786	43.7	95.4	2.3	1.02957e+06	23680.2	1.00589e+06	1005.89	Bacteria	Patescibacteria	Paceibacteria	UBA9983_A	UBA2163	OLB19	NA
Seepage (this study)	ADI_DC_SW_02_SPN_11032020-bin081_1	SAMN37733124	1259110	27	78479	45.2	97.7	2.3	1.28875e+06	29641.3	1259110	1259.11	Bacteria	Patescibacteria	Saccharimonadia	Saccharimonadales	JACDFO01	JACDFO01	NA
Seepage (this study)	ADI_DC_SW_02_SPN_11032020-bin097_1	SAMN37733129	809168	7	225055	39.3	97.7	2.3	828217	19049	809168	809.168	Bacteria	Patescibacteria	Paceibacteria	UBA9983_A	Zambryskibacteraceae	C7867-006	NA
Seepage (this study)	ADI_H3L2_1_122_18_3-bin002_1	SAMN37732888	729256	19	69379	54.6	97.7	2.3	746424	17167.7	729256	729.256	Bacteria	Patescibacteria	Paceibacteria	UBA9983_A	UBA2163	GWA1-54-10	NA
Seepage (this study)	ADI_H3L2_1_122_18_3-bin049_1	SAMN37732910	1029232	30	55047	45.7	97.7	2.3	1.05346e+06	24229.6	1.02923e+06	1029.23	Bacteria	Patescibacteria	Paceibacteria	UBA9983_A	PALSA-1337	C7867-002	NA
Seepage (this study)	ADI_H3L2_122-bin025	SAMN37732948	1018682	62	26786	38.7	97.7	2.3	1.04266e+06	23981.3	1018682	1018.68	Bacteria	Patescibacteria	Paceibacteria	UBA9983_A	CAIZIN01	NA	NA
Seepage (this study)	ADI_DC_SW_02_SPN_11032020-bin045	SAMN37733111	877708	12	177300	44.1	100	2.3	877708	20187.3	857521	857.521	Bacteria	Patescibacteria	Paceibacteria	UBA9983_A	UBA9973	NA	NA
Seepage (this study)	ADI_DC_SW_02_SPN_11032020-bin015	SAMN37733102	3661116	573	8940	68.2	50.7	1.4	7.22114e+06	101096	7.12004e+06	7120.04	Bacteria	Proteobacteria	Gammaproteobacteria	Burkholderiales	Burkholderiaceae	Rhizobacter	NA
Seepage (this study)	ADI_H3L2_122-bin014	SAMN37732941	4365922	352	20695	60.3	53.5	1.4	8.1606e+06	114248	8.04635e+06	8046.35	Bacteria	Proteobacteria	Gammaproteobacteria	Burkholderiales	Burkholderiaceae	Polaromonas	NA
Seepage (this study)	DC_HB_01_SPN181219-bin064_1	SAMN37732985	4601246	94	80022	37.2	57.7	1.4	7.97443e+06	111642	7.86279e+06	7862.79	Bacteria	Bacteroidota	Bacteroidia	AKYH767	B-17BO	UBA4416	NA
Seepage (this study)	ADI_H1L3_2_122_18_3-bin020	SAMN37732837	3874786	302	20655	49.2	59.2	1.4	6.54525e+06	91633.5	6.45361e+06	6453.61	Bacteria	Proteobacteria	Gammaproteobacteria	Burkholderiales	Burkholderiaceae	Undibacterium	NA
Seepage (this study)	DC_HB_02_SPN181219-bin048	SAMN37733011	4226877	175	35775	42.7	59.2	1.4	7.13999e+06	99959.9	7.04004e+06	7040.04	Bacteria	Bacteroidota	Bacteroidia	Sphingobacteriales	Sphingobacteriaceae	Mucilaginibacter	NA
Seepage (this study)	ADI_DC_SW_02_SPN_11032020-bin011	SAMN37733101	5470045	238	41589	66	60.6	1.4	9.02648e+06	126371	8.90011e+06	8900.11	Bacteria	Proteobacteria	Gammaproteobacteria	Burkholderiales	Burkholderiaceae	Ramlibacter	NA
Seepage (this study)	DC_HB_01_SPN181219-bin056_1	SAMN37732981	2311906	39	89569	42.1	60.6	1.4	3.81503e+06	53410.4	3.76162e+06	3761.62	Bacteria	Proteobacteria	Gammaproteobacteria	Burkholderiales	Methylophilaceae	Methylotenera_A	NA
Seepage (this study)	ADI_DC_SW_02_SPN_11032020-bin065	SAMN37733118	4186595	172	45969	67.3	62	1.4	6.75257e+06	94536	6.65804e+06	6658.04	Bacteria	Proteobacteria	Gammaproteobacteria	Burkholderiales	Burkholderiaceae	CADEEN01	NA
Seepage (this study)	ADI_H3L2_122-bin009	SAMN37732936	7011131	581	19424	64.7	62	1.4	1.13083e+07	158316	1.115e+07	11150	Bacteria	Proteobacteria	Gammaproteobacteria	Burkholderiales	Burkholderiaceae	Duganella	Duganella_sp013375995
Seepage (this study)	ADI_H1L3_2_122_18_3-bin039	SAMN37732847	6612566	127	163995	64.4	64.8	1.4	1.02046e+07	142864	1.00617e+07	10061.7	Bacteria	Proteobacteria	Gammaproteobacteria	Burkholderiales	Burkholderiaceae	Duganella	Duganella_sp000381565
Seepage (this study)	DC_SW_03_SPN07022020-bin023	SAMN37733085	5700877	83	125803	43.3	64.8	1.4	8.79765e+06	123167	8.67448e+06	8674.48	Bacteria	Proteobacteria	Gammaproteobacteria	Pseudomonadales	Cellvibrionaceae	Cellvibrio	NA
Seepage (this study)	ADI_H2L1_1_122_18_3-bin026	SAMN37732877	3660699	449	11774	61.1	66.2	1.4	5.52976e+06	77416.6	5.45234e+06	5452.34	Bacteria	Proteobacteria	Gammaproteobacteria	Burkholderiales	Burkholderiaceae	Aquabacterium	NA
Seepage (this study)	DC_RB_04_SPN110320-bin059	SAMN37733061	3570259	245	24447	63.2	66.2	1.4	5.39314e+06	75504	5.31764e+06	5317.64	Bacteria	Proteobacteria	Gammaproteobacteria	Burkholderiales	Burkholderiaceae	Polaromonas	NA
Seepage (this study)	DC_SW_03_SPN07022020-bin036	SAMN37733092	2800335	766	4086	50.5	66.2	1.4	4.23011e+06	59221.6	4.17089e+06	4170.89	Bacteria	Bdellovibrionota	Bdellovibrionia	Bdellovibrionales	Bdellovibrionaceae	NA	NA
Seepage (this study)	DC_RB_04_SPN110320-bin042_1	SAMN37733053	2537282	192	18929	67.9	67.6	1.4	3.75338e+06	52547.3	3.70083e+06	3700.83	Bacteria	Proteobacteria	Alphaproteobacteria	Sphingomonadales	Sphingomonadaceae	Sphingomonas	NA
Seepage (this study)	ADI_H1L2_2_122_18_3-bin035	SAMN37732828	4085677	154	38180	67.4	69	1.4	5.92127e+06	82897.8	5.83837e+06	5838.37	Bacteria	Proteobacteria	Gammaproteobacteria	Burkholderiales	Burkholderiaceae	Rugamonas	Rugamonas_rubra
Seepage (this study)	DC_SW_03_SPN07022020-bin016	SAMN37733083	3553822	406	14086	60.5	69	1.4	5.15047e+06	72106.5	5.07836e+06	5078.36	Bacteria	Proteobacteria	Gammaproteobacteria	Burkholderiales	Burkholderiaceae	Polaromonas	NA
Seepage (this study)	ADI_H3L2_122-bin038_1	SAMN37732951	3608147	110	53851	64.9	74.6	1.4	4.83666e+06	67713.2	4.76894e+06	4768.94	Bacteria	Proteobacteria	Gammaproteobacteria	Burkholderiales	Burkholderiaceae	Polaromonas	NA
Seepage (this study)	DC_HB_01_SPN181219-bin006	SAMN37732959	5850880	78	148630	44	74.6	1.4	7.843e+06	109802	7.7332e+06	7733.2	Bacteria	Bacteroidota	Bacteroidia	Sphingobacteriales	Sphingobacteriaceae	Pedobacter	NA
Seepage (this study)	ADI_H3L2_1_122_18_3-bin057	SAMN37732915	2202739	42	92482	64	76.1	1.4	2.89453e+06	40523.5	2.85401e+06	2854.01	Bacteria	Proteobacteria	Alphaproteobacteria	Sphingomonadales	Sphingomonadaceae	Sphingomicrobium	NA
Seepage (this study)	DC_SW_03_SPN07022020-bin006_1	SAMN37733080	3793422	207	26862	58.7	76.1	1.4	4.98479e+06	69787	4.915e+06	4915	Bacteria	Proteobacteria	Gammaproteobacteria	Burkholderiales	Burkholderiaceae	Rhodoferax	NA
Seepage (this study)	ADI_H1L3_2_122_18_3-bin031	SAMN37732843	5797856	146	64940	58.1	80.3	1.4	7.22024e+06	101083	7.11916e+06	7119.16	Bacteria	Proteobacteria	Gammaproteobacteria	Burkholderiales	Burkholderiaceae	Undibacterium	NA
Seepage (this study)	ADI_H1L3_2_122_18_3-bin038	SAMN37732846	4031555	282	21108	61.3	80.3	1.4	5.02062e+06	70288.6	4.95033e+06	4950.33	Bacteria	Proteobacteria	Gammaproteobacteria	Burkholderiales	Burkholderiaceae	Polaromonas	NA
Seepage (this study)	ADI_H2L1_1_122_18_3-bin020_1	SAMN37732872	5076543	66	146808	63.3	80.3	1.4	6.32197e+06	88507.6	6.23346e+06	6233.46	Bacteria	Gemmatimonadota	Gemmatimonadetes	Gemmatimonadales	Gemmatimonadaceae	AG11	NA
Seepage (this study)	DC_RB_04_SPN110320-bin007_1	SAMN37733033	3124864	330	14472	37.5	81.7	1.4	3.8248e+06	53547.2	3.77126e+06	3771.26	Bacteria	Proteobacteria	Gammaproteobacteria	Pseudomonadales	UBA6940	NA	NA
Seepage (this study)	ADI_H3L2_1_122_18_3-bin005_1	SAMN37732890	2155976	197	15225	39	88.7	1.4	2.43064e+06	34028.9	2.39661e+06	2396.61	Bacteria	Chlamydiota	Chlamydiia	Chlamydiales	Rhabdochlamydiaceae	CAIJXB01	NA
Seepage (this study)	DC_HB_02_SPN181219-bin032_1	SAMN37733004	3672464	277	20964	54.8	88.7	1.4	4.14032e+06	57964.5	4.08236e+06	4082.36	Bacteria	Proteobacteria	Gammaproteobacteria	Nevskiales	Nevskiaceae	Stenotrophobium	NA
Seepage (this study)	ADI_H3L2_1_122_18_3-bin039_1	SAMN37732906	1699975	46	49987	39.6	90.1	1.4	1.88676e+06	26414.7	1860350	1860.35	Bacteria	Proteobacteria	Gammaproteobacteria	UBA7366	UBA7366	NA	NA
Seepage (this study)	DC_HB_02_SPN181219-bin070	SAMN37733026	4634060	54	200527	64	90.1	1.4	5.14324e+06	72005.4	5.07124e+06	5071.24	Bacteria	Proteobacteria	Gammaproteobacteria	Burkholderiales	Burkholderiaceae	Ramlibacter	NA
Seepage (this study)	ADI_H3L2_122-bin021	SAMN37732945	4922494	164	45862	48.9	91.5	1.4	5.37977e+06	75316.8	5.30446e+06	5304.46	Bacteria	Proteobacteria	Gammaproteobacteria	Burkholderiales	CADEHE01	NA	NA
Seepage (this study)	DC_HB_02_SPN181219-bin062_1	SAMN37733022	8542391	520	24479	56	91.5	1.4	9.33595e+06	130703	9.20524e+06	9205.24	Bacteria	Planctomycetota	Planctomycetes	Planctomycetales	NA	NA	NA
Seepage (this study)	DC_RB_04_SPN110320-bin063_1	SAMN37733063	3716342	439	12508	65.7	91.5	1.4	4.06158e+06	56862.1	4.00471e+06	4004.71	Bacteria	Proteobacteria	Alphaproteobacteria	Rhodobacterales	Rhodobacteraceae	Tabrizicola	NA
Seepage (this study)	DC_SW_03_SPN07022020-bin029_1	SAMN37733087	2452564	120	35000	67.3	91.5	1.4	2.6804e+06	37525.6	2.64287e+06	2642.87	Bacteria	Proteobacteria	Gammaproteobacteria	Xanthomonadales	Xanthomonadaceae	Thermomonas	NA
Seepage (this study)	DC_HB_02_SPN181219-bin052_1	SAMN37733014	2459435	232	15115	36.4	93	1.4	2.64455e+06	37023.8	2.60753e+06	2607.53	Bacteria	Bdellovibrionota	Oligoflexia	Silvanigrellales	Silvanigrellaceae	NA	NA
Seepage (this study)	DC_HB_02_SPN181219-bin058	SAMN37733018	4003548	390	14377	69.6	93	1.4	4.30489e+06	60268.5	4.24462e+06	4244.62	Bacteria	Proteobacteria	Alphaproteobacteria	Acetobacterales	Acetobacteraceae	NA	NA
Seepage (this study)	DC_RB_04_SPN110320-bin045_1	SAMN37733055	3333223	464	12018	50	93	1.4	3.58411e+06	50177.6	3.53393e+06	3533.93	Bacteria	Bdellovibrionota	Oligoflexia	Oligoflexales	Oligoflexaceae	Oligoflexus	NA
Seepage (this study)	ADI_H1L3_4_122_18_3-bin021_1	SAMN37732857	6130061	133	76530	64.6	94.4	1.4	6.49371e+06	90911.9	6.4028e+06	6402.8	Bacteria	Proteobacteria	Gammaproteobacteria	Burkholderiales	Burkholderiaceae	Massilia	NA
Seepage (this study)	ADI_H2L1_1_122_18_3-bin042_1	SAMN37732885	3043151	46	258689	68.8	94.4	1.4	3.22368e+06	45131.5	3.17855e+06	3178.55	Bacteria	Chloroflexota	Ellin6529	CSP1-4	CSP1-4	UBA5189	NA
Seepage (this study)	ADI_H3L2_1_122_18_3-bin034_1	SAMN37732905	4246367	39	166704	39.9	94.4	1.4	4.49827e+06	62975.8	4.43529e+06	4435.29	Bacteria	Proteobacteria	Gammaproteobacteria	Burkholderiales	Casimicrobiaceae	NA	NA
Seepage (this study)	DC_HB_01_SPN181219-bin032	SAMN37732968	6431387	43	249554	61.5	94.4	1.4	6.81291e+06	95380.7	6.71753e+06	6717.53	Bacteria	Verrucomicrobiota	Verrucomicrobiae	Verrucomicrobiales	V1-33	CAIZWU01	NA
Seepage (this study)	DC_RB_04_SPN110320-bin027	SAMN37733045	3506709	92	53840	35.1	94.4	1.4	3.71473e+06	52006.3	3.66273e+06	3662.73	Bacteria	Bacteroidota	Bacteroidia	NS11-12g	UKL13-3	JAAFJM01	NA
Seepage (this study)	DC_RB_04_SPN110320-bin072	SAMN37733069	3030152	22	214578	54.5	94.4	1.4	3.20991e+06	44938.7	3.16497e+06	3164.97	Bacteria	Proteobacteria	Gammaproteobacteria	Burkholderiales	Burkholderiaceae	CAILRJ01	NA
Seepage (this study)	ADI_DC_SW_02_SPN_11032020-bin006	SAMN37733099	1974720	139	20168	54.2	95.8	1.4	2.06129e+06	28858.1	2.03244e+06	2032.44	Bacteria	Proteobacteria	Alphaproteobacteria	Rhizobiales	UBA4765	UBA4765	NA
Seepage (this study)	DC_HB_01_SPN181219-bin059	SAMN37732983	4407251	70	132705	61	95.8	1.4	4.60047e+06	64406.6	4.53606e+06	4536.06	Bacteria	Proteobacteria	Gammaproteobacteria	Burkholderiales	Burkholderiaceae	Polaromonas	NA
Seepage (this study)	DC_HB_02_SPN181219-bin043_1	SAMN37733009	6057775	63	168447	59.9	95.8	1.4	6.32336e+06	88527	6.23483e+06	6234.83	Bacteria	Verrucomicrobiota	Verrucomicrobiae	Verrucomicrobiales	Verrucomicrobiaceae	Prosthecobacter	NA
Seepage (this study)	ADI_DC_SW_02_SPN_11032020-bin085_1	SAMN37733125	1507737	38	83167	39.2	97.2	1.4	1.55117e+06	21716.4	1.52945e+06	1529.45	Bacteria	Proteobacteria	Gammaproteobacteria	Diplorickettsiales	Diplorickettsiaceae	Rickettsiella_B	NA
Seepage (this study)	ADI_H1L2_2_122_18_3-bin026_1	SAMN37732825	6743249	167	72676	50.3	97.2	1.4	6.9375e+06	97125	6.84037e+06	6840.37	Bacteria	Proteobacteria	Gammaproteobacteria	Burkholderiales	Burkholderiaceae	Undibacterium	NA
Seepage (this study)	ADI_H2L1_1_122_18_3-bin009_1	SAMN37732865	1719091	22	114637	37.3	97.2	1.4	1.76861e+06	24760.6	1.74385e+06	1743.85	Bacteria	Proteobacteria	Gammaproteobacteria	Diplorickettsiales	Diplorickettsiaceae	Rickettsiella_B	NA
Seepage (this study)	ADI_H3L2_1_122_18_3-bin012_1	SAMN37732894	4460596	245	27226	56.4	97.2	1.4	4.58909e+06	64247.3	4.52484e+06	4524.84	Bacteria	Acidobacteriota	Acidobacteriae	Acidobacteriales	Acidobacteriaceae	NA	NA
Seepage (this study)	ADI_H3L2_122-bin045	SAMN37732954	3555569	17	292137	38.3	97.2	1.4	3.65799e+06	51211.9	3.60678e+06	3606.78	Bacteria	Bacteroidota	Bacteroidia	Sphingobacteriales	Sphingobacteriaceae	Pedobacter	NA
Seepage (this study)	DC_RB_04_SPN110320-bin012	SAMN37733035	2387615	188	19095	53.8	97.2	1.4	2.45639e+06	34389.5	2.422e+06	2422	Bacteria	Proteobacteria	Gammaproteobacteria	Burkholderiales	Rhodocyclaceae	NA	NA
Seepage (this study)	ADI_DC_SW_02_SPN_11032020-bin073_1	SAMN37733122	4731421	31	384443	66.3	98.6	1.4	4.7986e+06	67180.4	4731421	4731.42	Bacteria	Proteobacteria	Alphaproteobacteria	Caulobacterales	Caulobacteraceae	Phenylobacterium	NA
Seepage (this study)	ADI_H1L3_2_122_18_3-bin027	SAMN37732841	5458752	245	34639	60.4	98.6	1.4	5.53626e+06	77507.6	5458752	5458.75	Bacteria	Proteobacteria	Gammaproteobacteria	Pseudomonadales	Pseudomonadaceae	Pseudomonas_E	Pseudomonas_E_carnis
Seepage (this study)	ADI_H1L3_4_122_18_3-bin015	SAMN37732855	5936717	109	88751	68.1	98.6	1.4	6.02101e+06	84294.2	5.93672e+06	5936.72	Bacteria	Proteobacteria	Gammaproteobacteria	Burkholderiales	Burkholderiaceae	Xylophilus	NA
Seepage (this study)	ADI_H2L1_1_122_18_3-bin001	SAMN37732859	5004189	50	203388	67.3	98.6	1.4	5.07524e+06	71053.4	5004189	5004.19	Bacteria	Proteobacteria	Alphaproteobacteria	Caulobacterales	Caulobacteraceae	Phenylobacterium	Phenylobacterium_sp001429025
Seepage (this study)	ADI_H3L2_1_122_18_3-bin023_1	SAMN37732899	4609030	28	309317	43	98.6	1.4	4.67447e+06	65442.6	4609030	4609.03	Bacteria	Bacteroidota	Bacteroidia	Sphingobacteriales	Sphingobacteriaceae	Mucilaginibacter	NA
Seepage (this study)	ADI_H3L2_1_122_18_3-bin087	SAMN37732930	3600951	29	220366	63.4	98.6	1.4	3.65208e+06	51129.1	3.60095e+06	3600.95	Bacteria	Proteobacteria	Alphaproteobacteria	Sphingomonadales	Sphingomonadaceae	UBA1936	NA
Seepage (this study)	DC_HB_01_SPN181219-bin047	SAMN37732976	4302349	91	91572	61.3	98.6	1.4	4.36344e+06	61088.1	4302349	4302.35	Bacteria	Proteobacteria	Alphaproteobacteria	Rhizobiales	Xanthobacteraceae	Afipia	NA
Seepage (this study)	DC_HB_02_SPN181219-bin021	SAMN37732997	3632895	29	257142	41.3	98.6	1.4	3.68448e+06	51582.7	3632895	3632.89	Bacteria	Bacteroidota	Bacteroidia	NS11-12g	UKL13-3	UKL13-3	NA
Seepage (this study)	DC_RB_04_SPN110320-bin017	SAMN37733039	1698115	32	71319	36	98.6	1.4	1.72223e+06	24111.2	1.69812e+06	1698.12	Bacteria	Proteobacteria	Alphaproteobacteria	Rickettsiales	UBA1997	NA	NA
Seepage (this study)	ADI_DC_SW_02_SPN_11032020-bin063	SAMN37733117	5832575	102	128397	69.4	100	1.4	5832575	81656	5.75092e+06	5750.92	Bacteria	Proteobacteria	Gammaproteobacteria	Burkholderiales	Burkholderiaceae	Ramlibacter	NA
Seepage (this study)	ADI_H3L2_1_122_18_3-bin047_1	SAMN37732909	3958545	49	142760	69	100	1.4	3958545	55419.6	3.90313e+06	3903.13	Bacteria	Proteobacteria	Gammaproteobacteria	Burkholderiales	Burkholderiaceae	Rhizobacter	NA
Seepage (this study)	ADI_H3L2_122-bin036_1	SAMN37732950	3164095	8	765798	62.5	100	1.4	3164095	44297.3	3.1198e+06	3119.8	Bacteria	Proteobacteria	Gammaproteobacteria	Burkholderiales	Thiobacillaceae	Thiobacillus	Thiobacillus_thioparus
Seepage (this study)	DC_HB_01_SPN181219-bin010	SAMN37732961	4427139	24	309196	60.3	100	1.4	4427139	61979.9	4.36516e+06	4365.16	Bacteria	Proteobacteria	Alphaproteobacteria	Rhodobacterales	Rhodobacteraceae	Cypionkella	NA
Seepage (this study)	DC_SW_03_SPN07022020-bin033_1	SAMN37733089	4179013	19	354819	63	100	1.4	4179013	58506.2	4.12051e+06	4120.51	Bacteria	Proteobacteria	Alphaproteobacteria	Rhodobacterales	Rhodobacteraceae	NA	NA
Seepage (this study)	DC_HB_02_SPN181219-bin061	SAMN37733021	4307724	310	21250	63	50.7	0	8.4965e+06	0	8.4965e+06	8496.5	Bacteria	Proteobacteria	Gammaproteobacteria	Burkholderiales	Burkholderiaceae	Ramlibacter	NA
Seepage (this study)	DC_RB_04_SPN110320-bin001	SAMN37733030	3571327	450	10858	69	50.7	0	7.04404e+06	0	7.04404e+06	7044.04	Bacteria	Proteobacteria	Alphaproteobacteria	Caulobacterales	Caulobacteraceae	Phenylobacterium	NA
Seepage (this study)	DC_RB_04_SPN110320-bin052_1	SAMN37733057	2142522	170	18528	35.6	50.7	0	4.22588e+06	0	4.22588e+06	4225.88	Bacteria	Bacteroidota	Bacteroidia	Flavobacteriales	Flavobacteriaceae	Flavobacterium	NA
Seepage (this study)	DC_RB_04_SPN110320-bin071_1	SAMN37733068	710926	17	93268	59.1	51.2	0	1.38853e+06	0	1.38853e+06	1388.53	Bacteria	Patescibacteria	Paceibacteria	UBA9983_A	UBA2163	C7867-001	NA
Seepage (this study)	ADI_H1L3_4_122_18_3-bin014	SAMN37732854	2167224	127	29790	45.7	52.1	0	4.15974e+06	0	4.15974e+06	4159.74	Bacteria	Proteobacteria	Gammaproteobacteria	Burkholderiales	Methylophilaceae	Methylotenera	NA
Seepage (this study)	DC_HB_01_SPN181219-bin001	SAMN37732955	2527029	154	23256	36.8	52.1	0	4.85034e+06	0	4.85034e+06	4850.34	Bacteria	Bacteroidota	Bacteroidia	Flavobacteriales	Flavobacteriaceae	Flavobacterium	NA
Seepage (this study)	DC_SW_03_SPN07022020-bin003_1	SAMN37733078	2889727	173	38387	31.3	52.1	0	5.5465e+06	0	5.5465e+06	5546.5	Bacteria	Bacteroidota	Bacteroidia	Flavobacteriales	Flavobacteriaceae	Flavobacterium	NA
Seepage (this study)	DC_SW_03_SPN180220-bin007_1	SAMN37733096	4637299	122	62059	57.2	53.5	0	8.66785e+06	0	8.66785e+06	8667.85	Bacteria	Proteobacteria	Gammaproteobacteria	Pseudomonadales	Pseudomonadaceae	Pseudomonas_E	NA
Seepage (this study)	DC_HB_02_SPN181219-bin028_1	SAMN37733002	3291618	149	34582	34.3	56.3	0	5.84657e+06	0	5.84657e+06	5846.57	Bacteria	Bacteroidota	Bacteroidia	Flavobacteriales	Flavobacteriaceae	Flavobacterium	Flavobacterium_sp002754315
Seepage (this study)	ADI_H1L3_2_122_18_3-bin044	SAMN37732849	5206816	164	78511	57.3	57.7	0	9.02394e+06	0	9.02394e+06	9023.94	Bacteria	Proteobacteria	Gammaproteobacteria	Burkholderiales	Burkholderiaceae	Undibacterium	Undibacterium_sp013287275
Seepage (this study)	ADI_H1L3_4_122_18_3-bin007	SAMN37732851	5342488	356	24910	64	57.7	0	9.25908e+06	0	9.25908e+06	9259.08	Bacteria	Proteobacteria	Gammaproteobacteria	Burkholderiales	Burkholderiaceae	Massilia	NA
Seepage (this study)	DC_HB_02_SPN181219-bin003	SAMN37732990	4469709	186	39084	61.4	57.7	0	7.74646e+06	0	7.74646e+06	7746.46	Bacteria	Proteobacteria	Gammaproteobacteria	Burkholderiales	Burkholderiaceae	Rhodoferax	NA
Seepage (this study)	DC_RB_04_SPN110320-bin081	SAMN37733076	5062713	111	81095	45.1	57.7	0	8.7742e+06	0	8.7742e+06	8774.2	Bacteria	Bacteroidota	Bacteroidia	Chitinophagales	Chitinophagaceae	Ferruginibacter	NA
Seepage (this study)	ADI_H3L2_122-bin042_1	SAMN37732952	449618	5	100386	36	58.1	0	773869	0	773869	773.869	Bacteria	Patescibacteria	Paceibacteria	UBA9983_A	UBA9973	NA	NA
Seepage (this study)	DC_HB_02_SPN181219-bin016_1	SAMN37732995	3111248	32	131326	33.8	59.2	0	5.25549e+06	0	5.25549e+06	5255.49	Bacteria	Bacteroidota	Bacteroidia	Flavobacteriales	Flavobacteriaceae	Flavobacterium	NA
Seepage (this study)	DC_RB_04_SPN110320-bin068_1	SAMN37733065	4276262	336	18527	39	59.2	0	7.22342e+06	0	7.22342e+06	7223.42	Bacteria	Bacteroidota	Bacteroidia	Chitinophagales	Chitinophagaceae	Ferruginibacter	NA
Seepage (this study)	ADI_H1L3_2_122_18_3-bin028	SAMN37732842	4628932	103	65623	60.2	60.6	0	7.6385e+06	0	7.6385e+06	7638.5	Bacteria	Proteobacteria	Gammaproteobacteria	Burkholderiales	Burkholderiaceae	Polaromonas	NA
Seepage (this study)	ADI_H2L1_1_122_18_3-bin041_1	SAMN37732884	3068855	38	132912	33.2	60.6	0	5.06412e+06	0	5.06412e+06	5064.12	Bacteria	Bacteroidota	Bacteroidia	Flavobacteriales	Flavobacteriaceae	Flavobacterium	NA
Seepage (this study)	DC_RB_04_SPN110320-bin074_1	SAMN37733071	4967506	83	119636	64.2	60.6	0	8.1972e+06	0	8.1972e+06	8197.2	Bacteria	Proteobacteria	Gammaproteobacteria	Pseudomonadales	Pseudomonadaceae	Pseudomonas_E	NA
Seepage (this study)	ADI_DC_SW_02_SPN_11032020-bin132_1	SAMN37733136	3692074	62	97901	63.5	62	0	5.95496e+06	0	5.95496e+06	5954.96	Bacteria	Proteobacteria	Alphaproteobacteria	Rhodobacterales	Rhodobacteraceae	NA	NA
Seepage (this study)	ADI_H1L2_2_122_18_3-bin018	SAMN37732823	3472446	246	20063	69.1	63.4	0	5.47704e+06	0	5.47704e+06	5477.04	Bacteria	Proteobacteria	Alphaproteobacteria	Caulobacterales	Caulobacteraceae	Caulobacter	NA
Seepage (this study)	ADI_H3L2_1_122_18_3-bin059_1	SAMN37732916	4774032	278	28604	61.7	63.4	0	7.53002e+06	0	7.53002e+06	7530.02	Bacteria	Acidobacteriota	Acidobacteriae	Acidobacteriales	Acidobacteriaceae	Bryocella	NA
Seepage (this study)	DC_RB_04_SPN110320-bin004	SAMN37733032	3641494	143	45429	64.7	63.4	0	5.74368e+06	0	5.74368e+06	5743.68	Bacteria	Proteobacteria	Gammaproteobacteria	Nevskiales	Nevskiaceae	Stagnimonas	NA
Seepage (this study)	ADI_H1L3_2_122_18_3-bin018	SAMN37732836	3871132	103	70615	64.6	64.8	0	5.97397e+06	0	5.97397e+06	5973.97	Bacteria	Proteobacteria	Alphaproteobacteria	Sphingomonadales	Sphingomonadaceae	Sphingomonas	Sphingomonas_sp000797515
Seepage (this study)	ADI_H3L2_122-bin011	SAMN37732938	5133455	25	283185	42.2	64.8	0	7.922e+06	0	7.922e+06	7922	Bacteria	Bacteroidota	Bacteroidia	Sphingobacteriales	Sphingobacteriaceae	Mucilaginibacter	NA
Seepage (this study)	DC_RB_04_SPN110320-bin003_1	SAMN37733031	2008684	284	13172	42.7	66.2	0	3.03427e+06	0	3.03427e+06	3034.27	Bacteria	Proteobacteria	Gammaproteobacteria	Burkholderiales	Methylophilaceae	Methylotenera_A	NA
Seepage (this study)	ADI_H3L2_1_122_18_3-bin027_1	SAMN37732901	526311	8	263509	41.1	67.4	0	780877	0	780877	780.877	Bacteria	Patescibacteria	Paceibacteria	UBA9983_A	Zambryskibacteraceae	NA	NA
Seepage (this study)	ADI_DC_SW_02_SPN_11032020-bin069	SAMN37733120	3007240	79	79672	64.8	67.6	0	4.44858e+06	0	4.44858e+06	4448.58	Bacteria	Proteobacteria	Gammaproteobacteria	Burkholderiales	Burkholderiaceae	Polaromonas	NA
Seepage (this study)	DC_HB_01_SPN181219-bin043	SAMN37732974	3100336	39	170340	33.4	67.6	0	4.5863e+06	0	4.5863e+06	4586.3	Bacteria	Bacteroidota	Bacteroidia	Flavobacteriales	Flavobacteriaceae	Flavobacterium	NA
Seepage (this study)	DC_HB_02_SPN181219-bin017	SAMN37732996	5413988	273	33046	67.7	67.6	0	8.00886e+06	0	8.00886e+06	8008.86	Bacteria	Proteobacteria	Gammaproteobacteria	Burkholderiales	Burkholderiaceae	Acidovorax	NA
Seepage (this study)	DC_RB_04_SPN110320-bin073	SAMN37733070	2693517	26	173290	34	69	0	3.90365e+06	0	3.90365e+06	3903.65	Bacteria	Bacteroidota	Bacteroidia	Flavobacteriales	Flavobacteriaceae	Flavobacterium	NA
Seepage (this study)	ADI_H1L3_2_122_18_3-bin025_1	SAMN37732839	5224487	234	40833	62.2	70.4	0	7.42115e+06	0	7.42115e+06	7421.15	Bacteria	Proteobacteria	Alphaproteobacteria	Rhizobiales	Xanthobacteraceae	Tardiphaga	NA
Seepage (this study)	ADI_H1L3_2_122_18_3-bin037	SAMN37732845	4317983	42	160075	43.7	70.4	0	6.1335e+06	0	6.1335e+06	6133.5	Bacteria	Bacteroidota	Bacteroidia	Chitinophagales	Chitinophagaceae	Sediminibacterium	NA
Seepage (this study)	ADI_H3L2_122-bin022	SAMN37732946	4360244	118	58500	41	71.8	0	6.07276e+06	0	6.07276e+06	6072.76	Bacteria	Bacteroidota	Bacteroidia	Sphingobacteriales	Sphingobacteriaceae	Mucilaginibacter	NA
Seepage (this study)	DC_HB_01_SPN181219-bin061_1	SAMN37732984	3636489	470	11041	41.7	71.8	0	5.06475e+06	0	5.06475e+06	5064.75	Bacteria	Bacteroidota	Bacteroidia	Flavobacteriales	Flavobacteriaceae	Flavobacterium	NA
Seepage (this study)	DC_RB_04_SPN110320-bin078_1	SAMN37733073	4438535	30	243633	39.9	71.8	0	6.1818e+06	0	6.1818e+06	6181.8	Bacteria	Bacteroidota	Bacteroidia	Sphingobacteriales	Sphingobacteriaceae	Pedobacter	NA
Seepage (this study)	DC_SW_03_SPN07022020-bin041_1	SAMN37733094	5069408	110	68422	65.5	71.8	0	7.06046e+06	0	7.06046e+06	7060.46	Bacteria	Proteobacteria	Gammaproteobacteria	Burkholderiales	Burkholderiaceae	JACMQX01	NA
Seepage (this study)	ADI_H1L2_2_122_18_3-bin012_1	SAMN37732821	686081	41	24315	49.8	72.1	0	951569	0	951569	951.569	Bacteria	Patescibacteria	Paceibacteria	UBA9983_A	UBA2163	GWA1-54-10	NA
Seepage (this study)	DC_SW_03_SPN07022020-bin025	SAMN37733086	2762174	85	65529	68.4	73.2	0	3.77346e+06	0	3.77346e+06	3773.46	Bacteria	Proteobacteria	Alphaproteobacteria	Caulobacterales	Caulobacteraceae	Brevundimonas	NA
Seepage (this study)	ADI_H1L3_2_122_18_3-bin017_1	SAMN37732835	4716047	71	105537	66.4	74.6	0	6.32178e+06	0	6.32178e+06	6321.78	Bacteria	Proteobacteria	Alphaproteobacteria	Sphingomonadales	Sphingomonadaceae	Sphingomonas	NA
Seepage (this study)	DC_SW_03_SPN07022020-bin009_1	SAMN37733082	4290694	325	32949	41.5	74.6	0	5.7516e+06	0	5.7516e+06	5751.6	Bacteria	Bacteroidota	Bacteroidia	Sphingobacteriales	Sphingobacteriaceae	Daejeonella	NA
Seepage (this study)	ADI_H3L2_1_122_18_3-bin030	SAMN37732902	6566630	42	257560	44.5	76.1	0	8.62895e+06	0	8.62895e+06	8628.95	Bacteria	Bacteroidota	Bacteroidia	Sphingobacteriales	Sphingobacteriaceae	Mucilaginibacter	NA
Seepage (this study)	ADI_H3L2_1_122_18_3-bin082_1	SAMN37732927	4979572	91	105610	46.6	77.5	0	6.42525e+06	0	6.42525e+06	6425.25	Bacteria	Bacteroidota	Bacteroidia	Cytophagales	Catalimonadaceae	NA	NA
Seepage (this study)	ADI_H3L2_1_122_18_3-bin010	SAMN37732893	2121400	180	15682	60.6	78.9	0	2.68872e+06	0	2.68872e+06	2688.72	Bacteria	FCPU426	JAAXVQ01	NA	NA	NA	NA
Seepage (this study)	DC_HB_01_SPN181219-bin067_1	SAMN37732987	2709658	272	15277	64.3	78.9	0	3.43429e+06	0	3.43429e+06	3434.29	Bacteria	Proteobacteria	Alphaproteobacteria	Micropepsales	Micropepsaceae	Rhizomicrobium	NA
Seepage (this study)	DC_HB_02_SPN181219-bin044_1	SAMN37733010	4251744	192	56386	51.2	78.9	0	5.38878e+06	0	5.38878e+06	5388.78	Bacteria	Proteobacteria	Gammaproteobacteria	Pseudomonadales	Pseudohongiellaceae	CAILUG01	NA
Seepage (this study)	ADI_H1L2_2_122_18_3-bin017	SAMN37732822	5257109	106	80734	63.1	81.7	0	6.43465e+06	0	6.43465e+06	6434.65	Bacteria	Proteobacteria	Gammaproteobacteria	Burkholderiales	Burkholderiaceae	Massilia	NA
Seepage (this study)	ADI_H3L2_122-bin018_1	SAMN37732944	4353610	62	152145	61.4	81.7	0	5.32878e+06	0	5.32878e+06	5328.78	Bacteria	Proteobacteria	Gammaproteobacteria	Burkholderiales	Burkholderiaceae	Polaromonas	NA
Seepage (this study)	DC_RB_04_SPN110320-bin021_1_1	SAMN37733041	5053915	82	104151	43.4	81.7	0	6.18594e+06	0	6.18594e+06	6185.94	Bacteria	Proteobacteria	Gammaproteobacteria	Pseudomonadales	Cellvibrionaceae	Cellvibrio	NA
Seepage (this study)	DC_RB_04_SPN110320-bin040_1	SAMN37733052	5264298	84	96291	63.2	81.7	0	6.44345e+06	0	6.44345e+06	6443.45	Bacteria	Proteobacteria	Gammaproteobacteria	Burkholderiales	Burkholderiaceae	Janthinobacterium	NA
Seepage (this study)	ADI_H3L2_1_122_18_3-bin053_1	SAMN37732912	4547448	31	270901	59.8	84.5	0	5.3816e+06	0	5.3816e+06	5381.6	Bacteria	Proteobacteria	Gammaproteobacteria	Burkholderiales	Burkholderiaceae	Polaromonas	NA
Seepage (this study)	ADI_H3L2_1_122_18_3-bin063_1	SAMN37732917	3155025	75	66987	65	84.5	0	3.73376e+06	0	3.73376e+06	3733.76	Bacteria	Proteobacteria	Gammaproteobacteria	Xanthomonadales	Rhodanobacteraceae	66-474	NA
Seepage (this study)	DC_RB_04_SPN110320-bin060	SAMN37733062	2592714	142	29781	55.9	84.5	0	3.0683e+06	0	3.0683e+06	3068.3	Bacteria	Proteobacteria	Alphaproteobacteria	Sphingomonadales	Sphingomonadaceae	Sphingorhabdus_B	NA
Seepage (this study)	ADI_H2L1_1_122_18_3-bin006	SAMN37732863	2428641	167	20889	65.7	85.9	0	2.82729e+06	0	2.82729e+06	2827.29	Bacteria	Proteobacteria	Alphaproteobacteria	Sphingomonadales	Sphingomonadaceae	Sphingomicrobium	NA
Seepage (this study)	ADI_H3L2_122-bin044	SAMN37732953	4135571	32	216757	59.5	85.9	0	4.8144e+06	0	4.8144e+06	4814.4	Bacteria	Proteobacteria	Gammaproteobacteria	Burkholderiales	Burkholderiaceae	Polaromonas	NA
Seepage (this study)	DC_HB_02_SPN181219-bin060_1	SAMN37733020	4225361	49	165922	43.2	85.9	0	4.91893e+06	0	4.91893e+06	4918.93	Bacteria	Bacteroidota	Bacteroidia	AKYH767	B-17BO	UBA2475	NA
Seepage (this study)	ADI_H2L1_1_122_18_3-bin017	SAMN37732870	1776969	257	9757	64.1	87.3	0	2.03547e+06	0	2.03547e+06	2035.47	Bacteria	Proteobacteria	Alphaproteobacteria	Sphingomonadales	Sphingomonadaceae	Sphingomicrobium	NA
Seepage (this study)	ADI_H3L2_122-bin013	SAMN37732940	5212843	119	64807	63.1	87.3	0	5.97118e+06	0	5.97118e+06	5971.18	Bacteria	Proteobacteria	Gammaproteobacteria	Burkholderiales	Burkholderiaceae	Massilia	NA
Seepage (this study)	DC_HB_02_SPN181219-bin026	SAMN37733000	3746147	633	7538	59.9	87.3	0	4.29112e+06	0	4.29112e+06	4291.12	Bacteria	Proteobacteria	Gammaproteobacteria	Burkholderiales	SG8-41	NA	NA
Seepage (this study)	DC_HB_02_SPN181219-bin038	SAMN37733006	3285745	42	139209	31.7	88.7	0	3.70433e+06	0	3.70433e+06	3704.33	Bacteria	Bacteroidota	Bacteroidia	Flavobacteriales	Crocinitomicaceae	M2408	NA
Seepage (this study)	ADI_DC_SW_02_SPN_11032020-bin079_1	SAMN37733123	3735247	466	11560	57.6	90.1	0	4.14567e+06	0	4.14567e+06	4145.67	Bacteria	Bdellovibrionota	Bdellovibrionia	Bdellovibrionales	Bdellovibrionaceae	NA	NA
Seepage (this study)	ADI_DC_SW_02_SPN_11032020-bin099_1	SAMN37733130	3159012	267	17746	42.4	90.1	0	3.50612e+06	0	3.50612e+06	3506.12	Bacteria	Bdellovibrionota	Bdellovibrionia	Bdellovibrionales	Bdellovibrionaceae	Ga0074139	NA
Seepage (this study)	ADI_H2L1_1_122_18_3-bin035_1	SAMN37732882	2671522	109	35286	66.4	90.1	0	2.96506e+06	0	2.96506e+06	2965.06	Bacteria	Gemmatimonadota	Gemmatimonadetes	Gemmatimonadales	GWC2-71-9	Palsa-1233	NA
Seepage (this study)	DC_HB_01_SPN181219-bin044_1	SAMN37732975	566346	1	566346	44.3	90.7	0	624417	0	624417	624.417	Bacteria	Patescibacteria	Paceibacteria	UBA9983_A	PALSA-1337	NA	NA
Seepage (this study)	ADI_H1L2_2_122_18_3-bin020	SAMN37732824	2847443	41	103903	57.8	91.5	0	3.11196e+06	0	3.11196e+06	3111.96	Bacteria	Proteobacteria	Alphaproteobacteria	Parvibaculales	Parvibaculaceae	Parvibaculum	NA
Seepage (this study)	ADI_H3L2_1_122_18_3-bin006	SAMN37732891	1288034	85	25813	39.2	91.5	0	1.40769e+06	0	1.40769e+06	1407.69	Bacteria	Proteobacteria	Alphaproteobacteria	Rickettsiales	Rickettsiaceae	NA	NA
Seepage (this study)	DC_HB_01_SPN181219-bin003_1	SAMN37732957	3902324	51	112539	34.7	91.5	0	4.26483e+06	0	4.26483e+06	4264.83	Bacteria	Bacteroidota	Bacteroidia	Sphingobacteriales	Sphingobacteriaceae	Pedobacter	Pedobacter_sp005116475
Seepage (this study)	DC_HB_01_SPN181219-bin058_1	SAMN37732982	1661299	20	115014	39.4	91.5	0	1.81563e+06	0	1.81563e+06	1815.63	Bacteria	Proteobacteria	Alphaproteobacteria	Paracaedibacterales	UBA11393	CAIOTO01	NA
Seepage (this study)	DC_RB_04_SPN110320-bin033	SAMN37733049	3478889	149	52025	34.3	91.5	0	3.80206e+06	0	3.80206e+06	3802.06	Bacteria	Bacteroidota	Bacteroidia	Flavobacteriales	Flavobacteriaceae	Flavobacterium	Flavobacterium_sp002754315
Seepage (this study)	ADI_H1L2_2_122_18_3-bin007_1	SAMN37732820	593417	24	39880	45.8	93	0	638083	0	638083	638.083	Bacteria	Patescibacteria	Paceibacteria	UBA9983_A	UBA2163	1-14-0-10-45-20	NA
Seepage (this study)	ADI_H1L2_2_122_18_3-bin032_1	SAMN37732827	732400	26	38175	44.9	93	0	787527	0	787527	787.527	Bacteria	Patescibacteria	Paceibacteria	UBA9983_A	CAIZIN01	NA	NA
Seepage (this study)	ADI_H3L2_1_122_18_3-bin022_1	SAMN37732898	1550200	53	50512	41.1	93	0	1.66688e+06	0	1.66688e+06	1666.88	Bacteria	Proteobacteria	Alphaproteobacteria	Paracaedibacterales	UBA11393	CAIOTO01	NA
Seepage (this study)	ADI_H3L2_122-bin024_1	SAMN37732947	3433329	76	96386	65.7	93	0	3.69175e+06	0	3.69175e+06	3691.75	Bacteria	Proteobacteria	Alphaproteobacteria	Sphingomonadales	Sphingomonadaceae	Sphingomonas	NA
Seepage (this study)	DC_HB_02_SPN181219-bin040_1	SAMN37733007	3839527	268	22788	41.8	93	0	4.12852e+06	0	4.12852e+06	4128.52	Bacteria	Bacteroidota	Bacteroidia	Chitinophagales	LD1	Bog-950	NA
Seepage (this study)	DC_HB_02_SPN181219-bin049_1	SAMN37733012	2859376	25	148458	38.6	93	0	3.0746e+06	0	3.0746e+06	3074.6	Bacteria	Bdellovibrionota	Bdellovibrionia	Bdellovibrionales	NA	NA	NA
Seepage (this study)	DC_SW_03_SPN07022020-bin030	SAMN37733088	3378517	81	64040	67	93	0	3.63281e+06	0	3.63281e+06	3632.81	Bacteria	Proteobacteria	Gammaproteobacteria	Pseudomonadales	Moraxellaceae	NA	NA
Seepage (this study)	ADI_DC_SW_02_SPN_11032020-bin092_1	SAMN37733127	3417363	19	328632	56.5	94.4	0	3.62009e+06	0	3.62009e+06	3620.09	Bacteria	Proteobacteria	Gammaproteobacteria	Pseudomonadales	Pseudohongiellaceae	UBA5078	NA
Seepage (this study)	ADI_H2L1_1_122_18_3-bin029	SAMN37732879	3210747	304	15799	64.8	94.4	0	3.40122e+06	0	3.40122e+06	3401.22	Bacteria	Proteobacteria	Alphaproteobacteria	Rhodobacterales	Rhodobacteraceae	Tabrizicola	NA
Seepage (this study)	ADI_H2L1_1_122_18_3-bin043_1	SAMN37732886	3546122	9	861036	61	94.4	0	3.75649e+06	0	3.75649e+06	3756.49	Bacteria	Proteobacteria	Alphaproteobacteria	Micropepsales	Micropepsaceae	Rhizomicrobium	NA
Seepage (this study)	ADI_H3L2_1_122_18_3-bin085_1	SAMN37732929	5868226	71	163079	63.8	94.4	0	6.21634e+06	0	6.21634e+06	6216.34	Bacteria	Proteobacteria	Gammaproteobacteria	Burkholderiales	Burkholderiaceae	Massilia	NA
Seepage (this study)	ADI_H3L2_122-bin010_1	SAMN37732937	4708052	382	17188	35.7	94.4	0	4.98734e+06	0	4.98734e+06	4987.34	Bacteria	Bacteroidota	Bacteroidia	AKYH767	2-12-FULL-35-15	2-12-FULL-35-15	NA
Seepage (this study)	DC_HB_01_SPN181219-bin015	SAMN37732965	1829279	4	929517	48	94.4	0	1.9378e+06	0	1.9378e+06	1937.8	Bacteria	Myxococcota	UBA727	UBA727	GCA-2721815	NA	NA
Seepage (this study)	DC_HB_01_SPN181219-bin066	SAMN37732986	4486388	41	179238	36.7	94.4	0	4.75253e+06	0	4.75253e+06	4752.53	Bacteria	Bacteroidota	Bacteroidia	AKYH767	2-12-FULL-35-15	2-12-FULL-35-15	NA
Seepage (this study)	DC_HB_02_SPN181219-bin065	SAMN37733023	5043324	49	211827	49.4	94.4	0	5.3425e+06	0	5.3425e+06	5342.5	Bacteria	Bacteroidota	Bacteroidia	Chitinophagales	Chitinophagaceae	Flavipsychrobacter	NA
Seepage (this study)	DC_HB_02_SPN181219-bin071_1	SAMN37733027	4398610	54	128844	65.1	94.4	0	4.65954e+06	0	4.65954e+06	4659.54	Bacteria	Proteobacteria	Gammaproteobacteria	Xanthomonadales	Xanthomonadaceae	SCMT01	NA
Seepage (this study)	DC_HB_02_SPN181219-bin074_1	SAMN37733029	2413098	7	503948	60	94.4	0	2.55625e+06	0	2.55625e+06	2556.25	Bacteria	Proteobacteria	Gammaproteobacteria	Pseudomonadales	Moraxellaceae	Perlucidibaca	NA
Seepage (this study)	DC_RB_04_SPN110320-bin009	SAMN37733034	5841127	92	100846	70.3	94.4	0	6.18763e+06	0	6.18763e+06	6187.63	Bacteria	Proteobacteria	Gammaproteobacteria	Burkholderiales	Burkholderiaceae	Aquabacterium_A	NA
Seepage (this study)	DC_RB_04_SPN110320-bin013	SAMN37733036	3728748	155	37340	43.4	94.4	0	3.94994e+06	0	3.94994e+06	3949.94	Bacteria	Bacteroidota	Kapabacteria	Kapabacteriales	NA	NA	NA
Seepage (this study)	DC_RB_04_SPN110320-bin015_1	SAMN37733037	7878994	65	209220	44.5	94.4	0	8.34639e+06	0	8.34639e+06	8346.39	Bacteria	Bacteroidota	Bacteroidia	Chitinophagales	Chitinophagaceae	NA	NA
Seepage (this study)	DC_RB_04_SPN110320-bin030	SAMN37733048	4431273	79	80245	36.6	94.4	0	4.69415e+06	0	4.69415e+06	4694.15	Bacteria	Bacteroidota	Bacteroidia	AKYH767	B-17BO	UBA4416	NA
Seepage (this study)	DC_RB_04_SPN110320-bin035_1	SAMN37733050	3101253	20	535502	39.2	94.4	0	3.28523e+06	0	3.28523e+06	3285.23	Bacteria	Bdellovibrionota	Bdellovibrionia	Bdellovibrionales	Bdellovibrionaceae	Pseudobdellovibrio	NA
Seepage (this study)	DC_RB_04_SPN110320-bin082	SAMN37733077	4372401	248	39240	65.8	94.4	0	4.63178e+06	0	4.63178e+06	4631.78	Bacteria	Proteobacteria	Gammaproteobacteria	Burkholderiales	Burkholderiaceae	Rhizobacter	NA
Seepage (this study)	DC_SW_03_SPN07022020-bin034_1	SAMN37733090	2338558	7	1541261	60.2	94.4	0	2.47729e+06	0	2.47729e+06	2477.29	Bacteria	Proteobacteria	Gammaproteobacteria	Pseudomonadales	Moraxellaceae	Perlucidibaca	NA
Seepage (this study)	DC_SW_03_SPN180220-bin009_1	SAMN37733097	3692822	34	221545	68.7	94.4	0	3.91189e+06	0	3.91189e+06	3911.89	Bacteria	Proteobacteria	Alphaproteobacteria	Caulobacterales	Caulobacteraceae	Phenylobacterium	NA
Seepage (this study)	ADI_DC_SW_02_SPN_11032020-bin106_1	SAMN37733132	686726	18	54624	40	95.4	0	719839	0	719839	719.839	Bacteria	Patescibacteria	Paceibacteria	UBA9983_A	UBA9973	UBA9973	NA
Seepage (this study)	ADI_H3L2_1_122_18_3-bin007_1	SAMN37732892	552921	32	26897	48.6	95.4	0	579582	0	579582	579.582	Bacteria	Patescibacteria	Paceibacteria	UBA9983_A	Zambryskibacteraceae	C7867-005	NA
Seepage (this study)	ADI_DC_SW_02_SPN_11032020-bin025	SAMN37733104	1639539	109	25494	37.8	95.8	0	1.71142e+06	0	1.71142e+06	1711.42	Bacteria	Proteobacteria	Alphaproteobacteria	Rickettsiales	UBA1997	UBA2645	NA
Seepage (this study)	ADI_H1L3_4_122_18_3-bin023_1	SAMN37732858	3059661	22	167279	65.1	95.8	0	3.1938e+06	0	3.1938e+06	3193.8	Bacteria	Proteobacteria	Alphaproteobacteria	Sphingomonadales	Sphingomonadaceae	Sphingomonas	NA
Seepage (this study)	DC_HB_01_SPN181219-bin031_1	SAMN37732967	3340449	8	2015613	39.1	95.8	0	3.4869e+06	0	3.4869e+06	3486.9	Bacteria	Bacteroidota	Bacteroidia	Chitinophagales	Chitinophagaceae	UBA1312	NA
Seepage (this study)	DC_HB_02_SPN181219-bin012_1	SAMN37732993	4355381	5	1120959	43.7	95.8	0	4.54633e+06	0	4.54633e+06	4546.33	Bacteria	Bacteroidota	Bacteroidia	Flavobacteriales	Crocinitomicaceae	Fluviicola	NA
Seepage (this study)	DC_HB_02_SPN181219-bin042	SAMN37733008	3408093	81	68640	37.6	95.8	0	3.55751e+06	0	3.55751e+06	3557.51	Bacteria	Bacteroidota	Bacteroidia	NS11-12g	UBA955	JABMMZ01	NA
Seepage (this study)	DC_RB_04_SPN110320-bin026_1	SAMN37733044	1566782	8	1458158	53.8	95.8	0	1.63547e+06	0	1.63547e+06	1635.47	Bacteria	Proteobacteria	Alphaproteobacteria	Micavibrionales	Micavibrionaceae	NA	NA
Seepage (this study)	DC_RB_04_SPN110320-bin053_1	SAMN37733058	4517060	249	36311	35.8	95.8	0	4.71509e+06	0	4.71509e+06	4715.09	Bacteria	Bacteroidota	Bacteroidia	Cytophagales	Spirosomaceae	NA	NA
Seepage (this study)	DC_SW_03_SPN07022020-bin035_1	SAMN37733091	5516382	64	128825	64.7	95.8	0	5.75823e+06	0	5.75823e+06	5758.23	Bacteria	Proteobacteria	Gammaproteobacteria	Burkholderiales	Burkholderiaceae	Acidovorax	Acidovorax_sp001411535
Seepage (this study)	ADI_DC_SW_02_SPN_11032020-bin100_1	SAMN37733131	2467141	26	347329	58.6	97.2	0	2.53821e+06	0	2.53821e+06	2538.21	Bacteria	Proteobacteria	Gammaproteobacteria	Pseudomonadales	Moraxellaceae	Perlucidibaca	NA
Seepage (this study)	ADI_DC_SW_02_SPN_11032020-bin114_1	SAMN37733134	2004024	9	415974	59.1	97.2	0	2.06175e+06	0	2.06175e+06	2061.75	Bacteria	Proteobacteria	Alphaproteobacteria	Rickettsiales	UBA3002	QFOX01	NA
Seepage (this study)	ADI_H1L3_2_122_18_3-bin041	SAMN37732848	2179862	14	287372	63.7	97.2	0	2.24266e+06	0	2.24266e+06	2242.66	Bacteria	Proteobacteria	Alphaproteobacteria	Sphingomonadales	Sphingomonadaceae	Sphingomicrobium	NA
Seepage (this study)	ADI_H2L1_1_122_18_3-bin023	SAMN37732874	4317602	27	207784	36.1	97.2	0	4.44198e+06	0	4.44198e+06	4441.98	Bacteria	Bacteroidota	Bacteroidia	AKYH767	2-12-FULL-35-15	2-12-FULL-35-15	NA
Seepage (this study)	ADI_H2L1_1_122_18_3-bin024_1	SAMN37732875	3533757	40	176738	63.3	97.2	0	3.63555e+06	0	3.63555e+06	3635.55	Bacteria	Proteobacteria	Alphaproteobacteria	Sphingomonadales	Sphingomonadaceae	Sphingobium	Sphingobium_sp014280435
Seepage (this study)	ADI_H3L2_1_122_18_3-bin051	SAMN37732911	2638023	5	1386444	54.4	97.2	0	2.71402e+06	0	2.71402e+06	2714.02	Bacteria	Proteobacteria	Gammaproteobacteria	Burkholderiales	Rhodocyclaceae	Rugosibacter	Rugosibacter_sp004322535
Seepage (this study)	ADI_H3L2_1_122_18_3-bin079_1	SAMN37732924	3839134	22	684677	61.8	97.2	0	3.94973e+06	0	3.94973e+06	3949.73	Bacteria	Gemmatimonadota	Gemmatimonadetes	Gemmatimonadales	Gemmatimonadaceae	Fen-1247	NA
Seepage (this study)	ADI_H3L2_122-bin003	SAMN37732933	4778983	25	511448	41.9	97.2	0	4.91665e+06	0	4.91665e+06	4916.65	Bacteria	Bacteroidota	Bacteroidia	Chitinophagales	Chitinophagaceae	Sediminibacterium	NA
Seepage (this study)	DC_HB_01_SPN181219-bin036_1	SAMN37732970	5502193	162	58672	36.2	97.2	0	5.66069e+06	0	5.66069e+06	5660.69	Bacteria	Bacteroidota	Bacteroidia	Cytophagales	Spirosomaceae	Arcicella	NA
Seepage (this study)	DC_HB_01_SPN181219-bin054	SAMN37732980	3882885	11	641101	35.2	97.2	0	3.99474e+06	0	3.99474e+06	3994.74	Bacteria	Bacteroidota	Bacteroidia	AKYH767	B-17BO	UBA4416	NA
Seepage (this study)	DC_RB_04_SPN110320-bin044_1	SAMN37733054	5991692	349	26216	45	97.2	0	6.16429e+06	0	6.16429e+06	6164.29	Bacteria	Bacteroidota	Bacteroidia	Cytophagales	172606-1	ES-bin-26	NA
Seepage (this study)	DC_RB_04_SPN110320-bin079_1	SAMN37733074	3263596	10	386068	32.1	97.2	0	3.35761e+06	0	3.35761e+06	3357.61	Bacteria	Bacteroidota	Bacteroidia	AKYH767	UBA4408	NA	NA
Seepage (this study)	DC_SW_03_SPN07022020-bin042_1	SAMN37733095	3363659	214	27087	34.2	97.2	0	3.46055e+06	0	3.46055e+06	3460.55	Bacteria	Bacteroidota	Bacteroidia	Flavobacteriales	Flavobacteriaceae	Flavobacterium	Flavobacterium_sp002754315
Seepage (this study)	ADI_DC_SW_02_SPN_11032020-bin050_1	SAMN37733112	822710	12	135423	51.8	97.7	0	842078	0	842078	842.078	Bacteria	Patescibacteria	Paceibacteria	UBA9983_A	UBA12445	NA	NA
Seepage (this study)	ADI_DC_SW_02_SPN_11032020-bin059	SAMN37733114	740799	13	63878	56.9	97.7	0	758238	0	758238	758.238	Bacteria	Patescibacteria	Paceibacteria	UBA9983_A	UBA2163	C7867-001	NA
Seepage (this study)	ADI_DC_SW_02_SPN_11032020-bin060_1	SAMN37733115	880292	18	83684	50.6	97.7	0	901015	0	901015	901.015	Bacteria	Patescibacteria	Saccharimonadia	Saccharimonadales	Saccharimonadaceae	UBA1020	NA
Seepage (this study)	ADI_DC_SW_02_SPN_11032020-bin061_1	SAMN37733116	697541	2	640007	58	97.7	0	713962	0	713962	713.962	Bacteria	Patescibacteria	Paceibacteria	UBA9983_A	UBA2163	C7867-001	NA
Seepage (this study)	ADI_DC_SW_02_SPN_11032020-bin093_1	SAMN37733128	737443	6	275704	37.8	97.7	0	754803	0	754803	754.803	Bacteria	Patescibacteria	Paceibacteria	UBA9983_A	CAIZLB01	CAIZLB01	NA
Seepage (this study)	ADI_DC_SW_02_SPN_11032020-bin123	SAMN37733135	779899	13	109727	44.7	97.7	0	798259	0	798259	798.259	Bacteria	Patescibacteria	Paceibacteria	UBA9983_A	PALSA-1337	NA	NA
Seepage (this study)	ADI_H1L2_2_122_18_3-bin036_1	SAMN37732829	829304	7	127866	36.5	97.7	0	848827	0	848827	848.827	Bacteria	Patescibacteria	Paceibacteria	UBA9983_A	UBA9973	NA	NA
Seepage (this study)	ADI_H2L1_1_122_18_3-bin003_1	SAMN37732861	748944	1	748944	45.1	97.7	0	766575	0	766575	766.575	Bacteria	Patescibacteria	Paceibacteria	UBA9983_A	UBA2163	1-14-0-10-45-20	NA
Seepage (this study)	ADI_H3L2_1_122_18_3-bin004	SAMN37732889	728632	14	61642	47.2	97.7	0	745785	0	745785	745.785	Bacteria	Patescibacteria	Paceibacteria	UBA9983_A	UBA9973	UBA4124	NA
Seepage (this study)	ADI_H3L2_1_122_18_3-bin046	SAMN37732908	920230	4	525131	54.8	97.7	0	941894	0	941894	941.894	Bacteria	Patescibacteria	Paceibacteria	UBA9983_A	UBA2163	C7867-001	NA
Seepage (this study)	ADI_H3L2_1_122_18_3-bin084_1	SAMN37732928	713652	9	118930	42.7	97.7	0	730452	0	730452	730.452	Bacteria	Patescibacteria	Paceibacteria	UBA9983_A	UBA9973	UBA9973	NA
Seepage (this study)	ADI_H3L2_122-bin008	SAMN37732935	782297	6	204862	44.9	97.7	0	800713	0	800713	800.713	Bacteria	Patescibacteria	Paceibacteria	UBA9983_A	PALSA-1337	C7867-002	NA
Seepage (this study)	DC_HB_02_SPN181219-bin067_1	SAMN37733024	803847	13	235694	37.5	97.7	0	822771	0	822771	822.771	Bacteria	Patescibacteria	Paceibacteria	UBA9983_A	CAIZLB01	CAIZLB01	NA
Seepage (this study)	ADI_DC_SW_02_SPN_11032020-bin111_1	SAMN37733133	4623854	10	941356	68	98.6	0	4.68951e+06	0	4.68951e+06	4689.51	Bacteria	Gemmatimonadota	Gemmatimonadetes	Gemmatimonadales	Gemmatimonadaceae	JACMLX01	NA
Seepage (this study)	ADI_H1L3_2_122_18_3-bin014_1	SAMN37732833	2687058	22	209886	55.5	98.6	0	2.72521e+06	0	2.72521e+06	2725.21	Bacteria	Proteobacteria	Gammaproteobacteria	Burkholderiales	Gallionellaceae	NA	NA
Seepage (this study)	ADI_H1L3_2_122_18_3-bin033_1	SAMN37732844	5378257	20	400545	43.3	98.6	0	5.45462e+06	0	5.45462e+06	5454.62	Bacteria	Bacteroidota	Bacteroidia	Sphingobacteriales	Sphingobacteriaceae	Mucilaginibacter	NA
Seepage (this study)	ADI_H1L3_4_122_18_3-bin010_1	SAMN37732852	3355652	24	218327	60.6	98.6	0	3.4033e+06	0	3.4033e+06	3403.3	Bacteria	Proteobacteria	Alphaproteobacteria	Sphingomonadales	Sphingomonadaceae	Sphingobium	NA
Seepage (this study)	ADI_H2L1_1_122_18_3-bin025	SAMN37732876	2179489	12	226219	65.4	98.6	0	2.21044e+06	0	2.21044e+06	2210.44	Bacteria	Proteobacteria	Alphaproteobacteria	Sphingomonadales	Sphingomonadaceae	Sphingomicrobium	NA
Seepage (this study)	ADI_H2L1_1_122_18_3-bin030	SAMN37732880	3108125	27	227955	65.8	98.6	0	3.15226e+06	0	3.15226e+06	3152.26	Bacteria	Actinobacteriota	Actinomycetia	Actinomycetales	Microbacteriaceae	Lacisediminihabitans	NA
Seepage (this study)	ADI_H3L2_1_122_18_3-bin033_1	SAMN37732904	3635315	34	185401	60.5	98.6	0	3.68693e+06	0	3.68693e+06	3686.93	Bacteria	Proteobacteria	Alphaproteobacteria	Sphingomonadales	Sphingomonadaceae	Sphingobium	NA
Seepage (this study)	ADI_H3L2_1_122_18_3-bin075	SAMN37732922	6124038	25	343489	42.5	98.6	0	6.21099e+06	0	6.21099e+06	6210.99	Bacteria	Bacteroidota	Bacteroidia	Chitinophagales	Chitinophagaceae	Sediminibacterium	NA
Seepage (this study)	ADI_H3L2_1_122_18_3-bin088	SAMN37732931	3718562	11	766180	65.6	98.6	0	3.77136e+06	0	3.77136e+06	3771.36	Bacteria	Gemmatimonadota	Gemmatimonadetes	Gemmatimonadales	GWC2-71-9	Palsa-1233	NA
Seepage (this study)	DC_HB_01_SPN181219-bin004	SAMN37732958	3527602	13	346915	35	98.6	0	3.57769e+06	0	3.57769e+06	3577.69	Bacteria	Bacteroidota	Bacteroidia	Chitinophagales	Chitinophagaceae	Ferruginibacter	NA
Seepage (this study)	DC_HB_01_SPN181219-bin012_1	SAMN37732962	5193344	162	49770	66.9	98.6	0	5.26708e+06	0	5.26708e+06	5267.08	Bacteria	Gemmatimonadota	Gemmatimonadetes	Gemmatimonadales	Gemmatimonadaceae	NA	NA
Seepage (this study)	DC_HB_01_SPN181219-bin039	SAMN37732971	2030039	11	266220	46.8	98.6	0	2.05886e+06	0	2.05886e+06	2058.86	Bacteria	Proteobacteria	Gammaproteobacteria	Burkholderiales	Burkholderiaceae	Polynucleobacter	NA
Seepage (this study)	DC_HB_02_SPN181219-bin004	SAMN37732991	3937168	4	1376615	45.6	98.6	0	3.99307e+06	0	3.99307e+06	3993.07	Bacteria	Bdellovibrionota	Bacteriovoracia	Bacteriovoracales	Bacteriovoracaceae	UBA4096	NA
Seepage (this study)	DC_RB_04_SPN110320-bin025	SAMN37733043	2990810	5	708052	37.5	98.6	0	3.03328e+06	0	3.03328e+06	3033.28	Bacteria	Bacteroidota	Bacteroidia	Flavobacteriales	Crocinitomicaceae	M0103	NA
Seepage (this study)	DC_RB_04_SPN110320-bin029_1	SAMN37733047	4479333	8	904531	36.5	98.6	0	4.54293e+06	0	4.54293e+06	4542.93	Bacteria	Bacteroidota	Bacteroidia	Sphingobacteriales	Sphingobacteriaceae	Pedobacter	NA
Seepage (this study)	ADI_H2L1_1_122_18_3-bin012	SAMN37732866	2677426	50	421768	66.7	98.7	0	2.71269e+06	0	2.71269e+06	2712.69	NA	NA	NA	NA	NA	NA	NA
Seepage (this study)	ADI_DC_SW_02_SPN_11032020-bin005_1	SAMN37733098	4218186	50	149247	62.3	100	0	4218186	0	4218186	4218.19	Bacteria	Proteobacteria	Gammaproteobacteria	Burkholderiales	Burkholderiaceae	Polaromonas	NA
Seepage (this study)	ADI_DC_SW_02_SPN_11032020-bin031_1	SAMN37733108	783813	15	148320	41.8	100	0	783813	0	783813	783.813	Bacteria	Patescibacteria	Paceibacteria	UBA9983_A	CAIZLB01	NA	NA
Seepage (this study)	ADI_H1L3_2_122_18_3-bin007_1	SAMN37732830	6024699	46	241096	66.4	100	0	6024699	0	6024699	6024.7	Bacteria	Proteobacteria	Alphaproteobacteria	Sphingomonadales	Sphingomonadaceae	Sphingomonas	Sphingomonas_sp903884945
Seepage (this study)	ADI_H2L1_1_122_18_3-bin007	SAMN37732864	952680	8	189921	43.1	100	0	952680	0	952680	952.68	Bacteria	Patescibacteria	Paceibacteria	UBA9983_A	CAJBMK01	SIBU01	NA
Seepage (this study)	ADI_H2L1_1_122_18_3-bin016_1	SAMN37732869	4075386	34	179930	64	100	0	4075386	0	4075386	4075.39	Bacteria	Proteobacteria	Alphaproteobacteria	Sphingomonadales	Sphingomonadaceae	Sphingobium	Sphingobium_sp012927105
Seepage (this study)	ADI_H2L1_1_122_18_3-bin031	SAMN37732881	9619916	100	164128	63	100	0	9619916	0	9619916	9619.92	Bacteria	Proteobacteria	Gammaproteobacteria	Burkholderiales	Burkholderiaceae	Pseudoduganella	NA
Seepage (this study)	ADI_H3L2_1_122_18_3-bin014_1	SAMN37732895	3795389	14	2254550	61.9	100	0	3795389	0	3795389	3795.39	Bacteria	Proteobacteria	Alphaproteobacteria	Micropepsales	Micropepsaceae	Rhizomicrobium	NA
Seepage (this study)	ADI_H3L2_1_122_18_3-bin056_1	SAMN37732914	3534103	48	116043	66.1	100	0	3534103	0	3534103	3534.1	Bacteria	Proteobacteria	Alphaproteobacteria	Rhodobacterales	Rhodobacteraceae	Tabrizicola	Tabrizicola_sp002280405
Seepage (this study)	ADI_H3L2_1_122_18_3-bin068_1	SAMN37732920	3700691	35	231776	67	100	0	3700691	0	3700691	3700.69	Bacteria	Proteobacteria	Alphaproteobacteria	Sphingomonadales	Sphingomonadaceae	Sphingomonas	NA
Seepage (this study)	ADI_H3L2_122-bin007_1	SAMN37732934	3974052	33	481246	35	100	0	3974052	0	3974052	3974.05	Bacteria	Bacteroidota	Bacteroidia	NS11-12g	UKL13-3	JAAFJM01	NA
Seepage (this study)	ADI_H3L2_122-bin030_1	SAMN37732949	5479455	32	249362	65	100	0	5479455	0	5479455	5479.45	Bacteria	Proteobacteria	Alphaproteobacteria	Sphingomonadales	Sphingomonadaceae	Sphingomonas	NA
Seepage (this study)	DC_HB_01_SPN181219-bin014	SAMN37732964	981549	1	981549	38.6	100	0	981549	0	981549	981.549	Bacteria	Patescibacteria	Paceibacteria	UBA9983_A	UBA11359	NA	NA
Seepage (this study)	DC_HB_02_SPN181219-bin054_1	SAMN37733015	3638166	10	556832	35.1	100	0	3638166	0	3638166	3638.17	Bacteria	Bacteroidota	Bacteroidia	NS11-12g	UKL13-3	JAAFJM01	NA
Seepage (this study)	DC_RB_04_SPN110320-bin056	SAMN37733059	6356201	41	251390	40.2	100	0	6356201	0	6356201	6356.2	Bacteria	Bacteroidota	Bacteroidia	Chitinophagales	Chitinophagaceae	RDXD01	NA
Groundwater	H43-bin102_1	SAMEA6512636	499027	260	2032	41.9	55.8	9.3	894314	83171.2	811142	811.142	Bacteria	Patescibacteria	Paceibacteria	UBA9983_A	Zambryskibacteraceae_A	NA	NA
Groundwater	H43-bin085	SAMEA6512638	634935	314	2164	39.6	69.8	9.3	909649	84597.4	825052	825.052	Bacteria	Patescibacteria	Microgenomatia	Levybacterales	UBA12049	NA	NA
Groundwater	H52-bin122_1	SAMEA6512632	552795	243	2605	52.3	69.8	9.3	791970	73653.2	718317	718.317	Bacteria	Patescibacteria	Paceibacteria	2-02-FULL-40-12	NA	NA	NA
Groundwater	H51-bin107	SAMEA6512633	494112	188	3109	38.7	72.1	9.3	685315	63734.3	621581	621.581	Bacteria	Patescibacteria	Paceibacteria	UBA6257	UBA11618	NA	NA
Groundwater	H14-bin004_1	SAMEA6512644	1098925	447	2808	43.7	76.7	9.3	1.43276e+06	133246	1.29951e+06	1299.51	Bacteria	Patescibacteria	Microgenomatia	GWA2-44-7	UBA8517	RBG-13-46-13	NA
Groundwater	H14-bin033	SAMEA6512643	1293876	564	2537	50.7	81.4	9.3	1.58953e+06	147826	1.4417e+06	1441.7	Bacteria	Patescibacteria	Saccharimonadia	Saccharimonadales	UBA4665	PMNU01	NA
Groundwater	H43-bin175_1	SAMEA6512638	596184	110	6233	28.3	81.4	9.3	732413	68114.4	664298	664.298	Bacteria	Patescibacteria	ABY1	UBA2591	PGYQ01	PGYQ01	NA
Groundwater	H43-bin182_1	SAMEA6512638	551827	192	3298	43.9	81.4	9.3	677920	63046.6	614874	614.874	Bacteria	Patescibacteria	Paceibacteria	Portnoybacterales	GWB1-42-6	NA	NA
Groundwater	H51-bin222_1	SAMEA6512633	755908	173	6162	52.4	90.7	9.3	833416	77507.7	755908	755.908	Bacteria	Patescibacteria	ABY1	Magasanikbacterales	UBA10197	NA	NA
Groundwater	H51-bin142_1	SAMEA6512633	974450	371	3222	53.4	93	9.3	1.0478e+06	97445	950351	950.351	Bacteria	Patescibacteria	Andersenbacteria	UBA10190	UBA10190	NA	NA
Groundwater	H32-bin114	SAMEA6512646	693824	212	4175	48.7	53.5	7	1.29687e+06	90780.7	1.20609e+06	1206.09	Bacteria	Patescibacteria	Microgenomatia	UBA1400	MFAQ01	2-01-FULL-50-23	NA
Groundwater	H43-bin160_1	SAMEA6512636	676544	354	2074	44.9	60.5	7	1.11825e+06	78277.8	1.03998e+06	1039.98	Bacteria	Patescibacteria	ABY1	BM507	XYC2-FULL-47-12	2-12-FULL-45-10	NA
Groundwater	H41-bin248_1	GCA_919902755.1	2950882	1474	2151	57.5	60.6	7	4.86944e+06	340861	4.52858e+06	4528.58	Bacteria	Nitrospirota	UBA9217	UBA9217	UBA9217	NA	NA
Groundwater	H52-bin100	SAMEA6512632	658168	311	2395	38	62.8	7	1.04804e+06	73362.7	974676	974.676	Bacteria	Patescibacteria	Doudnabacteria	UBA920	VMFF01	VMFF01	NA
Groundwater	H43-bin005	SAMEA6512636	647998	408	1543	51.3	65.1	7	995389	69677.2	925711	925.711	Bacteria	Patescibacteria	Paceibacteria	UBA6257	NA	NA	NA
Groundwater	H43-bin008_1	SAMEA6512636	346208	144	2729	44	65.1	7	531810	37226.7	494583	494.583	Bacteria	Patescibacteria	Paceibacteria	UBA6257	GWB1-50-10	NA	NA
Groundwater	H51-bin098	SAMEA6512633	691476	321	2328	45.3	67.4	7	1.02593e+06	71815	954114	954.114	Bacteria	Patescibacteria	Paceibacteria	WO2-41-13	1-14-0-10-42-19	NA	NA
Groundwater	H52-bin159	https://osf.io/wq7tr-miscellaneous-H52-bin159	4588353	1958	2613	36.7	67.6	7	6.7875e+06	475125	6.31238e+06	6312.38	Bacteria	Bacteroidota	Ignavibacteria	Ignavibacteriales	Melioribacteraceae	Fen-1258	NA
Groundwater	H51-bin295_1	SAMEA6512635	572265	276	2202	38.1	72.1	7	793710	55559.7	738150	738.15	Bacteria	Patescibacteria	Paceibacteria	UBA9983_A	UBA9973	UBA9973	NA
Groundwater	H41-bin098	SAMEA6512641	496202	166	4093	38.3	74.4	7	666938	46685.7	620252	620.253	Bacteria	Patescibacteria	Paceibacteria	UBA9983_A	GCA-2401445	NA	NA
Groundwater	H41-bin016	SAMEA6512639	547910	236	2603	45.1	76.7	7	714355	50004.8	664350	664.35	Bacteria	Patescibacteria	Paceibacteria	Moranbacterales	UBA1568	UBA1568	NA
Groundwater	H41-bin032	SAMEA6512639	681169	201	4788	41.1	76.7	7	888095	62166.7	825929	825.929	Bacteria	Patescibacteria	Paceibacteria	UBA9983_A	Zambryskibacteraceae_A	NA	NA
Groundwater	H41-bin285_1	SAMEA6512641	832597	373	2554	46.5	79.1	7	1.05259e+06	73681.2	978907	978.907	Bacteria	Patescibacteria	Gracilibacteria	UBA1369	2-02-FULL-48-14	NA	NA
Groundwater	H43-bin001_1	SAMEA6512636	672986	48	14757	32.5	81.4	7	826764	57873.5	768891	768.891	Bacteria	Patescibacteria	Microgenomatia	GWA2-44-7	UBA8517	UBA12026	NA
Groundwater	H43-bin033_1	SAMEA6512636	351450	123	3791	48.8	81.4	7	431757	30223	401534	401.534	Bacteria	Patescibacteria	Paceibacteria	WO2-41-13	UBA11713	UBA11713	NA
Groundwater	H51-bin152_1	SAMEA6512633	540444	76	10537	44.3	86.1	7	627693	43938.5	583755	583.755	Bacteria	Patescibacteria	Paceibacteria	UBA9983_A	XYD1-FULL-46-19	NA	NA
Groundwater	H43-bin071	SAMEA6512637	1102030	567	2078	42.9	88.4	7	1.24664e+06	87264.8	1.15938e+06	1159.38	Bacteria	Patescibacteria	Andersenbacteria	UBA10190	UBA10190	HO2-45-11b	NA
Groundwater	H51-bin196_1	SAMEA6512633	1214050	199	8891	37.1	90.7	7	1.33853e+06	93697.4	1.24484e+06	1244.84	Bacteria	Patescibacteria	Microgenomatia	Levybacterales	UBA12049	NA	NA
Groundwater	H52-bin020_1	SAMEA6512630	597948	115	7271	39.5	90.7	7	659259	46148.1	613111	613.111	Bacteria	Patescibacteria	Microgenomatia	GWA2-44-7	NA	NA	NA
Groundwater	H14-bin040_1	SAMEA6512644	544279	144	4842	50.6	93	7	585246	40967.2	544279	544.279	Bacteria	Patescibacteria	Paceibacteria	UBA9983_A	UBA2163	C7867-001	NA
Groundwater	H32-bin058_1	SAMEA6512642	1148287	391	3987	34.8	93	7	1.23472e+06	86430.2	1148287	1148.29	Bacteria	Patescibacteria	Microgenomatia	UBA1406	GWC2-37-13	GWC2-37-13	NA
Groundwater	H52-bin091_1	SAMEA6512631	962092	165	8657	47.4	97.7	7	984741	68931.9	915809	915.809	Bacteria	Patescibacteria	ABY1	Magasanikbacterales	UBA922	NA	NA
Groundwater	H51-bin244	https://osf.io/wq7tr-miscellaneous-H51-bin244	3073105	1705	1851	65.3	50.7	5.6	6.06135e+06	339436	5.72192e+06	5721.92	Bacteria	Planctomycetota	UBA1135	UBA1135	NA	NA	NA
Groundwater	H41-bin244_1	SAMEA6512640	2644910	450	8302	58.2	52.1	5.6	5.0766e+06	284290	4.79231e+06	4792.31	Bacteria	Verrucomicrobiota	Verrucomicrobiae	Pedosphaerales	Pedosphaeraceae	NA	NA
Groundwater	H51-bin027	SAMEA6512633	1477234	334	6791	30.3	67.1	5.3	2.20154e+06	116682	2.08486e+06	2084.86	Archaea	Nanoarchaeota	Nanoarchaeia	SCGC-AAA011-G17	NA	NA	NA
Groundwater	H14-bin030_1	SAMEA6512643	974752	528	1939	43.7	60.5	4.7	1.61116e+06	75724.5	1.53544e+06	1535.44	Bacteria	Patescibacteria	Paceibacteria	Sungbacterales	HO2-52-23	NA	NA
Groundwater	H51-bin034	SAMEA6512633	443286	203	2463	41.7	62.8	4.7	705869	33175.9	672694	672.694	Bacteria	Patescibacteria	Paceibacteria	UBA9983_A	Zambryskibacteraceae	NA	NA
Groundwater	H51-bin281	SAMEA6512634	662522	324	2240	34.5	62.8	4.7	1.05497e+06	49583.7	1.00539e+06	1005.39	Bacteria	Patescibacteria	ABY1	Buchananbacterales	2-01-FULL-39-33	2-01-FULL-39-33	NA
Groundwater	H14-bin045	SAMEA6512644	1003021	541	1944	44	65.1	4.7	1.54074e+06	72414.7	1.46832e+06	1468.32	Bacteria	Patescibacteria	Paceibacteria	Sungbacterales	HO2-52-23	NA	NA
Groundwater	H51-bin312	SAMEA6512635	961679	526	1873	43.6	65.1	4.7	1.47723e+06	69430	1.4078e+06	1407.8	Bacteria	Patescibacteria	Paceibacteria	Sungbacterales	NA	NA	NA
Groundwater	H52-bin137_1	SAMEA6512632	593932	123	6407	33.2	67.4	4.7	881205	41416.6	839788	839.788	Bacteria	Patescibacteria	Paceibacteria	UBA9983_A	UBA9973	UBA9973	NA
Groundwater	H52-bin151_1	SAMEA6512632	584896	265	2477	44.4	67.4	4.7	867798	40786.5	827012	827.012	Bacteria	Patescibacteria	Paceibacteria	UBA6257	GWB1-50-10	CAIKKG01	NA
Groundwater	H52-bin154	SAMEA6512632	1052956	321	4223	38.8	67.4	4.7	1.56225e+06	73425.7	1.48882e+06	1488.82	Bacteria	Patescibacteria	Microgenomatia	UBA1406	GWC2-37-13	YC2-FULL-38-9	NA
Groundwater	H51-bin077	SAMEA6512633	655861	312	2393	52.1	69.8	4.7	939629	44162.6	895466	895.466	Bacteria	Patescibacteria	Paceibacteria	UBA9983_A	UBA2163	C7867-001	NA
Groundwater	H52-bin086	SAMEA6512631	822160	440	1990	42.8	69.8	4.7	1.17788e+06	55360.3	1.12252e+06	1122.52	Bacteria	Patescibacteria	ABY1	BM507	NA	NA	NA
Groundwater	H41-bin054	SAMEA6512640	582264	329	1854	39.1	74.4	4.7	782613	36782.8	745830	745.83	Bacteria	Patescibacteria	Paceibacteria	UBA9983_A	UBA9973	NA	NA
Groundwater	H51-bin104	SAMEA6512633	431622	185	2719	49.8	74.4	4.7	580137	27266.4	552871	552.871	Bacteria	Patescibacteria	Paceibacteria	WO2-41-13	UBA11713	NA	NA
Groundwater	H43-bin098_1	SAMEA6512638	565386	15	59311	39.3	76.7	4.7	737140	34645.6	702494	702.494	Bacteria	Patescibacteria	Paceibacteria	UBA9983_A	Zambryskibacteraceae_A	WO2-35-19	NA
Groundwater	H14-bin001_1	SAMEA6512643	283470	109	2872	41.2	79.1	4.7	358369	16843.4	341526	341.526	Bacteria	Patescibacteria	Paceibacteria	UBA10092	UBA10092	UBA10092	NA
Groundwater	H41-bin101_1	SAMEA6512641	603063	94	8337	52.3	79.1	4.7	762406	35833.1	726573	726.573	Bacteria	Patescibacteria	ABY1	SG8-24	UBA9934	CAIKHN01	NA
Groundwater	H41-bin152_1	SAMEA6512641	1318333	428	3969	40.7	81.4	4.7	1.61957e+06	76120	1.54345e+06	1543.45	Bacteria	Patescibacteria	Microgenomatia	UBA10105	UBA10105	NA	NA
Groundwater	H41-bin238_1	SAMEA6512640	508875	134	4955	39.5	81.4	4.7	625154	29382.2	595771	595.771	Bacteria	Patescibacteria	Paceibacteria	UBA9983_A	GWA1-40-21	GWA1-40-21	NA
Groundwater	H43-bin013	SAMEA6512636	562229	220	3003	45	81.4	4.7	690699	32462.9	658236	658.236	Bacteria	Patescibacteria	ABY1	Buchananbacterales	2-01-FULL-39-33	NA	NA
Groundwater	H52-bin025_1	SAMEA6512630	937864	393	2720	41.3	81.4	4.7	1.15217e+06	54151.9	1.09802e+06	1098.02	Bacteria	Patescibacteria	Doudnabacteria	UBA920	UBA920	PALSA-1336	NA
Groundwater	H32-bin051_1	SAMEA6512642	520072	132	5079	41.3	83.7	4.7	621352	29203.6	592149	592.149	Bacteria	Patescibacteria	Paceibacteria	SURF-38	NA	NA	NA
Groundwater	H41-bin197_1	SAMEA6512639	688952	185	4831	33.9	83.7	4.7	823121	38686.7	784434	784.434	Bacteria	Patescibacteria	Microgenomatia	UBA1406	GWC2-37-13	GWC2-37-13	NA
Groundwater	H43-bin096_1	SAMEA6512638	451115	74	10579	43.4	83.7	4.7	538967	25331.4	513635	513.635	Bacteria	Patescibacteria	Paceibacteria	UBA9983_A	Zambryskibacteraceae	NA	NA
Groundwater	H52-bin033_1	SAMEA6512631	850808	74	16933	38.5	83.7	4.7	1.0165e+06	47775.4	968722	968.722	Bacteria	Patescibacteria	Microgenomatia	Levybacterales	UBA12049	NA	NA
Groundwater	H41-bin031_1	SAMEA6512639	578508	100	8735	40.4	86.1	4.7	671902	31579.4	640323	640.323	Bacteria	Patescibacteria	Paceibacteria	UBA9983_A	UBA9973	NA	NA
Groundwater	H43-bin137_1	SAMEA6512636	467050	223	2313	54.1	86.1	4.7	542451	25495.2	516955	516.955	Bacteria	Patescibacteria	Paceibacteria	Sungbacterales	SURF-37	NA	NA
Groundwater	H14-bin027_1	SAMEA6512643	819306	106	11291	37.2	88.4	4.7	926817	43560.4	883256	883.256	Bacteria	Patescibacteria	Microgenomatia	Levybacterales	UBA12049	NA	NA
Groundwater	H41-bin041_1	SAMEA6512639	751650	125	9618	37.9	88.4	4.7	850283	39963.3	810320	810.32	Bacteria	Patescibacteria	Microgenomatia	GWA2-44-7	UBA8517	NA	NA
Groundwater	H43-bin201_1	SAMEA6512638	532814	100	8618	42.2	88.4	4.7	602731	28328.3	574402	574.402	Bacteria	Patescibacteria	Paceibacteria	UBA9983_A	PALSA-1337	C7867-002	NA
Groundwater	H41-bin028_1	SAMEA6512639	690527	141	6943	41.9	90.7	4.7	761331	35782.5	725548	725.548	Bacteria	Patescibacteria	Paceibacteria	2-02-FULL-40-12	GWA2-44-9	2-01-FULL-41-21	NA
Groundwater	H43-bin171_1	SAMEA6512638	768089	233	4184	57.6	90.7	4.7	846846	39801.7	807044	807.044	Bacteria	Patescibacteria	ABY1	SBBC01	CAIJZX01	CAIJZX01	NA
Groundwater	H51-bin326_1	SAMEA6512635	1076138	152	9128	41.3	90.7	4.7	1.18648e+06	55764.6	1.13072e+06	1130.72	Bacteria	Patescibacteria	ABY1	UBA11705	UBA11705	NA	NA
Groundwater	H52-bin156_1	SAMEA6512632	844826	358	2675	52.9	90.7	4.7	931451	43778.2	887673	887.673	Bacteria	Patescibacteria	ABY1	SG8-24	UBA11717	2-02-FULL-53-10	NA
Groundwater	H32-bin118_1	SAMEA6512646	625089	146	5440	51.2	93	4.7	672139	31590.5	640548	640.548	Bacteria	Patescibacteria	Paceibacteria	UBA6257	GWB1-45-9	NA	NA
Groundwater	H43-bin147_1	SAMEA6512636	723049	143	7008	28.7	93	4.7	777472	36541.2	740931	740.931	Bacteria	Patescibacteria	ABY1	UBA2591	PGYQ01	PGYQ01	NA
Groundwater	H43-bin186_1	SAMEA6512638	811911	126	10674	37.8	93	4.7	873023	41032.1	831991	831.991	Bacteria	Patescibacteria	ABY1	UBA9629	UBA9629	NA	NA
Groundwater	H14-bin043_1	SAMEA6512644	706169	43	39259	38.8	97.7	4.7	722793	33971.3	688822	688.822	Bacteria	Patescibacteria	Paceibacteria	Paceibacterales	RBG-13-42-11	NA	NA
Groundwater	H41-bin287_1	SAMEA6512641	683018	181	5239	51.7	97.7	4.7	699097	32857.6	666240	666.24	Bacteria	Patescibacteria	ABY1	SG8-24	UBA9568	NA	NA
Groundwater	H41-bin251_1	SAMEA6512640	907835	6	533918	52.3	100	4.7	907835	42668.2	865167	865.167	Bacteria	Patescibacteria	ABY1	Magasanikbacterales	NA	NA	NA
Groundwater	H43-bin219	SAMEA6512638	3308023	1846	1856	54.1	52.1	4.2	6.34937e+06	266674	6.0827e+06	6082.7	Bacteria	Bacteroidota	UBA10030	UBA10030	UBA6906	UBA11986	NA
Groundwater	H14-bin039_1	https://osf.io/wq7tr-miscellaneous-H14-bin039_1	1666150	272	6680	66.2	53.5	4.2	3.1143e+06	130801	2.9835e+06	2983.5	Bacteria	Proteobacteria	Gammaproteobacteria	Burkholderiales	SG8-39	RBG-16-66-20	NA
Groundwater	Omni_Hai_IV	https://osf.io/rp5j3-Omni_Hai_IV	1217049	225	9185	42.9	54.9	4.2	2.21685e+06	93107.6	2.12374e+06	2123.74	Bacteria	Omnitrophota	koll11	GIF10	UBA12090	NA	NA
Groundwater	H51-bin304_1	GCA_919903255.1-SAMEA6512635	1601617	612	2951	43.2	60.6	4.2	2.64293e+06	111003	2.53193e+06	2531.93	Bacteria	Nitrospirota	Thermodesulfovibrionia	Thermodesulfovibrionales	UBA1546	NA	NA
Groundwater	H41-bin201_1	SAMEA6512639	2509116	605	5586	39.4	62	4.2	4.04696e+06	169972	3.87699e+06	3876.99	Bacteria	Acidobacteriota	Blastocatellia	Pyrinomonadales	Pyrinomonadaceae	NA	NA
Groundwater	H51-bin162_1	SAMEA6512633	977080	102	9963	45.6	62	4.2	1.57594e+06	66189.3	1.50975e+06	1509.75	Bacteria	Omnitrophota	koll11	UBA1572	UBA1572	UM-FILTER-44-12	NA
Groundwater	H51-bin232_1	SAMEA6512634	3452618	690	5064	54.1	62	4.2	5.56874e+06	233887	5.33485e+06	5334.85	Bacteria	KSB1	UBA2214	UBA2214	NA	NA	NA
Groundwater	Omni_Hai_X	https://osf.io/rp5j3-Omni_Hai_X	1296205	490	3079	51.1	63.4	4.2	2.04449e+06	85868.5	1.95862e+06	1958.62	Bacteria	Omnitrophota	koll11	UBA10015	kpj58rc	O2-FULL-52-10	NA
Groundwater	H32-bin079_1	GCA_919901885.1-SAMEA6512646	1007061	50	29883	46.6	64.8	4.2	1.55411e+06	65272.5	1.48883e+06	1488.83	Bacteria	Nitrospirota	Nitrospiria	2-01-FULL-66-17	NA	NA	NA
Groundwater	H51-bin186_1	GCA_919922875.1-SAMEA6512633	2081197	635	4075	43.2	66.2	4.2	3.1438e+06	132040	3.01176e+06	3011.76	Bacteria	Nitrospirota	Thermodesulfovibrionia	Thermodesulfovibrionales	UBA1546	NA	NA
Groundwater	H41-bin060_1	SAMEA6512640	4117394	441	13214	64.1	73.2	4.2	5.62486e+06	236244	5.38861e+06	5388.61	Bacteria	Proteobacteria	Gammaproteobacteria	Burkholderiales	Burkholderiaceae	Cupriavidus	Cupriavidus_metallidurans
Groundwater	H41-bin163	SAMEA6512639	2457310	367	7420	61.3	73.2	4.2	3.35698e+06	140993	3.21599e+06	3215.99	Bacteria	Proteobacteria	Alphaproteobacteria	Caulobacterales	Parvularculaceae	CV81	NA
Groundwater	H41-bin280_1	GCA_919901705.1-SAMEA6512641	2056698	374	8054	43.2	77.5	4.2	2.6538e+06	111460	2.54234e+06	2542.34	Bacteria	Nitrospirota	Thermodesulfovibrionia	Thermodesulfovibrionales	UBA1546	NA	NA
Groundwater	Omni_Hai_XXX	https://osf.io/rp5j3-Omni_Hai_XXX	2082950	598	4383	53	77.5	4.2	2.68768e+06	112882	2.57479e+06	2574.79	Bacteria	Omnitrophota	koll11	UBA10015	kpj58rc	NA	NA
Groundwater	H41-bin024_1	GCA_919901555.1-SAMEA6512639	3450293	220	33173	56.4	94.4	4.2	3.65497e+06	153509	3.50146e+06	3501.46	Bacteria	Nitrospirota	UBA9217	UBA9217	UBA9217	NA	NA
Groundwater	H41-bin277_1	GCA_919902495.1-SAMEA6512641	3668535	110	55789	57.8	94.4	4.2	3.88616e+06	163219	3.72294e+06	3722.94	Bacteria	Nitrospirota	UBA9217	UBA9217	UBA9217	NA	NA
Groundwater	H41-bin088_1	SAMEA6512641	554810	40	25923	42.7	51.3	3.9	1.0815e+06	42178.5	1.03932e+06	1039.32	Archaea	Nanoarchaeota	Nanoarchaeia	Woesearchaeales	GW2011-AR9	NA	NA
Groundwater	H51-bin180_1	SAMEA6512633	1254660	446	3487	37.4	52.6	3.9	2.38529e+06	93026.1	2.29226e+06	2292.26	Archaea	Nanoarchaeota	Nanoarchaeia	Woesearchaeales	GW2011-AR4	NA	NA
Groundwater	H52-bin087_1	SAMEA6512631	2023882	184	19245	49.5	71.1	3.9	2.84653e+06	111015	2.73551e+06	2735.51	Archaea	Nanoarchaeota	Nanoarchaeia	Woesearchaeales	NA	NA	NA
Groundwater	H51-bin175_1	GCA_919902115.1-SAMEA6512633	1354600	843	1614	63.4	50.7	2.8	2.67179e+06	74810.3	2.59698e+06	2596.98	Bacteria	Proteobacteria	Gammaproteobacteria	Burkholderiales	SG8-41	PALSA-1004	NA
Groundwater	Omni_Hai_XLIII	https://osf.io/rp5j3-Omni_Hai_XLIII	1441421	594	2799	49.3	57.7	2.8	2.49813e+06	69947.6	2.42818e+06	2428.18	Bacteria	Omnitrophota	koll11	UBA10015	kpj58rc	NA	NA
Groundwater	H41-bin186_1	SAMEA6512639	3306525	1143	3574	56.2	60.6	2.8	5.45631e+06	152777	5.30354e+06	5303.54	Bacteria	Nitrospirota	Nitrospiria	Nitrospirales	Nitrospiraceae	Palsa-1315	NA
Groundwater	H51-bin336_1	SAMEA6512635	2944222	742	4739	60.3	60.6	2.8	4.85845e+06	136037	4.72242e+06	4722.42	Bacteria	Hydrogenedentota	Hydrogenedentia	Hydrogenedentiales	GCA-2746185	NA	NA
Groundwater	H14-bin052	SAMEA6512644	1361639	576	2719	45.5	62	2.8	2.19619e+06	61493.4	2.1347e+06	2134.7	Bacteria	Margulisbacteria	WOR-1	NA	NA	NA	NA
Groundwater	H41-bin276	SAMEA6512641	2946627	690	5803	66.5	62	2.8	4.75262e+06	133073	4.61955e+06	4619.55	Bacteria	Eisenbacteria	RBG-16-71-46	SZUA-252	SZUA-252	SZUA-252	NA
Groundwater	H32-bin126_1	SAMEA6512646	1595114	547	3546	59.6	63.4	2.8	2.51595e+06	70446.7	2.44551e+06	2445.51	Bacteria	Verrucomicrobiota	Verrucomicrobiae	Pedosphaerales	Pedosphaeraceae	NA	NA
Groundwater	H52-bin022_1	SAMEA6512630	1281370	523	2885	44	63.4	2.8	2.02109e+06	56590.5	1.9645e+06	1964.5	Bacteria	Nitrospirota	Nitrospiria	HDB-SIOI813	HDB-SIOI813	RBG-16-43-11	RBG-16-43-11_sp001805165
Groundwater	H51-bin267_1	SAMEA6512634	1711621	693	2849	69.7	64.8	2.8	2.64139e+06	73958.9	2.56743e+06	2567.43	Bacteria	Acidobacteriota	Mor1	Gp22-AA2	Gp22-AA2	NA	NA
Groundwater	H43-bin236_1	GCA_919901355.1-SAMEA6512638	3571050	279	18916	59.4	69	2.8	5.17543e+06	144912	5.03052e+06	5030.52	Bacteria	Verrucomicrobiota	Verrucomicrobiae	Pedosphaerales	NA	NA	NA
Groundwater	H43-bin099_1	SAMEA6512636	2092064	260	8138	68.3	71.8	2.8	2.91374e+06	81584.7	2.83215e+06	2832.15	Bacteria	Planctomycetota	Brocadiae	NA	NA	NA	NA
Groundwater	H43-bin184_1	GCA_919902035.1-SAMEA6512638	5503102	2076	3114	39.9	74.6	2.8	7.37681e+06	206551	7.17026e+06	7170.26	Bacteria	Poribacteria	NA	NA	NA	NA	NA
Groundwater	H43-bin221_1	SAMEA6512638	1976297	846	2631	57.8	76.1	2.8	2.59697e+06	72715.3	2.52426e+06	2524.26	Bacteria	Desulfobacterota	Syntrophia	Syntrophales	UBA5619	UBA5619	UBA5619_sp001830835
Groundwater	H51-bin287_1	SAMEA6512634	2521282	215	16556	61	76.1	2.8	3.31312e+06	92767.3	3.22035e+06	3220.35	Bacteria	UBA8481	UBA8481	UBA8481	UBA8481	NA	NA
Groundwater	Omni_Hai_XXXII	https://osf.io/rp5j3-Omni_Hai_XXXII	1445959	384	4797	51.8	77.5	2.8	1.86575e+06	52241.1	1.81351e+06	1813.51	Bacteria	Omnitrophota	koll11	2-02-FULL-51-18	NA	NA	NA
Groundwater	H14-bin062_1	SAMEA6512645	3415909	742	6347	69.9	78.9	2.8	4.32942e+06	121224	4.20819e+06	4208.19	Bacteria	UBA8248	UBA8248	UBA8248	UBA8248	2-12-FULL-69-37	NA
Groundwater	Omni_Hai_XLII	https://osf.io/rp5j3-Omni_Hai_XLII	1301403	159	11388	51.1	81.7	2.8	1.5929e+06	44601.3	1.5483e+06	1548.3	Bacteria	Omnitrophota	koll11	UBA10015	kpj58rc	O2-FULL-52-10	NA
Groundwater	H32-bin046_1	GCA_919902235.1-SAMEA6512642	3348884	390	13998	61.6	83.1	2.8	4.02994e+06	112838	3.91711e+06	3917.11	Bacteria	Proteobacteria	Gammaproteobacteria	Burkholderiales	SG8-41	NA	NA
Groundwater	Omni_Hai_XIII	GCA_919902045.1	1144951	51	31588	39.8	84.5	2.8	1.35497e+06	37939.2	1.31703e+06	1317.03	Bacteria	Omnitrophota	koll11	GIF10	UBA6249	NA	NA
Groundwater	Omni_Hai_V	https://osf.io/rp5j3-Omni_Hai_V	3297932	635	7601	42.5	88.7	2.8	3.71807e+06	104106	3.61397e+06	3613.97	Bacteria	Omnitrophota	koll11	UBA10183	NA	NA	NA
Groundwater	H32-bin065_1	SAMEA6512642	2380550	396	8857	39.2	90.1	2.8	2.64212e+06	73979.4	2.56814e+06	2568.14	Bacteria	Nitrospinota	UBA9942	UBA9942	UBA9942	NA	NA
Groundwater	H32-bin121_1	SAMEA6512646	3845436	637	9327	70.4	94.4	2.8	4.07356e+06	114060	3.9595e+06	3959.5	Bacteria	Methylomirabilota	Methylomirabilia	Rokubacteriales	GWA2-73-35	UBA12499	UBA12499_sp001788395
Groundwater	H43-bin212_1	SAMEA6512638	7353821	815	15028	65.6	94.4	2.8	7.79006e+06	218122	7.57194e+06	7571.94	Bacteria	Acidobacteriota	Acidobacteriae	Bryobacterales	Bryobacteraceae	NA	NA
Groundwater	H43-bin077_1	SAMEA6512638	5640740	141	61600	64.1	98.6	2.8	5.72083e+06	160183	5.56065e+06	5560.65	Bacteria	Proteobacteria	Gammaproteobacteria	Burkholderiales	Burkholderiaceae	Cupriavidus	Cupriavidus_metallidurans
Groundwater	H32-bin010	SAMEA6512642	649515	164	7610	37.7	52.6	2.6	1.23482e+06	32105.3	1.20271e+06	1202.71	Archaea	Nanoarchaeota	Nanoarchaeia	Pacearchaeales	GW2011-AR1	ASMP01	NA
Groundwater	H41-bin153_1	SAMEA6512641	871486	372	2674	40.1	52.6	2.6	1.65682e+06	43077.3	1.61374e+06	1613.74	Archaea	Nanoarchaeota	Nanoarchaeia	Woesearchaeales	GW2011-AR9	NA	NA
Groundwater	H43-bin036_1	SAMEA6512636	723900	61	22400	32.5	52.6	2.6	1.37624e+06	35782.1	1.34045e+06	1340.45	Archaea	Nanoarchaeota	Nanoarchaeia	Pacearchaeales	NA	NA	NA
Groundwater	H51-bin139	SAMEA6512633	599619	166	4565	28.2	53.9	2.6	1.11247e+06	28924.1	1.08354e+06	1083.54	Archaea	Nanoarchaeota	Nanoarchaeia	Pacearchaeales	NA	NA	NA
Groundwater	H51-bin225_1	SAMEA6512633	914157	93	15616	38.5	55.3	2.6	1.65309e+06	42980.3	1.61011e+06	1610.11	Archaea	Nanoarchaeota	Nanoarchaeia	Woesearchaeales	ARS49	NA	NA
Groundwater	H51-bin025_1	SAMEA6512633	967067	237	5309	40	59.2	2.6	1.63356e+06	42472.5	1.59109e+06	1591.09	Archaea	Nanoarchaeota	Nanoarchaeia	Woesearchaeales	GW2011-AR9	UBA10204	NA
Groundwater	H41-bin124_1	SAMEA6512641	751621	121	8861	30.4	60.5	2.6	1.24235e+06	32301.1	1.21005e+06	1210.05	Archaea	Nanoarchaeota	Nanoarchaeia	Pacearchaeales	GW2011-AR1	RBG-13-33-26	NA
Groundwater	H41-bin066_1	SAMEA6512640	793522	26	52781	32.2	61.8	2.6	1.28402e+06	33384.4	1.25063e+06	1250.63	Archaea	Nanoarchaeota	Nanoarchaeia	Pacearchaeales	UBA73	UBA73	NA
Groundwater	H43-bin083_1	SAMEA6512638	880030	7	257951	32.2	61.8	2.6	1.424e+06	37023.9	1.38697e+06	1386.97	Archaea	Nanoarchaeota	Nanoarchaeia	Pacearchaeales	UBA73	UBA73	NA
Groundwater	H43-bin227_1	SAMEA6512638	1197661	108	17159	32.6	61.8	2.6	1.93796e+06	50387	1.88758e+06	1887.58	Archaea	Nanoarchaeota	Nanoarchaeia	Pacearchaeales	UBA73	UBA73	NA
Groundwater	H51-bin154_1	SAMEA6512633	937280	128	10648	51.2	63.2	2.6	1.48304e+06	38559	1.44448e+06	1444.48	Archaea	Iainarchaeota	Iainarchaeia	NA	NA	NA	NA
Groundwater	H32-bin068_1	SAMEA6512646	948916	350	3254	36.6	65.8	2.6	1.44212e+06	37495.2	1.40463e+06	1404.63	Archaea	Crenarchaeota	Nitrososphaeria	Nitrososphaerales	Nitrosopumilaceae	CSP1-1	NA
Groundwater	H51-bin332_1	SAMEA6512635	1121099	76	23001	46.7	69.7	2.6	1.60846e+06	41820	1.56664e+06	1566.64	Archaea	Nanoarchaeota	Nanoarchaeia	Woesearchaeales	GW2011-AR9	UBA10204	NA
Groundwater	H43-bin135_1	SAMEA6512636	1438295	323	6118	37.9	71.1	2.6	2.02292e+06	52595.9	1.97032e+06	1970.32	Archaea	Nanoarchaeota	Nanoarchaeia	Woesearchaeales	GW2011-AR4	GCA-2688775	NA
Groundwater	H51-bin052_1	SAMEA6512633	791382	37	37993	31	71.1	2.6	1.11305e+06	28939.4	1.08412e+06	1084.12	Archaea	Nanoarchaeota	Nanoarchaeia	SCGC-AAA011-G17	GW2011-AR18	NA	NA
Groundwater	H41-bin204_1	SAMEA6512639	1176572	87	20104	35	76.3	2.6	1.54203e+06	40092.9	1.50194e+06	1501.94	Archaea	Nanoarchaeota	Nanoarchaeia	Woesearchaeales	GW2011-AR9	NA	NA
Groundwater	H43-bin240_1	SAMEA6512638	1083416	63	25480	40.8	78.9	2.6	1.37315e+06	35701.9	1.33745e+06	1337.45	Archaea	Iainarchaeota	Iainarchaeia	NA	NA	NA	NA
Groundwater	H52-bin084_1	SAMEA6512631	1283103	19	132668	38.2	81.6	2.6	1.57243e+06	40883.2	1.53155e+06	1531.55	Archaea	Nanoarchaeota	Nanoarchaeia	Woesearchaeales	GW2011-AR4	GCA-2688775	NA
Groundwater	H14-bin056_1	SAMEA6512645	1683760	119	27131	36	84.2	2.6	1.99971e+06	51992.6	1.94772e+06	1947.72	Archaea	Nanoarchaeota	Nanoarchaeia	Woesearchaeales	GW2011-AR4	GCA-2688775	NA
Groundwater	H43-bin090	SAMEA6512638	407266	176	2490	58	60.5	2.3	673167	15482.8	657684	657.684	Bacteria	Patescibacteria	Paceibacteria	UBA9983_A	UBA2163	GWA1-54-10	NA
Groundwater	H52-bin140_1	SAMEA6512632	330899	146	2601	47.6	60.5	2.3	546940	12579.6	534361	534.361	Bacteria	Patescibacteria	Microgenomatia	UBA10105	UBA927	UBA927	NA
Groundwater	H41-bin043	SAMEA6512639	605563	293	2300	42.4	62.8	2.3	964272	22178.3	942094	942.094	Bacteria	Patescibacteria	Paceibacteria	UBA9983_A	UBA12445	NA	NA
Groundwater	H41-bin096	SAMEA6512641	854206	328	3060	37.6	62.8	2.3	1.3602e+06	31284.6	1.32892e+06	1328.92	Bacteria	Patescibacteria	Microgenomatia	UBA1406	GWC2-37-13	NA	NA
Groundwater	H41-bin021	SAMEA6512639	467206	210	2519	37.1	67.4	2.3	693184	15943.2	677241	677.241	Bacteria	Patescibacteria	Paceibacteria	UBA10092	UBA10092	GWA1-42-19	NA
Groundwater	H32-bin133_1	SAMEA6512646	1090794	401	3443	48.9	69.8	2.3	1.56274e+06	35943.1	1.5268e+06	1526.8	Bacteria	Patescibacteria	ABY1	Magasanikbacterales	UBA922	NA	NA
Groundwater	H41-bin074	SAMEA6512640	500987	233	2436	44.6	69.8	2.3	717746	16508.2	701238	701.238	Bacteria	Patescibacteria	Paceibacteria	UBA9983_A	XYD1-FULL-46-19	21-14-all-37-9	NA
Groundwater	H41-bin137_1	SAMEA6512641	416559	48	23179	46	69.8	2.3	596789	13726.2	583063	583.063	Bacteria	Patescibacteria	Microgenomatia	GWA2-44-7	Amesbacteraceae	GWC2-45-19	NA
Groundwater	H32-bin067_1	SAMEA6512646	522577	67	9321	48.4	72.1	2.3	724795	16670.3	708124	708.124	Bacteria	Patescibacteria	ABY1	SG8-24	UBA11717	NA	NA
Groundwater	H32-bin076	SAMEA6512646	1145019	504	2609	40.1	72.1	2.3	1.5881e+06	36526.3	1.55157e+06	1551.57	Bacteria	Patescibacteria	Microgenomatia	Levybacterales	UBA12049	2-01-FULL-39-10-A	NA
Groundwater	H41-bin099_1	SAMEA6512641	787288	180	6233	44.9	72.1	2.3	1.09194e+06	25114.6	1.06682e+06	1066.82	Bacteria	Patescibacteria	Microgenomatia	GWA2-44-7	Amesbacteraceae	NA	NA
Groundwater	H41-bin147_1	SAMEA6512641	540587	92	7731	39.4	72.1	2.3	749774	17244.8	732529	732.529	Bacteria	Patescibacteria	Paceibacteria	UBA9983_A	PALSA-1337	NA	NA
Groundwater	H43-bin023	SAMEA6512636	466481	123	5087	42.2	72.1	2.3	646992	14880.8	632111	632.111	Bacteria	Patescibacteria	Paceibacteria	UBA6257	GWB1-50-10	NA	NA
Groundwater	H43-bin170_1	SAMEA6512638	539001	201	3124	53.9	72.1	2.3	747574	17194.2	730380	730.38	Bacteria	Patescibacteria	Paceibacteria	UBA9983_A	UBA2163	C7867-001	NA
Groundwater	H51-bin045	SAMEA6512633	589918	212	3482	42.2	72.1	2.3	818194	18818.5	799376	799.376	Bacteria	Patescibacteria	Paceibacteria	UBA6257	WO2-44-18	NA	NA
Groundwater	H51-bin177_1	SAMEA6512633	378747	181	2191	44.8	72.1	2.3	525308	12082.1	513226	513.226	Bacteria	Patescibacteria	Paceibacteria	UBA9983_A	VMEP01	NA	NA
Groundwater	H52-bin099	SAMEA6512632	544863	231	2654	34.9	72.1	2.3	755705	17381.2	738323	738.323	Bacteria	Patescibacteria	Paceibacteria	UBA9983_A	UBA9973	UBA9973	NA
Groundwater	H14-bin005_1	SAMEA6512644	607914	155	5616	38.6	74.4	2.3	817089	18793	798296	798.296	Bacteria	Patescibacteria	Paceibacteria	Paceibacterales	Staskawiczbacteraceae	2-02-FULL-43-16	NA
Groundwater	H32-bin052_1	SAMEA6512642	571355	162	5046	37.4	74.4	2.3	767950	17662.9	750287	750.287	Bacteria	Patescibacteria	Microgenomatia	UBA1406	GWC2-37-13	GWC2-37-13	NA
Groundwater	H32-bin123_1	SAMEA6512646	782900	292	3133	47.8	74.4	2.3	1.05228e+06	24202.6	1.02808e+06	1028.08	Bacteria	Patescibacteria	Microgenomatia	UBA10105	UBA927	NA	NA
Groundwater	H32-bin124	SAMEA6512646	596102	321	1927	41.2	74.4	2.3	801212	18427.9	782784	782.784	Bacteria	Patescibacteria	Paceibacteria	UBA9983_A	Zambryskibacteraceae_A	NA	NA
Groundwater	H41-bin262_1	SAMEA6512641	402621	145	3195	53	74.4	2.3	541157	12446.6	528711	528.711	Bacteria	Patescibacteria	Paceibacteria	UBA9983_A	UBA2163	C7867-001	NA
Groundwater	H43-bin045_1	SAMEA6512636	748173	147	7449	47.4	74.4	2.3	1.00561e+06	23129	982480	982.48	Bacteria	Patescibacteria	Doudnabacteria	UBA920	2-01-FULL-50-11	NA	NA
Groundwater	H43-bin110_1	SAMEA6512636	802139	275	3451	49	74.4	2.3	1.07814e+06	24797.3	1.05335e+06	1053.35	Bacteria	Patescibacteria	Paceibacteria	UBA9983_A	UBA6899	UBA6899	NA
Groundwater	H51-bin063_1	SAMEA6512633	476455	79	8497	38.1	74.4	2.3	640397	14729.1	625667	625.667	Bacteria	Patescibacteria	Paceibacteria	UBA6257	NA	NA	NA
Groundwater	H51-bin086	SAMEA6512633	600842	212	3595	44	74.4	2.3	807583	18574.4	789009	789.009	Bacteria	Patescibacteria	Paceibacteria	UBA9983_A	VMEP01	NA	NA
Groundwater	H51-bin229	SAMEA6512633	846658	353	2803	49.6	74.4	2.3	1.13798e+06	26173.6	1.11181e+06	1111.81	Bacteria	Patescibacteria	ABY1	SBBB01	NA	NA	NA
Groundwater	H41-bin008	SAMEA6512639	456434	208	2384	48.6	76.7	2.3	595090	13687.1	581403	581.403	Bacteria	Patescibacteria	Paceibacteria	UBA9983_A	UBA2163	C7867-001	NA
Groundwater	H41-bin133	SAMEA6512641	638371	305	2329	44	76.7	2.3	832296	19142.8	813153	813.153	Bacteria	Patescibacteria	Paceibacteria	NA	NA	NA	NA
Groundwater	H43-bin025_1	SAMEA6512636	658595	94	9498	57.4	76.7	2.3	858664	19749.3	838914	838.914	Bacteria	Patescibacteria	Paceibacteria	UBA9983_A	UBA2163	GWA1-54-10	NA
Groundwater	H43-bin177_1	SAMEA6512638	544951	144	5048	36.8	76.7	2.3	710497	16341.4	694155	694.155	Bacteria	Patescibacteria	Paceibacteria	Paceibacterales	CG1-02-41-26	NA	NA
Groundwater	H43-bin190_1	SAMEA6512638	457640	40	19534	44.8	76.7	2.3	596662	13723.2	582939	582.939	Bacteria	Patescibacteria	Paceibacteria	UBA9983_A	UBA11359_A	2-02-FULL-44-35	NA
Groundwater	H51-bin059_1	SAMEA6512633	367746	93	5134	45.2	76.7	2.3	479460	11027.6	468433	468.433	Bacteria	Patescibacteria	Paceibacteria	UBA9983_A	UBA11359_A	2-02-FULL-44-35	NA
Groundwater	H32-bin049_1	SAMEA6512642	605971	181	4423	43.6	79.1	2.3	766082	17619.9	748462	748.462	Bacteria	Patescibacteria	Paceibacteria	UBA9983_A	UBA9973	UBA9973	NA
Groundwater	H32-bin062_1	SAMEA6512642	1053849	379	3366	55	79.1	2.3	1.3323e+06	30642.9	1.30166e+06	1301.66	Bacteria	Patescibacteria	Gracilibacteria	Peribacterales	NA	NA	NA
Groundwater	H43-bin038_1	SAMEA6512636	539873	176	4175	39.8	79.1	2.3	682520	15698	666822	666.822	Bacteria	Patescibacteria	Microgenomatia	Levybacterales	UBA12049	UBA12049	NA
Groundwater	H43-bin058_1	SAMEA6512637	583070	42	16444	38.5	79.1	2.3	737130	16954	720176	720.176	Bacteria	Patescibacteria	UBA1384	UBA12157	NA	NA	NA
Groundwater	H43-bin072_1	SAMEA6512637	711390	190	4429	37.8	79.1	2.3	899355	20685.2	878670	878.67	Bacteria	Patescibacteria	Paceibacteria	WO2-41-13	2-01-FULL-45-33	NA	NA
Groundwater	H43-bin189_1	SAMEA6512638	248422	91	3031	40.9	79.1	2.3	314061	7223.4	306837	306.837	Bacteria	Patescibacteria	Paceibacteria	UBA10092	UBA10092	UBA10092	NA
Groundwater	H52-bin115_1	SAMEA6512632	871337	126	9372	46.8	79.1	2.3	1.10156e+06	25336	1.07623e+06	1076.23	Bacteria	Patescibacteria	Microgenomatia	UBA10105	UBA927	MFJZ01	NA
Groundwater	H32-bin018_1	SAMEA6512642	813663	69	33472	50.9	81.4	2.3	999586	22990.5	976596	976.596	Bacteria	Patescibacteria	Paceibacteria	UBA9983_A	UBA2163	C7867-001	NA
Groundwater	H32-bin043_1	SAMEA6512642	469358	112	6148	44.7	81.4	2.3	576607	13262	563345	563.345	Bacteria	Patescibacteria	Paceibacteria	UBA9983_A	VMEP01	NA	NA
Groundwater	H41-bin034_1	SAMEA6512639	538574	228	2950	42.2	81.4	2.3	661639	15217.7	646421	646.421	Bacteria	Patescibacteria	Paceibacteria	UBA9983_A	PALSA-1337	C7867-002	NA
Groundwater	H43-bin180	SAMEA6512638	855414	334	3077	38.5	81.4	2.3	1.05088e+06	24170.2	1.02671e+06	1026.71	Bacteria	Patescibacteria	Paceibacteria	Paceibacterales	CG1-02-41-26	CG1-02-41-26	NA
Groundwater	H43-bin206_1	SAMEA6512638	597306	102	7898	44.1	81.4	2.3	733791	16877.2	716914	716.914	Bacteria	Patescibacteria	Microgenomatia	GWA2-44-7	Amesbacteraceae	NA	NA
Groundwater	H51-bin062_1	SAMEA6512633	438654	131	4304	45.7	81.4	2.3	538887	12394.4	526493	526.493	Bacteria	Patescibacteria	Paceibacteria	SURF-38	NA	NA	NA
Groundwater	H51-bin101	SAMEA6512633	717066	298	2692	47.2	81.4	2.3	880916	20261.1	860655	860.655	Bacteria	Patescibacteria	ABY1	UBA2169	UBA2169	NA	NA
Groundwater	H52-bin043_1	SAMEA6512631	883345	226	5388	49.9	81.4	2.3	1.08519e+06	24959.4	1.06023e+06	1060.23	Bacteria	Patescibacteria	Paceibacteria	UBA9983_A	UBA11359_A	UBA10002	NA
Groundwater	H52-bin130_1	SAMEA6512632	443353	103	5239	39.6	81.4	2.3	544660	12527.2	532133	532.133	Bacteria	Patescibacteria	Paceibacteria	UBA9983_A	GWA1-40-21	GWA1-40-21	NA
Groundwater	H52-bin148_1	SAMEA6512632	852075	198	5486	50.6	81.4	2.3	1.04678e+06	24075.8	1.0227e+06	1022.7	Bacteria	Patescibacteria	ABY1	UM-FILTER-42-10	NA	NA	NA
Groundwater	H14-bin025_1	SAMEA6512643	508495	138	5124	46.1	83.7	2.3	607521	13973	593548	593.548	Bacteria	Patescibacteria	Paceibacteria	Ryanbacterales	2-02-FULL-48-12	NA	NA
Groundwater	H32-bin035	SAMEA6512642	754830	112	13572	42.5	83.7	2.3	901828	20742	881086	881.086	Bacteria	Patescibacteria	Paceibacteria	UBA9983_A	Zambryskibacteraceae	NA	NA
Groundwater	H41-bin037_1	SAMEA6512639	394027	118	4018	34.8	83.7	2.3	470761	10827.5	459934	459.934	Bacteria	Patescibacteria	Paceibacteria	UBA9983_A	PALSA-1337	NA	NA
Groundwater	H41-bin105	SAMEA6512641	497529	155	4555	41.8	83.7	2.3	594419	13671.6	580748	580.748	Bacteria	Patescibacteria	Paceibacteria	UBA10092	UBA10092	UBA10092	NA
Groundwater	H43-bin161_1	SAMEA6512636	681037	196	4426	40.9	83.7	2.3	813664	18714.3	794950	794.95	Bacteria	Patescibacteria	Paceibacteria	Paceibacterales	CG1-02-41-26	CG1-02-41-26	NA
Groundwater	H43-bin218	SAMEA6512638	953987	298	4194	47.8	83.7	2.3	1.13977e+06	26214.7	1.11355e+06	1113.55	Bacteria	Patescibacteria	ABY1	SG8-24	NA	NA	NA
Groundwater	H52-bin031_1	SAMEA6512631	438576	39	21678	36.2	83.7	2.3	523986	12051.7	511934	511.934	Bacteria	Patescibacteria	Paceibacteria	UBA9983_A	Zambryskibacteraceae_A	WO2-35-19	NA
Groundwater	H52-bin061_1	SAMEA6512631	625990	102	9228	40	83.7	2.3	747897	17201.6	730696	730.696	Bacteria	Patescibacteria	Paceibacteria	UBA6257	02-FULL-45-10c	2-02-FULL-42-16	NA
Groundwater	H52-bin082_1	SAMEA6512631	566859	137	5401	42.6	83.7	2.3	677251	15576.8	661674	661.674	Bacteria	Patescibacteria	Paceibacteria	UBA9983_A	NA	NA	NA
Groundwater	H14-bin042_1	SAMEA6512644	418797	137	3601	44.9	86.1	2.3	486408	11187.4	475220	475.22	Bacteria	Patescibacteria	Paceibacteria	SURF-38	NA	NA	NA
Groundwater	H43-bin044_1	SAMEA6512636	461151	104	5795	48.9	86.1	2.3	535599	12318.8	523281	523.281	Bacteria	Patescibacteria	Paceibacteria	UBA6257	2-01-FULL-56-20	NA	NA
Groundwater	H52-bin072_1	SAMEA6512631	763877	97	12069	55.7	86.1	2.3	887197	20405.5	866792	866.792	Bacteria	Patescibacteria	Paceibacteria	UBA9983_A	UBA2163	UBA10103	NA
Groundwater	H52-bin134_1	SAMEA6512632	616890	78	13947	55.2	86.1	2.3	716481	16479.1	700002	700.002	Bacteria	Patescibacteria	ABY1	SG8-24	UBA9934	UBA11707	NA
Groundwater	H52-bin160_1	SAMEA6512632	972462	187	7104	36.9	86.1	2.3	1.12946e+06	25977.5	1.10348e+06	1103.48	Bacteria	Patescibacteria	ABY1	Veblenbacterales	UBA10138	NA	NA
Groundwater	H41-bin225_1	SAMEA6512640	609889	71	12213	39.2	88.4	2.3	689920	15868.2	674052	674.052	Bacteria	Patescibacteria	CPR2	UBA1875	NA	NA	NA
Groundwater	H43-bin211_1	SAMEA6512638	745361	231	4079	43.4	88.4	2.3	843169	19392.9	823776	823.776	Bacteria	Patescibacteria	Microgenomatia	UBA1400	UBA12028	NA	NA
Groundwater	H51-bin054_1	SAMEA6512633	710559	189	4774	47.6	88.4	2.3	803800	18487.4	785312	785.312	Bacteria	Patescibacteria	Paceibacteria	NA	NA	NA	NA
Groundwater	H51-bin069_1	SAMEA6512633	543380	105	7161	39.6	88.4	2.3	614683	14137.7	600546	600.546	Bacteria	Patescibacteria	Microgenomatia	GWA2-44-7	UBA8517	NA	NA
Groundwater	H32-bin107_1	SAMEA6512646	712656	128	7939	37.9	90.7	2.3	785729	18071.8	767657	767.657	Bacteria	Patescibacteria	Paceibacteria	UBA6257	02-FULL-45-10c	VMGU01	NA
Groundwater	H41-bin042_1	SAMEA6512639	609858	61	15155	45.4	90.7	2.3	672390	15465	656925	656.925	Bacteria	Patescibacteria	Paceibacteria	UBA6257	2-01-FULL-56-20	VMFW01	NA
Groundwater	H43-bin168_1	SAMEA6512638	595924	27	47472	37.6	90.7	2.3	657028	15111.6	641916	641.916	Bacteria	Patescibacteria	Paceibacteria	UBA9983_A	UBA9973	UBA9973	NA
Groundwater	H43-bin233_1	SAMEA6512638	1132607	185	9350	43.7	90.7	2.3	1.24874e+06	28721	1.22002e+06	1220.02	Bacteria	Patescibacteria	Gracilibacteria	UBA1369	UM-FILTER-53-11	NA	NA
Groundwater	H51-bin051	SAMEA6512633	642262	79	15989	47.1	90.7	2.3	708117	16286.7	691830	691.83	Bacteria	Patescibacteria	Paceibacteria	UBA9983_A	UBA2163	NA	NA
Groundwater	H51-bin132_1	SAMEA6512633	425855	94	6340	49	90.7	2.3	469520	10799	458721	458.721	Bacteria	Patescibacteria	Paceibacteria	2-02-FULL-40-12	IGHO2-01-FULL-4-A	NA	NA
Groundwater	H32-bin007_1	SAMEA6512642	952874	101	13086	46.6	93	2.3	1.0246e+06	23565.7	1.00103e+06	1001.03	Bacteria	Patescibacteria	ABY1	UBA9570	NA	NA	NA
Groundwater	H32-bin032_1	SAMEA6512642	537694	71	11109	44.9	93	2.3	578166	13297.8	564868	564.868	Bacteria	Patescibacteria	Paceibacteria	UBA9983_A	UBA11359_A	2-02-FULL-44-35	NA
Groundwater	H41-bin017_1	SAMEA6512639	799763	7	198244	45.2	93	2.3	859960	19779.1	840181	840.181	Bacteria	Patescibacteria	Paceibacteria	UBA9983_A	UBA1539	UBA1550	NA
Groundwater	H41-bin046_1	SAMEA6512639	842639	81	16281	36.6	93	2.3	906063	20839.5	885224	885.224	Bacteria	Patescibacteria	Microgenomatia	GWA2-44-7	UBA8517	NA	NA
Groundwater	H41-bin145_1	SAMEA6512641	698901	101	9631	48.2	93	2.3	751506	17284.6	734222	734.222	Bacteria	Patescibacteria	Saccharimonadia	Saccharimonadales	UBA10212	UBA6824	NA
Groundwater	H41-bin255_1	SAMEA6512641	1018961	59	21176	44.6	93	2.3	1.09566e+06	25200.1	1.07046e+06	1070.46	Bacteria	Patescibacteria	Gracilibacteria	UBA1369	UBA12463	NA	NA
Groundwater	H43-bin063_1	SAMEA6512637	516631	99	9805	49.6	93	2.3	555517	12776.9	542740	542.74	Bacteria	Patescibacteria	Paceibacteria	UBA9983_A	UBA2163	C7867-001	NA
Groundwater	H43-bin074_1	SAMEA6512637	481057	63	11340	42.4	93	2.3	517266	11897.1	505368	505.368	Bacteria	Patescibacteria	Paceibacteria	UBA6257	GWB1-50-10	NA	NA
Groundwater	H43-bin112_1	SAMEA6512636	700322	155	6313	29.7	93	2.3	753034	17319.8	735715	735.715	Bacteria	Patescibacteria	ABY1	BM507	GWC2-42-12	NA	NA
Groundwater	H43-bin138_1	SAMEA6512636	580099	138	5764	36.1	93	2.3	623762	14346.5	609416	609.416	Bacteria	Patescibacteria	Paceibacteria	Paceibacterales	Staskawiczbacteraceae	GWA2-37-10	NA
Groundwater	H51-bin042_1	SAMEA6512633	770948	99	11496	55.6	93	2.3	828976	19066.5	809910	809.91	Bacteria	Patescibacteria	Paceibacteria	Sungbacterales	HO2-52-23	WO2-54-10	NA
Groundwater	H51-bin149_1	SAMEA6512633	486837	121	4735	49.9	93	2.3	523481	12040.1	511441	511.441	Bacteria	Patescibacteria	Paceibacteria	UBA9983_A	UBA9988	NA	NA
Groundwater	H52-bin047_1	SAMEA6512631	1133635	210	7852	54.9	93	2.3	1.21896e+06	28036.1	1.19093e+06	1190.93	Bacteria	Patescibacteria	Gracilibacteria	Peribacterales	Peribacteraceae	2-12-FULL-55-11	NA
Groundwater	H14-bin026_1	SAMEA6512643	694658	101	11762	44.7	95.4	2.3	728153	16747.5	711406	711.406	Bacteria	Patescibacteria	Paceibacteria	WO2-41-13	H02-45-28	HO2-45-28	NA
Groundwater	H32-bin045_1	SAMEA6512642	604402	131	6399	40.4	95.4	2.3	633545	14571.5	618974	618.974	Bacteria	Patescibacteria	Paceibacteria	UBA6257	MFKM01	MFKM01	NA
Groundwater	H41-bin056_1	SAMEA6512640	429123	70	7434	39.1	95.4	2.3	449814	10345.7	439469	439.469	Bacteria	Patescibacteria	Paceibacteria	UBA6257	UBA9933	NA	NA
Groundwater	H41-bin097_1	SAMEA6512641	511997	99	7439	42.9	95.4	2.3	536684	12343.7	524341	524.341	Bacteria	Patescibacteria	Microgenomatia	NA	NA	NA	NA
Groundwater	H41-bin128_1	SAMEA6512641	843795	41	29317	44.6	95.4	2.3	884481	20343.1	864138	864.138	Bacteria	Patescibacteria	Paceibacteria	UBA9983_A	CAJBMK01	SIBU01	NA
Groundwater	H41-bin151_1	SAMEA6512641	1161276	210	8133	53.4	95.4	2.3	1.21727e+06	27997.2	1.18927e+06	1189.27	Bacteria	Patescibacteria	ABY1	UBA1558	2-01-FULL-52-15	NA	NA
Groundwater	H41-bin157_1	SAMEA6512641	631992	19	102691	47.9	95.4	2.3	662465	15236.7	647229	647.229	Bacteria	Patescibacteria	Paceibacteria	UBA9983_A	GCA-2401445	NA	NA
Groundwater	H51-bin043_1	SAMEA6512633	611083	50	19064	40.7	95.4	2.3	640548	14732.6	625816	625.816	Bacteria	Patescibacteria	Paceibacteria	UBA9983_A	UBA6065	UBA6065	NA
Groundwater	H51-bin074_1	SAMEA6512633	482430	139	4369	46.5	95.4	2.3	505692	11630.9	494061	494.061	Bacteria	Patescibacteria	Paceibacteria	2-02-FULL-40-12	GWA2-44-9	NA	NA
Groundwater	H51-bin128_1	SAMEA6512633	438510	57	10590	40.8	95.4	2.3	459654	10572	449082	449.082	Bacteria	Patescibacteria	Paceibacteria	UBA6257	WO2-44-18	NA	NA
Groundwater	H51-bin151_1	SAMEA6512633	557881	32	44112	43.4	95.4	2.3	584781	13450	571331	571.331	Bacteria	Patescibacteria	Paceibacteria	WO2-41-13	H02-45-28	NA	NA
Groundwater	H52-bin007_1	SAMEA6512630	457830	45	16201	36.4	95.4	2.3	479906	11037.8	468868	468.868	Bacteria	Patescibacteria	Paceibacteria	UBA9983_A	UBA2163	UBA2163	NA
Groundwater	H14-bin022_1	SAMEA6512643	642562	97	9279	41.4	97.7	2.3	657689	15126.8	642562	642.562	Bacteria	Patescibacteria	Paceibacteria	2-02-FULL-40-12	GWA2-44-9	2-01-FULL-43-22	NA
Groundwater	H32-bin108_1	SAMEA6512646	493773	56	13850	47.3	97.7	2.3	505397	11624.1	493773	493.773	Bacteria	Patescibacteria	Paceibacteria	UBA9983_A	UBA6065	UBA6065	NA
Groundwater	H41-bin002_1	SAMEA6512639	643359	15	71242	40	97.7	2.3	658505	15145.6	643359	643.359	Bacteria	Patescibacteria	Paceibacteria	UBA9983_A	PALSA-1337	C7867-002	NA
Groundwater	H41-bin026_1	SAMEA6512639	647023	12	157400	46.3	97.7	2.3	662255	15231.9	647023	647.023	Bacteria	Patescibacteria	Paceibacteria	2-02-FULL-40-12	GWA2-44-9	NA	NA
Groundwater	H41-bin135_1	SAMEA6512641	791691	46	27984	45.7	97.7	2.3	810329	18637.6	791691	791.691	Bacteria	Patescibacteria	Paceibacteria	UBA9983_A	NA	NA	NA
Groundwater	H41-bin180_1	SAMEA6512639	954109	179	7537	46.6	97.7	2.3	976570	22461.1	954109	954.109	Bacteria	Patescibacteria	ABY1	SG8-24	UBA9934	CAIKHN01	NA
Groundwater	H41-bin182_1	SAMEA6512639	1051274	10	177680	51.4	97.7	2.3	1.07602e+06	24748.5	1051274	1051.27	Bacteria	Patescibacteria	ABY1	SG8-24	UBA9934	CAIKHN01	NA
Groundwater	H51-bin094_1	SAMEA6512633	378758	41	15818	47.6	97.7	2.3	387675	8916.51	378758	378.758	Bacteria	Patescibacteria	Paceibacteria	UBA6257	GWB1-50-10	NA	NA
Groundwater	H51-bin111_1	SAMEA6512633	749540	113	9904	43.3	97.7	2.3	767185	17645.3	749540	749.54	Bacteria	Patescibacteria	Saccharimonadia	Saccharimonadales	Saccharimonadaceae	NA	NA
Groundwater	H52-bin078_1	SAMEA6512631	1092722	44	43482	54.5	97.7	2.3	1.11845e+06	25724.3	1092722	1092.72	Bacteria	Patescibacteria	ABY1	SG8-24	GWF2-40-263	UBA12478	NA
Groundwater	H52-bin092_1	SAMEA6512631	1026034	60	22663	42.8	97.7	2.3	1.05019e+06	24154.3	1026034	1026.03	Bacteria	Patescibacteria	Doudnabacteria	UBA920	UBA920	PALSA-1336	NA
Groundwater	H41-bin011_1	SAMEA6512639	851357	97	14675	47.7	100	2.3	851357	19581.2	831776	831.776	Bacteria	Patescibacteria	Paceibacteria	UBA6257	WO2-44-18	2011-GWA2-47-8b	NA
Groundwater	H41-bin055_1	SAMEA6512640	787486	13	95603	49.2	100	2.3	787486	18112.2	769374	769.374	Bacteria	Patescibacteria	Paceibacteria	UBA9983_A	PALSA-1337	C7867-002	NA
Groundwater	H41-bin075_1	SAMEA6512640	601069	64	14402	40	100	2.3	601069	13824.6	587244	587.244	Bacteria	Patescibacteria	Paceibacteria	UBA9983_A	Zambryskibacteraceae_A	NA	NA
Groundwater	H41-bin082_1	SAMEA6512641	654420	10	96312	46.5	100	2.3	654420	15051.7	639368	639.368	Bacteria	Patescibacteria	Paceibacteria	UBA6257	GWB1-50-10	NA	NA
Groundwater	H41-bin111_1	SAMEA6512641	656334	64	15088	54.3	100	2.3	656334	15095.7	641238	641.238	Bacteria	Patescibacteria	Paceibacteria	2-02-FULL-40-12	NA	NA	NA
Groundwater	H41-bin209_1	SAMEA6512639	1070347	148	11087	46.2	100	2.3	1070347	24618	1.04573e+06	1045.73	Bacteria	Patescibacteria	ABY1	Magasanikbacterales	UBA922	NA	NA
Groundwater	H41-bin257_1	SAMEA6512641	724694	13	81832	38.1	100	2.3	724694	16668	708026	708.026	Bacteria	Patescibacteria	Doudnabacteria	UBA920	VMFF01	VMFF01	NA
Groundwater	H43-bin019_1	SAMEA6512636	603254	21	47942	36.9	100	2.3	603254	13874.8	589379	589.379	Bacteria	Patescibacteria	Paceibacteria	UBA9983_A	Zambryskibacteraceae_A	WO2-35-19	NA
Groundwater	H43-bin081_1	SAMEA6512638	754610	14	120484	34.7	100	2.3	754610	17356	737254	737.254	Bacteria	Patescibacteria	Paceibacteria	Paceibacterales	Staskawiczbacteraceae	UBA11703	NA
Groundwater	H43-bin145_1	SAMEA6512636	682240	38	23904	34.8	100	2.3	682240	15691.5	666548	666.548	Bacteria	Patescibacteria	Paceibacteria	Paceibacterales	Staskawiczbacteraceae	NA	NA
Groundwater	H51-bin038_1	SAMEA6512633	692390	68	17348	36.3	100	2.3	692390	15925	676465	676.465	Bacteria	Patescibacteria	Paceibacteria	Paceibacterales	Staskawiczbacteraceae	NA	NA
Groundwater	H43-bin198_1	SAMEA6512638	1152289	602	2016	71.4	50.7	1.4	2.27276e+06	31818.6	2.24094e+06	2240.94	Bacteria	Chloroflexota_A	Ellin6529	P2-11E	P2-11E	NA	NA
Groundwater	H43-bin228_1	SAMEA6512638	1512948	690	2460	45.1	50.7	1.4	2.98412e+06	41777.7	2.94234e+06	2942.34	Bacteria	Margulisbacteria	GWF2-35-9	GWF2-35-9	GWF2-35-9	NA	NA
Groundwater	H51-bin315_1	GCA_919903015.1-SAMEA6512635	1207960	541	2458	46.6	50.7	1.4	2.38256e+06	33355.9	2.34921e+06	2349.21	Bacteria	Nitrospirota	Nitrospiria	NA	NA	NA	NA
Groundwater	H52-bin041_1	https://osf.io/wq7tr-miscellaneous-H52-bin041_1	1501452	404	4578	64.8	50.7	1.4	2.96144e+06	41460.2	2.91998e+06	2919.98	Bacteria	Elusimicrobiota	Elusimicrobia	UBA1565	UBA9628	UBA9628	NA
Groundwater	Omni_Hai_XXIX	https://osf.io/rp5j3-Omni_Hai_XXIX	779933	290	3353	63.9	50.7	1.4	1.53833e+06	21536.6	1.51679e+06	1516.79	Bacteria	Omnitrophota	koll11	UBA9649	UBA9649	NA	NA
Groundwater	H43-bin119_1	SAMEA6512636	1728648	911	2072	70.4	52.1	1.4	3.31794e+06	46451.2	3.27149e+06	3271.49	Bacteria	Methylomirabilota	Methylomirabilia	Rokubacteriales	GWA2-73-35	AR19	NA
Groundwater	H43-bin153_1	GCA_919901645.1-SAMEA6512636	5176588	2398	2282	64.7	52.1	1.4	9.93587e+06	139102	9.79677e+06	9796.77	Bacteria	Acidobacteriota	Acidobacteriae	Bryobacterales	Bryobacteraceae	NA	NA
Groundwater	H51-bin224_1	SAMEA6512633	1457681	826	1855	58.5	52.1	1.4	2.79785e+06	39169.9	2.75868e+06	2758.68	Bacteria	Desulfobacterota	Syntrophia	Syntrophales	UBA5619	UBA5619	NA
Groundwater	H52-bin144_1	SAMEA6512632	1342079	683	2093	59.6	52.1	1.4	2.57597e+06	36063.5	2.5399e+06	2539.9	Bacteria	Actinobacteriota	Thermoleophilia	BMS3ABIN01	BMS3ABIN01	NA	NA
Groundwater	H14-bin036_1	SAMEA6512643	953082	524	1928	65.4	53.5	1.4	1.78146e+06	24940.5	1.75652e+06	1756.52	Bacteria	Chloroflexota	Dehalococcoidia	NA	NA	NA	NA
Groundwater	H14-bin050_1	SAMEA6512644	1917426	979	2044	65.1	53.5	1.4	3.58397e+06	50175.6	3.5338e+06	3533.8	Bacteria	Chloroflexota	Dehalococcoidia	NA	NA	NA	NA
Groundwater	H41-bin103_1	SAMEA6512641	2727828	477	7153	64	53.5	1.4	5.09874e+06	71382.4	5.02736e+06	5027.36	Bacteria	Proteobacteria	Gammaproteobacteria	Burkholderiales	Burkholderiaceae	Cupriavidus	Cupriavidus_metallidurans
Groundwater	H41-bin170_1	GCA_919901735.1-SAMEA6512639	4206648	1174	5252	56.2	53.5	1.4	7.86289e+06	110081	7.75281e+06	7752.81	Bacteria	Nitrospirota	Nitrospiria	Nitrospirales	Nitrospiraceae	Palsa-1315	NA
Groundwater	H43-bin118_1	SAMEA6512636	903225	394	2542	42.5	53.5	1.4	1.68827e+06	23635.8	1.66464e+06	1664.64	Bacteria	Planctomycetota	Brocadiae	Brocadiales	Brocadiaceae	XYD2-FULL-41-16	NA
Groundwater	Omni_Hai_VI	https://osf.io/rp5j3-Omni_Hai_VI	365367	133	3305	52	53.5	1.4	682929	9561.01	673368	673.368	Bacteria	Omnitrophota	koll11	UBA10015	kpj58rc	UBA10015	NA
Groundwater	H32-bin112_1	SAMEA6512646	1593266	596	3128	66.7	54.9	1.4	2.90212e+06	40629.7	2.86149e+06	2861.49	Bacteria	Proteobacteria	Alphaproteobacteria	Rhodospirillales_A	2-12-FULL-67-15	2-12-FULL-67-15	NA
Groundwater	H41-bin183_1	SAMEA6512639	427831	34	17811	42.6	54.9	1.4	779291	10910.1	768381	768.381	Bacteria	Proteobacteria	Alphaproteobacteria	UBA3830	NA	NA	NA
Groundwater	H41-bin278_1	GCA_919901715.1-SAMEA6512641	1065995	549	2057	47.1	54.9	1.4	1.9417e+06	27183.8	1.91452e+06	1914.52	Bacteria	Planctomycetota	Brocadiae	Brocadiales	Brocadiaceae	XYD2-FULL-41-16	NA
Groundwater	H51-bin210_1	GCA_919902595.1-SAMEA6512633	2727793	1276	2365	60.1	54.9	1.4	4.96866e+06	69561.2	4.8991e+06	4899.1	Bacteria	Chloroflexota	Anaerolineae	Anaerolineales	NA	NA	NA
Groundwater	H14-bin061_1	https://osf.io/wq7tr-miscellaneous-H14-bin061_1	1380473	498	3347	65.5	56.3	1.4	2.45199e+06	34327.9	2.41767e+06	2417.67	Bacteria	Chloroflexota	Dehalococcoidia	NA	NA	NA	NA
Groundwater	H32-bin095_1	SAMEA6512646	993223	479	2232	58	56.3	1.4	1.76416e+06	24698.3	1.73946e+06	1739.46	Bacteria	Nitrospirota	Nitrospiria	Nitrospirales	Nitrospiraceae	Nitrospira_D	NA
Groundwater	H41-bin222_1	SAMEA6512640	1879638	982	2005	47.3	56.3	1.4	3.33861e+06	46740.6	3.29187e+06	3291.87	Bacteria	Planctomycetota	Brocadiae	Brocadiales	Brocadiaceae	NA	NA
Groundwater	H43-bin178_1	SAMEA6512638	1855096	915	2133	41.5	56.3	1.4	3.29502e+06	46130.3	3.24889e+06	3248.89	Bacteria	UBA9089	UBA9088	UBA9088	NA	NA	NA
Groundwater	H51-bin261_1	SAMEA6512634	994015	332	3564	70.4	56.3	1.4	1.76557e+06	24718	1.74085e+06	1740.85	Bacteria	Methylomirabilota	Methylomirabilia	Methylomirabilales	NA	NA	NA
Groundwater	H32-bin106_1	GCA_919901685.1-SAMEA6512646	1567495	753	2240	63.3	57.7	1.4	2.71663e+06	38032.8	2.6786e+06	2678.6	Bacteria	Proteobacteria	Gammaproteobacteria	Burkholderiales	SG8-39	2-12-FULL-64-23	NA
Groundwater	H41-bin198_1	SAMEA6512639	1550620	653	2631	64.1	57.7	1.4	2.68738e+06	37623.4	2.64976e+06	2649.76	Bacteria	Chloroflexota	Dehalococcoidia	SM23-28-2	RBG-16-64-32	NA	NA
Groundwater	H43-bin111_1	GCA_919901935.1-SAMEA6512636	1529680	742	2295	67.1	57.7	1.4	2.65109e+06	37115.3	2.61398e+06	2613.98	Bacteria	Chloroflexota	Dehalococcoidia	JdFR-54	NA	NA	NA
Groundwater	H51-bin303_1	SAMEA6512635	1044977	575	1869	52.9	59.2	1.4	1.76516e+06	24712.3	1.74045e+06	1740.45	Bacteria	Planctomycetota	Brocadiae	Brocadiales	2-02-FULL-50-16-A	2-12-FULL-52-36	NA
Groundwater	H41-bin247_1	SAMEA6512640	1623867	642	2954	41.2	60.6	1.4	2.67965e+06	37515.1	2.64213e+06	2642.13	Bacteria	Nitrospirota	Thermodesulfovibrionia	UBA6902	UBA6902	NA	NA
Groundwater	H51-bin182_1	SAMEA6512633	1680026	659	2919	55.2	60.6	1.4	2.77232e+06	38812.5	2.73351e+06	2733.51	Bacteria	Binatota	Binatia	UBA9968	UBA9968	UBA9968	UBA9968_sp001799045
Groundwater	H41-bin224_1	SAMEA6512640	4259539	1328	3995	60.8	62	1.4	6.87022e+06	96183.1	6.77404e+06	6774.04	Bacteria	Fibrobacterota	Fibrobacteria	UBA5070	UBA5070	UBA5070	NA
Groundwater	H51-bin327_1	SAMEA6512635	1951789	669	3484	69.7	63.4	1.4	3.07853e+06	43099.4	3.03543e+06	3035.43	Bacteria	Acidobacteriota	Mor1	Gp22-AA2	Gp22-AA2	Gp22-AA3	NA
Groundwater	H41-bin177_1	SAMEA6512639	1805992	711	3094	41.1	64.8	1.4	2.78702e+06	39018.3	2.74801e+06	2748.01	Bacteria	Nitrospirota	Thermodesulfovibrionia	UBA6902	UBA6902	NA	NA
Groundwater	H43-bin203_1	GCA_919903495.1-SAMEA6512638	1363424	505	3265	45.2	64.8	1.4	2.10405e+06	29456.7	2.07459e+06	2074.59	Bacteria	Omnitrophota	koll11	GIF10	UBA12090	UBA12090	NA
Groundwater	H51-bin187_1	SAMEA6512633	1589755	880	1853	58.1	66.2	1.4	2.40144e+06	33620.2	2.36782e+06	2367.82	Bacteria	Nitrospirota	Nitrospiria	Nitrospirales	Nitrospiraceae	Nitrospira_D	NA
Groundwater	H32-bin094_1	SAMEA6512646	1406215	100	17678	52.5	69	1.4	2.03799e+06	28531.9	2.00946e+06	2009.46	Bacteria	GWC2_55_46	GWC2_55_46	GWC2_55_46	NA	NA	NA
Groundwater	H52-bin129_1	GCA_919901875.1-SAMEA6512632	2626201	484	7540	52.4	69	1.4	3.80609e+06	53285.2	3.7528e+06	3752.8	Bacteria	Chloroflexota	Anaerolineae	Anaerolineales	NA	NA	NA
Groundwater	H41-bin282	SAMEA6512641	2386678	831	3545	39	70.4	1.4	3.39017e+06	47462.3	3.34271e+06	3342.71	Bacteria	Bacteroidota	Bacteroidia	AKYH767	Palsa-948	Palsa-948	NA
Groundwater	H43-bin151_1	GCA_919901975.1-SAMEA6512636	1913825	671	3707	57.9	70.4	1.4	2.7185e+06	38059	2.68044e+06	2680.44	Bacteria	Desulfobacterota	Syntrophia	Syntrophales	UBA5619	UBA5619	UBA5619_sp001830835
Groundwater	H32-bin056_1	SAMEA6512642	1325170	504	3126	44.2	71.8	1.4	1.84564e+06	25839	1.8198e+06	1819.8	Bacteria	Nitrospirota	Nitrospiria	HDB-SIOI813	HDB-SIOI813	RBG-16-43-11	RBG-16-43-11_sp001805165
Groundwater	H51-bin255_1	SAMEA6512634	2279921	929	2945	68.3	71.8	1.4	3.17538e+06	44455.3	3.13092e+06	3130.92	Bacteria	Methylomirabilota	Methylomirabilia	Rokubacteriales	GWA2-73-35	CSP1-6	NA
Groundwater	H14-bin017_1	GCA_919902945.1-SAMEA6512643	1396926	563	2868	46.9	73.2	1.4	1.90837e+06	26717.2	1.88165e+06	1881.65	Bacteria	Nitrospirota	Nitrospiria	2-01-FULL-66-17	NA	NA	NA
Groundwater	H14-bin046	SAMEA6512644	2709420	1089	2934	70	73.2	1.4	3.70139e+06	51819.5	3.64957e+06	3649.57	Bacteria	Methylomirabilota	Methylomirabilia	Rokubacteriales	GWA2-73-35	NA	NA
Groundwater	H41-bin223_1	SAMEA6512640	1271282	92	25418	49.1	74.6	1.4	1.70413e+06	23857.8	1.68027e+06	1680.27	Bacteria	Planctomycetota	Brocadiae	NA	NA	NA	NA
Groundwater	H51-bin266_1	SAMEA6512634	1710681	361	6182	70.4	74.6	1.4	2.29314e+06	32103.9	2.26103e+06	2261.03	Bacteria	Methylomirabilota	Methylomirabilia	Rokubacteriales	GWA2-73-35	UBA12499	UBA12499_sp001788395
Groundwater	Omni_Hai_XX	https://osf.io/rp5j3-Omni_Hai_XX	1211366	330	5746	45.1	74.6	1.4	1.62382e+06	22733.4	1.60108e+06	1601.08	Bacteria	Omnitrophota	koll11	GIF10	UBA6249	NA	NA
Groundwater	H43-bin143_1	SAMEA6512636	3013031	954	3891	66.9	78.9	1.4	3.8188e+06	53463.2	3.76533e+06	3765.33	Bacteria	Methylomirabilota	Methylomirabilia	Methylomirabilales	2-02-FULL-66-22	2-02-FULL-66-22	2-02-FULL-66-22_sp001771285
Groundwater	H51-bin146	SAMEA6512633	2553304	917	3297	44	78.9	1.4	3.23613e+06	45305.8	3.19082e+06	3190.82	Bacteria	Bdellovibrionota	Bdellovibrionia	Bdellovibrionales	UBA1609	NA	NA
Groundwater	H51-bin296_1	SAMEA6512635	3291665	925	4615	70.5	78.9	1.4	4.17195e+06	58407.2	4.11354e+06	4113.54	Bacteria	Methylomirabilota	Methylomirabilia	Rokubacteriales	GWA2-73-35	UBA12499	UBA12499_sp001788395
Groundwater	H41-bin160_1	SAMEA6512639	2677051	166	20401	62	80.3	1.4	3.33381e+06	46673.4	3.28714e+06	3287.14	Bacteria	Elusimicrobiota	Elusimicrobia	UBA1565	UBA9628	GWA2-66-18	NA
Groundwater	H41-bin165_1	SAMEA6512639	4306155	374	13133	25.8	80.3	1.4	5.36258e+06	75076.2	5.28751e+06	5287.51	Bacteria	Cyanobacteria	Sericytochromatia	NA	NA	NA	NA
Groundwater	H32-bin008_1	SAMEA6512642	6501554	361	33611	66.3	83.1	1.4	7.82377e+06	109533	7.71424e+06	7714.24	Bacteria	Proteobacteria	Gammaproteobacteria	Burkholderiales	Burkholderiaceae	Delftia	Delftia_tsuruhatensis
Groundwater	H41-bin212_1	GCA_919902775.1-SAMEA6512640	3487738	25	319000	60.8	83.1	1.4	4.19704e+06	58758.5	4.13828e+06	4138.28	Bacteria	Proteobacteria	Gammaproteobacteria	Burkholderiales	Burkholderiaceae	Limnohabitans	NA
Groundwater	H52-bin094_1	SAMEA6512632	1903112	173	13785	66.5	83.1	1.4	2.29015e+06	32062.1	2.25808e+06	2258.08	Bacteria	MBNT15	MBNT15	MBNT15	MBNT15	CG2-30-66-27	NA
Groundwater	H41-bin158_1	SAMEA6512639	2343313	127	23159	59.5	84.5	1.4	2.77315e+06	38824.1	2.73433e+06	2734.33	Bacteria	Proteobacteria	Alphaproteobacteria	Sphingomonadales	Sphingomonadaceae	NA	NA
Groundwater	H41-bin252_1	GCA_919901895.1-SAMEA6512640	2503359	509	6993	44.7	84.5	1.4	2.96256e+06	41475.8	2.92108e+06	2921.08	Bacteria	Planctomycetota	Brocadiae	MHYJ01	NA	NA	NA
Groundwater	H43-bin120_1	SAMEA6512636	2287466	337	11358	68.6	84.5	1.4	2.70706e+06	37898.8	2.66916e+06	2669.16	Bacteria	Methylomirabilota	Methylomirabilia	Rokubacteriales	GWA2-73-35	CSP1-6	NA
Groundwater	H43-bin162_1	SAMEA6512636	3031040	391	13534	46.6	84.5	1.4	3.58703e+06	50218.4	3.53681e+06	3536.81	Bacteria	Bdellovibrionota	Bacteriovoracia	UBA1018	UBA1018	NA	NA
Groundwater	H43-bin226_1	SAMEA6512638	3007893	725	5806	53.2	84.5	1.4	3.55964e+06	49834.9	3.5098e+06	3509.8	Bacteria	Bacteroidota	UBA10030	UBA10030	UBA10030	NA	NA
Groundwater	H43-bin216_1	GCA_919901655.1-SAMEA6512638	1870034	565	4159	36.5	87.3	1.4	2.14208e+06	29989.1	2.11209e+06	2112.09	Bacteria	Campylobacterota	Campylobacteria	Campylobacterales	Sulfurimonadaceae	Sulfurimonas	NA
Groundwater	Omni_Hai_XXIII	https://osf.io/rp5j3-Omni_Hai_XXIII	1163092	71	33974	41.4	88.7	1.4	1.31126e+06	18357.7	1.29291e+06	1292.91	Bacteria	Omnitrophota	koll11	GIF10	UBA6249	UBA6249	NA
Groundwater	H32-bin138_1	SAMEA6512646	2963777	514	9400	39.1	90.1	1.4	3.28943e+06	46052	3.24338e+06	3243.38	Bacteria	Nitrospinota	UBA9942	UBA9942	UBA9942	UBA9942	NA
Groundwater	H52-bin162_1	SAMEA6512632	2812258	181	35024	32.5	90.1	1.4	3.12126e+06	43697.7	3.07757e+06	3077.57	Bacteria	Firestonebacteria	D2-FULL-39-29	NA	NA	NA	NA
Groundwater	H32-bin143_1	GCA_919901565.1-SAMEA6512646	2956888	160	29226	51.7	91.5	1.4	3.23157e+06	45242	3.18633e+06	3186.33	Bacteria	CG2-30-53-67	CG2-30-53-67	CG2-30-53-67	CG2-30-53-67	CG2-30-53-67	NA
Groundwater	H41-bin191_1	SAMEA6512639	2578016	65	66231	56.9	91.5	1.4	2.8175e+06	39445.1	2.77806e+06	2778.06	Bacteria	Proteobacteria	Gammaproteobacteria	Burkholderiales	RBG-16-58-11	RBG-16-58-11	NA
Groundwater	H51-bin060_1	SAMEA6512633	2236306	269	14266	60	91.5	1.4	2.44405e+06	34216.7	2.40983e+06	2409.83	Bacteria	Actinobacteriota	Actinobacteria	Propionibacteriales	Propionibacteriaceae	Cutibacterium	Cutibacterium_acnes
Groundwater	H51-bin250_1	GCA_919903585.1-SAMEA6512634	2415501	470	7708	42.3	91.5	1.4	2.63989e+06	36958.5	2.60293e+06	2602.93	Bacteria	Nitrospirota	Nitrospiria	9FT-COMBO-42-15	9FT-COMBO-42-15	NA	NA
Groundwater	Omni_Hai_XXVI	GCA_919901915.1	1467449	66	34565	39.2	91.5	1.4	1.60377e+06	22452.8	1.58132e+06	1581.32	Bacteria	Omnitrophota	koll11	GIF10	UBA6249	NA	NA
Groundwater	H14-bin014_1	SAMEA6512643	4725235	50	161566	67.4	93	1.4	5.0809e+06	71132.6	5.00977e+06	5009.77	Bacteria	Proteobacteria	Alphaproteobacteria	Caulobacterales	Caulobacteraceae	Phenylobacterium	Phenylobacterium_sp001429025
Groundwater	Omni_Hai_XXI	GCA_919901925.1	1788000	201	15479	43.2	93	1.4	1.92258e+06	26916.1	1.89566e+06	1895.66	Bacteria	Omnitrophota	koll11	GIF10	UBA12090	NA	NA
Groundwater	H32-bin015_1	SAMEA6512642	3462045	36	145763	66.9	94.4	1.4	3.66742e+06	51343.9	3.61608e+06	3616.08	Bacteria	Proteobacteria	Gammaproteobacteria	Burkholderiales	Burkholderiaceae	Aquabacterium	NA
Groundwater	H41-bin234_1	SAMEA6512640	4553775	379	19301	55.9	94.4	1.4	4.82391e+06	67534.8	4.75638e+06	4756.38	Bacteria	Planctomycetota	Phycisphaerae	UBA1845	UBA1845	NA	NA
Groundwater	H41-bin260_1	GCA_919901745.1-SAMEA6512641	3043168	44	106601	69.3	94.4	1.4	3.22369e+06	45131.7	3.17856e+06	3178.56	Bacteria	Chloroflexota_A	Ellin6529	CSP1-4	CSP1-4	NA	NA
Groundwater	H41-bin048_1	SAMEA6512640	5129657	178	38517	55.3	97.2	1.4	5.27742e+06	73883.9	5.20354e+06	5203.54	Bacteria	Spirochaetota	Brachyspirae	Brachyspirales	NA	NA	NA
Groundwater	H51-bin301_1	SAMEA6512635	5418064	47	185615	65.8	97.2	1.4	5.57414e+06	78038	5.4961e+06	5496.1	Bacteria	Planctomycetota	Brocadiae	MHYJ01	NA	NA	NA
Groundwater	H43-bin020	SAMEA6512636	900825	456	2139	58.2	50	1.3	1801650	23421.5	1.77823e+06	1778.23	Archaea	Nanoarchaeota	Nanoarchaeia	Woesearchaeales	ARS49	NA	NA
Groundwater	H52-bin015_1	SAMEA6512630	625463	37	26494	28.5	50	1.3	1250926	16262	1.23466e+06	1234.66	Archaea	Nanoarchaeota	Nanoarchaeia	Pacearchaeales	GW2011-AR1	JWKY01	NA
Groundwater	H43-bin065	SAMEA6512637	703488	307	2483	47.6	51.3	1.3	1.37132e+06	17827.2	1.35349e+06	1353.49	Archaea	Nanoarchaeota	Nanoarchaeia	Woesearchaeales	ARS49	NA	NA
Groundwater	H43-bin046_1	SAMEA6512636	983931	145	10234	29.6	53.9	1.3	1.82547e+06	23731.2	1.80174e+06	1801.74	Archaea	Nanoarchaeota	Nanoarchaeia	Pacearchaeales	NA	NA	NA
Groundwater	H51-bin089_1	SAMEA6512633	600777	175	4369	40.4	55.3	1.3	1.0864e+06	14123.1	1.07227e+06	1072.27	Archaea	Nanoarchaeota	Nanoarchaeia	SCGC-AAA011-G17	UBA489	NA	NA
Groundwater	H51-bin036_1	SAMEA6512633	725140	64	18952	28.3	56.6	1.3	1.28117e+06	16655.2	1.26451e+06	1264.51	Archaea	Nanoarchaeota	Nanoarchaeia	Pacearchaeales	NA	NA	NA
Groundwater	H51-bin127_1	SAMEA6512633	848852	116	11772	33.6	56.6	1.3	1.49974e+06	19496.6	1.48024e+06	1480.24	Archaea	Nanoarchaeota	Nanoarchaeia	Woesearchaeales	UBA10107	UBA10107	NA
Groundwater	H43-bin014_1	SAMEA6512636	615462	15	76603	30	57.9	1.3	1.06297e+06	13818.7	1.04916e+06	1049.16	Archaea	Nanoarchaeota	Nanoarchaeia	Pacearchaeales	GW2011-AR1	NA	NA
Groundwater	H43-bin200_1	SAMEA6512638	872458	191	6019	37	57.9	1.3	1.50684e+06	19588.9	1.48725e+06	1487.25	Archaea	Nanoarchaeota	Nanoarchaeia	Woesearchaeales	GW2011-AR4	GCA-2688775	NA
Groundwater	H51-bin157_1	SAMEA6512633	665735	147	6062	30	57.9	1.3	1.1498e+06	14947.4	1.13485e+06	1134.85	Archaea	Nanoarchaeota	Nanoarchaeia	Pacearchaeales	GW2011-AR1	NA	NA
Groundwater	H32-bin021_1	SAMEA6512642	986349	186	7766	27.9	59.2	1.3	1.66613e+06	21659.7	1.64447e+06	1644.47	Archaea	Nanoarchaeota	Nanoarchaeia	Pacearchaeales	NA	NA	NA
Groundwater	H32-bin054_1	SAMEA6512642	497408	41	23706	42.4	60.5	1.3	822162	10688.1	811474	811.474	Archaea	Nanoarchaeota	Nanoarchaeia	Woesearchaeales	GW2011-AR9	UBA10204	NA
Groundwater	H51-bin075_1	SAMEA6512633	980512	29	50738	33.2	60.5	1.3	1.62068e+06	21068.9	1.59961e+06	1599.61	Archaea	Nanoarchaeota	Nanoarchaeia	Pacearchaeales	UBA73	1-14-0-10-34-76	NA
Groundwater	H51-bin082_1	SAMEA6512633	716870	37	29226	25.9	60.5	1.3	1.18491e+06	15403.8	1.16951e+06	1169.51	Archaea	Nanoarchaeota	Nanoarchaeia	Pacearchaeales	ARS1285	ARS1285	NA
Groundwater	H43-bin078_1	SAMEA6512638	847022	7	252413	34.7	63.2	1.3	1.34022e+06	17422.9	1.3228e+06	1322.8	Archaea	Nanoarchaeota	Nanoarchaeia	Pacearchaeales	PFDC01	NA	NA
Groundwater	H51-bin037_1	SAMEA6512633	805271	125	14378	28.6	64.5	1.3	1.24848e+06	16230.3	1.23225e+06	1232.25	Archaea	Nanoarchaeota	Nanoarchaeia	SCGC-AAA011-G17	GW2011-AR20	NA	NA
Groundwater	H51-bin130_1	SAMEA6512633	716966	82	15538	34.2	64.5	1.3	1.11158e+06	14450.5	1.09712e+06	1097.12	Archaea	Nanoarchaeota	Nanoarchaeia	SCGC-AAA011-G17	NA	NA	NA
Groundwater	H51-bin078_1	SAMEA6512633	759063	79	17220	29.9	65.8	1.3	1.15359e+06	14996.7	1.13859e+06	1138.59	Archaea	Nanoarchaeota	Nanoarchaeia	SCGC-AAA011-G17	NA	NA	NA
Groundwater	H51-bin113_1	SAMEA6512633	922548	228	5198	29.7	65.8	1.3	1.40205e+06	18226.6	1383822	1383.82	Archaea	Nanoarchaeota	Nanoarchaeia	SCGC-AAA011-G17	GW2011-AR18	GW2011-AR18	NA
Groundwater	H52-bin155_1	SAMEA6512632	1373200	203	10264	37.1	72.4	1.3	1.89669e+06	24656.9	1.87203e+06	1872.03	Archaea	Nanoarchaeota	Nanoarchaeia	Woesearchaeales	GW2011-AR9	GCA-002792115	NA
Groundwater	H51-bin140_1	SAMEA6512633	821143	35	34168	34.1	73.7	1.3	1.11417e+06	14484.2	1.09969e+06	1099.69	Archaea	Nanoarchaeota	Nanoarchaeia	SCGC-AAA011-G17	NA	NA	NA
Groundwater	H51-bin340_1	SAMEA6512635	1528896	80	32007	42.5	73.7	1.3	2.07449e+06	26968.3	2.04752e+06	2047.52	Archaea	Nanoarchaeota	Nanoarchaeia	Woesearchaeales	NA	NA	NA
Groundwater	H43-bin028_1	SAMEA6512636	931160	40	38263	34.9	75	1.3	1.24155e+06	16140.1	1.22541e+06	1225.41	Archaea	Nanoarchaeota	Nanoarchaeia	SCGC-AAA011-G17	NA	NA	NA
Groundwater	H51-bin087_1	SAMEA6512633	1002859	291	4512	44.1	75	1.3	1.33715e+06	17382.9	1.31976e+06	1319.76	Archaea	Iainarchaeota	Iainarchaeia	Iainarchaeales	GW2011-AR10	NA	NA
Groundwater	H14-bin011_1	SAMEA6512643	896434	55	19772	36.5	82.9	1.3	1.08134e+06	14057.5	1.06729e+06	1067.29	Archaea	Crenarchaeota	Nitrososphaeria	Nitrososphaerales	Nitrosopumilaceae	NA	NA
Groundwater	H32-bin002_1	SAMEA6512642	986348	57	20945	48.2	85.5	1.3	1.15362e+06	14997.1	1.13863e+06	1138.63	Archaea	Iainarchaeota	Iainarchaeia	Iainarchaeales	Iainarchaeaceae	Iainarchaeum	NA
Groundwater	H43-bin165_1	SAMEA6512638	1205914	61	31353	33.3	89.5	1.3	1.34739e+06	17516.1	1.32987e+06	1329.87	Archaea	Crenarchaeota	Nitrososphaeria	Nitrososphaerales	Nitrosopumilaceae	Nitrosoarchaeum	NA
Groundwater	H43-bin164_1	SAMEA6512636	1635789	106	23715	46.8	90.8	1.3	1.80153e+06	23419.9	1.77811e+06	1778.11	Archaea	Micrarchaeota	Micrarchaeia	UBA8480	NA	NA	NA
Groundwater	H52-bin046_1	SAMEA6512631	1169422	25	74187	35.5	92.1	1.3	1.26973e+06	16506.5	1.25322e+06	1253.22	Archaea	Iainarchaeota	Iainarchaeia	Iainarchaeales	0-14-0-20-34-12	0-14-0-20-34-12	NA
Groundwater	H32-bin129_1	SAMEA6512646	908692	302	3544	33.7	50	0	1817384	0	1817384	1817.38	Archaea	Nanoarchaeota	Nanoarchaeia	Pacearchaeales	NA	NA	NA
Groundwater	H51-bin211_1	SAMEA6512633	693483	346	2176	46.8	50	0	1386966	0	1386966	1386.97	Archaea	Nanoarchaeota	Nanoarchaeia	Woesearchaeales	UBA10216	UBA10216	NA
Groundwater	H41-bin018_1	SAMEA6512639	719447	399	1875	51.7	50.7	0	1.41903e+06	0	1.41903e+06	1419.03	Bacteria	Bacteroidota	UBA10030	UBA10030	UBA10030	NA	NA
Groundwater	H41-bin242_1	SAMEA6512640	1236835	405	3628	46.4	50.7	0	2.43952e+06	0	2.43952e+06	2439.52	Bacteria	Proteobacteria	Alphaproteobacteria	Caulobacterales	Hyphomonadaceae	UBA1942	NA
Groundwater	H43-bin125_1	GCA_919903605.1-SAMEA6512636	828679	257	3927	39.5	50.7	0	1.63448e+06	0	1.63448e+06	1634.48	Bacteria	Nitrospirota	Thermodesulfovibrionia	UBA6902	UBA6902	NA	NA
Groundwater	Omni_Hai_VIII	GCA_919902065.1	585985	260	2541	48.8	50.7	0	1.15579e+06	0	1.15579e+06	1155.79	Bacteria	Omnitrophota	koll11	GIF10	UBA12090	NA	NA
Groundwater	Omni_Hai_XV	https://osf.io/rp5j3-Omni_Hai_XV	984227	579	1703	47.6	50.7	0	1.94128e+06	0	1.94128e+06	1941.28	Bacteria	Omnitrophota	koll11	GIF10	UBA12090	NA	NA
Groundwater	H43-bin066_1	https://osf.io/wq7tr-miscellaneous-H43-bin066_1	91958	30	3094	47.6	51.2	0	179605	0	179605	179.605	Bacteria	Patescibacteria	Microgenomatia	UBA10105	UBA927	2-01-FULL-46-14-A	NA
Groundwater	H43-bin087_1	SAMEA6512638	416017	82	8645	28.4	51.3	0	810949	0	810949	810.949	Archaea	Nanoarchaeota	Nanoarchaeia	SCGC-AAA011-G17	GW2011-AR20	GW2011-AR20	NA
Groundwater	H51-bin106_1	SAMEA6512633	706650	98	10062	28.5	51.3	0	1.37749e+06	0	1.37749e+06	1377.49	Archaea	Nanoarchaeota	Nanoarchaeia	Pacearchaeales	CG1-02-32-21	CG1-02-32-21	NA
Groundwater	H14-bin032_1	SAMEA6512643	921336	411	2511	69	52.1	0	1.7684e+06	0	1.7684e+06	1768.4	Bacteria	Methylomirabilota	Methylomirabilia	Rokubacteriales	GWA2-73-35	CSP1-6	NA
Groundwater	H51-bin190_1	SAMEA6512633	1137989	546	2262	63.8	52.1	0	2.18424e+06	0	2.18424e+06	2184.24	Bacteria	Proteobacteria	Gammaproteobacteria	Acidiferrobacterales	Sulfurifustaceae	SM1-46	NA
Groundwater	H51-bin248_1	https://osf.io/wq7tr-miscellaneous-H51-bin248_1	748764	410	1892	58	52.1	0	1.43717e+06	0	1.43717e+06	1437.17	Bacteria	Nitrospirota	Nitrospiria	Nitrospirales	Nitrospiraceae	Nitrospira_D	NA
Groundwater	H51-bin278_1	GCA_919902145.1-SAMEA6512634	1565670	667	2560	54.7	52.1	0	3.00512e+06	0	3.00512e+06	3005.12	Bacteria	Proteobacteria	Gammaproteobacteria	Burkholderiales	Gallionellaceae	Sideroxydans	NA
Groundwater	H52-bin117_1	SAMEA6512632	877653	230	5215	61.6	52.1	0	1.68455e+06	0	1.68455e+06	1684.55	Bacteria	Proteobacteria	Gammaproteobacteria	Acidiferrobacterales	UBA6901	UBA6901	NA
Groundwater	Omni_Hai_XXXIII	https://osf.io/rp5j3-Omni_Hai_XXXIII	747265	326	2532	69.8	52.1	0	1.43429e+06	0	1.43429e+06	1434.29	Bacteria	Omnitrophota	koll11	UBA9649	UBA9649	2-02-FULL-67-20	NA
Groundwater	H14-bin063_1	SAMEA6512645	1082187	527	2306	37.7	52.6	0	2.05739e+06	0	2.05739e+06	2057.39	Archaea	Nanoarchaeota	Nanoarchaeia	Woesearchaeales	UBA10107	NA	NA
Groundwater	H43-bin007_1	SAMEA6512636	658329	59	16755	32	52.6	0	1.25158e+06	0	1.25158e+06	1251.58	Archaea	Nanoarchaeota	Nanoarchaeia	Pacearchaeales	UBA73	UBA73	NA
Groundwater	H43-bin213_1	SAMEA6512638	1039983	144	10427	34.1	52.6	0	1.97715e+06	0	1.97715e+06	1977.15	Archaea	Nanoarchaeota	Nanoarchaeia	Pacearchaeales	UBA73	UBA73	NA
Groundwater	H51-bin076_1	SAMEA6512633	456059	137	4381	34.3	52.6	0	867032	0	867032	867.032	Archaea	Nanoarchaeota	Nanoarchaeia	SCGC-AAA011-G17	GCA-2688095	GCA-2688095	NA
Groundwater	H51-bin135_1	SAMEA6512633	854346	153	8319	29.4	52.6	0	1.62423e+06	0	1.62423e+06	1624.23	Archaea	Nanoarchaeota	Nanoarchaeia	Pacearchaeales	CG1-02-32-21	CG1-02-32-21	NA
Groundwater	H52-bin126_1	SAMEA6512632	908913	84	23287	41.3	52.6	0	1.72797e+06	0	1.72797e+06	1727.97	Archaea	Nanoarchaeota	Nanoarchaeia	Pacearchaeales	UBA73	1-14-0-10-34-76	NA
Groundwater	H14-bin049_1	SAMEA6512644	1593275	583	3183	62.3	53.5	0	2.97808e+06	0	2.97808e+06	2978.08	Bacteria	Actinobacteriota	Acidimicrobiia	IMCC26256	NA	NA	NA
Groundwater	H32-bin030_1	https://osf.io/wq7tr-miscellaneous-H32-bin030_1	351271	120	3343	57.7	53.5	0	656581	0	656581	656.581	Bacteria	Nitrospirota	Nitrospiria	Nitrospirales	Nitrospiraceae	Nitrospira_D	NA
Groundwater	H32-bin048_1	SAMEA6512642	2267608	971	2603	71.5	53.5	0	4.23852e+06	0	4.23852e+06	4238.52	Bacteria	Eisenbacteria	RBG-16-71-46	RBG-16-71-46	RBG-16-71-46	NA	NA
Groundwater	H32-bin087_1	SAMEA6512646	214590	12	34517	43	53.5	0	401103	0	401103	401.103	Bacteria	Patescibacteria	Paceibacteria	Sungbacterales	NA	NA	NA
Groundwater	H41-bin113_1	SAMEA6512641	249314	33	16405	32.8	53.5	0	466007	0	466007	466.007	Bacteria	Patescibacteria	Paceibacteria	Paceibacterales	Staskawiczbacteraceae	NA	NA
Groundwater	H41-bin118_1	SAMEA6512641	282083	125	2548	47.4	53.5	0	527258	0	527258	527.258	Bacteria	Patescibacteria	Microgenomatia	UBA10105	UBA927	2-01-FULL-46-14-A	NA
Groundwater	H41-bin193_1	GCA_919901615.1-SAMEA6512639	1334254	499	3288	55.2	53.5	0	2.49393e+06	0	2.49393e+06	2493.93	Bacteria	Proteobacteria	Gammaproteobacteria	Burkholderiales	Nitrosomonadaceae	NA	NA
Groundwater	H43-bin191_1	https://osf.io/wq7tr-miscellaneous-H43-bin191_1	433813	55	14083	58.8	53.5	0	810865	0	810865	810.865	Bacteria	Nitrospirota	Nitrospiria	Nitrospirales	Nitrospiraceae	Palsa-1315	NA
Groundwater	H43-bin192_1	https://osf.io/wq7tr-miscellaneous-H43-bin192_1	743692	286	3046	63.4	53.5	0	1.39008e+06	0	1.39008e+06	1390.08	Bacteria	Acidobacteriota	Acidobacteriae	UBA7541	UBA7541	NA	NA
Groundwater	H43-bin194_1	SAMEA6512638	737173	325	2551	39.2	53.5	0	1.37789e+06	0	1.37789e+06	1377.89	Bacteria	Nitrospirota	Thermodesulfovibrionia	UBA6902	UBA6902	NA	NA
Groundwater	H43-bin209_1	SAMEA6512638	957415	507	1992	55.2	53.5	0	1.78956e+06	0	1.78956e+06	1789.56	Bacteria	Actinobacteriota	Actinobacteria	Actinomycetales	Microbacteriaceae	Aurantimicrobium	Aurantimicrobium_sp003194085
Groundwater	H51-bin100_1	SAMEA6512633	1099118	500	2452	45	53.5	0	2.05443e+06	0	2.05443e+06	2054.43	Bacteria	GWC2_55_46	GWC2_55_46	GWC2_55_46	UBA9637	NA	NA
Groundwater	H51-bin205_1	SAMEA6512633	1193480	448	3093	61.8	53.5	0	2.2308e+06	0	2.2308e+06	2230.8	Bacteria	Proteobacteria	Gammaproteobacteria	Acidiferrobacterales	UBA6901	NA	NA
Groundwater	H51-bin264_1	SAMEA6512634	1227457	563	2365	60.5	53.5	0	2.29431e+06	0	2.29431e+06	2294.31	Bacteria	Nitrospirota	Nitrospiria	Nitrospirales	Nitrospiraceae	40CM-3-62-11	NA
Groundwater	H51-bin306_1	SAMEA6512635	3060340	479	9460	69.4	53.5	0	5.72026e+06	0	5.72026e+06	5720.26	Bacteria	Planctomycetota	Brocadiae	MHYJ01	NA	NA	NA
Groundwater	H52-bin036_1	https://osf.io/wq7tr-miscellaneous-H52-bin036_1	602907	155	5593	66.9	53.5	0	1.12693e+06	0	1.12693e+06	1126.93	Bacteria	Chloroflexota	Dehalococcoidia	SM23-28-2	NA	NA	NA
Groundwater	H52-bin060_1	SAMEA6512631	1715393	914	1940	62.1	53.5	0	3.20634e+06	0	3.20634e+06	3206.34	Bacteria	Proteobacteria	Gammaproteobacteria	Burkholderiales	Rhodocyclaceae	Sterolibacterium	NA
Groundwater	H52-bin070_1	SAMEA6512631	227456	56	4390	48.6	53.5	0	425151	0	425151	425.151	Bacteria	Patescibacteria	Paceibacteria	UBA9983_A	JACNGX01	NA	NA
Groundwater	H52-bin108_1	SAMEA6512632	219265	89	2994	34.8	53.5	0	409841	0	409841	409.841	Bacteria	Patescibacteria	Paceibacteria	UBA9983_A	UBA9973	UBA9973	NA
Groundwater	Omni_Hai_XXII	https://osf.io/rp5j3-Omni_Hai_XXII	887732	332	3136	45.4	53.5	0	1.65931e+06	0	1.65931e+06	1659.31	Bacteria	Omnitrophota	koll11	GIF10	UBA12090	UBA12090	NA
Groundwater	H32-bin097_1	SAMEA6512646	454998	71	9317	33.7	53.9	0	844152	0	844152	844.152	Archaea	Crenarchaeota	Nitrososphaeria	Nitrososphaerales	Nitrosopumilaceae	Nitrosoarchaeum	NA
Groundwater	H43-bin094_1	SAMEA6512638	536211	40	20019	37.6	53.9	0	994826	0	994826	994.826	Archaea	Nanoarchaeota	Nanoarchaeia	Pacearchaeales	GW2011-AR1	ASMP01	NA
Groundwater	H51-bin092_1	SAMEA6512633	596294	97	9087	27.3	53.9	0	1.1063e+06	0	1.1063e+06	1106.3	Archaea	Nanoarchaeota	Nanoarchaeia	SCGC-AAA011-G17	GW2011-AR20	GW2011-AR20	NA
Groundwater	H51-bin137_1	SAMEA6512633	510398	108	6534	42	53.9	0	946935	0	946935	946.935	Archaea	Nanoarchaeota	Nanoarchaeia	UBA10117	UBA10117	UBA10117	NA
Groundwater	H51-bin188_1	SAMEA6512633	872290	273	4039	36.6	53.9	0	1.61835e+06	0	1.61835e+06	1618.35	Archaea	Crenarchaeota	Nitrososphaeria	Nitrososphaerales	Nitrosopumilaceae	CSP1-1	NA
Groundwater	H14-bin012_1	SAMEA6512643	2382533	227	11706	57.8	54.9	0	4.33977e+06	0	4.33977e+06	4339.77	Bacteria	Proteobacteria	Gammaproteobacteria	Pseudomonadales	Pseudohongiellaceae	UBA5078	NA
Groundwater	H32-bin016_1	https://osf.io/wq7tr-miscellaneous-H32-bin016_1	586453	18	65614	34.2	54.9	0	1.06822e+06	0	1.06822e+06	1068.22	Bacteria	Bacteroidota	UBA10030	UBA10030	UBA8401	NA	NA
Groundwater	H41-bin122_1	GCA_919902415.1-SAMEA6512641	589787	301	2075	48.2	54.9	0	1.07429e+06	0	1.07429e+06	1074.29	Bacteria	Desulfuromonadota	NA	NA	NA	NA	NA
Groundwater	H43-bin107_1	SAMEA6512636	1273786	534	2607	59.1	54.9	0	2.32019e+06	0	2.32019e+06	2320.19	Bacteria	Chloroflexota	Dehalococcoidia	UBA6952	NA	NA	NA
Groundwater	H43-bin129_1	GCA_919901675.1-SAMEA6512636	2732393	1289	2298	60.8	54.9	0	4.97704e+06	0	4.97704e+06	4977.04	Bacteria	Chloroflexota	Anaerolineae	Anaerolineales	NA	NA	NA
Groundwater	H51-bin280_1	SAMEA6512634	1498464	581	2997	43.3	54.9	0	2.72944e+06	0	2.72944e+06	2729.44	Bacteria	Nitrospirota	Thermodesulfovibrionia	Thermodesulfovibrionales	UBA1546	NA	NA
Groundwater	H51-bin298_1	SAMEA6512635	1947958	794	2799	55.8	54.9	0	3.54819e+06	0	3.54819e+06	3548.19	Bacteria	Binatota	Binatia	UBA9968	UBA9968	UBA9968	UBA9968_sp001799045
Groundwater	H51-bin310_1	SAMEA6512635	1116566	408	3293	56.5	54.9	0	2.03382e+06	0	2.03382e+06	2033.82	Bacteria	Binatota	Binatia	UBA9968	UBA9968	UBA9968	NA
Groundwater	H52-bin019_1	https://osf.io/wq7tr-miscellaneous-H52-bin019_1	1337094	411	4033	52.3	54.9	0	2.43551e+06	0	2.43551e+06	2435.51	Bacteria	Chloroflexota	Anaerolineae	Anaerolineales	NA	NA	NA
Groundwater	H52-bin121_1	SAMEA6512632	1428654	355	5522	66	54.9	0	2.60228e+06	0	2.60228e+06	2602.28	Bacteria	Elusimicrobiota	Elusimicrobia	UBA1565	UBA1565	NA	NA
Groundwater	H14-bin003_1	SAMEA6512644	554999	41	15128	34.9	55.3	0	1.00361e+06	0	1.00361e+06	1003.61	Archaea	Nanoarchaeota	Nanoarchaeia	Pacearchaeales	GW2011-AR1	NA	NA
Groundwater	H32-bin084_1	SAMEA6512646	684767	38	26398	38.3	55.3	0	1.23828e+06	0	1.23828e+06	1238.28	Archaea	Nanoarchaeota	Nanoarchaeia	Pacearchaeales	UBA73	ARS50	NA
Groundwater	H32-bin101_1	SAMEA6512646	726871	82	14649	33.1	55.3	0	1.31441e+06	0	1.31441e+06	1314.41	Archaea	Nanoarchaeota	Nanoarchaeia	Pacearchaeales	GW2011-AR1	NA	NA
Groundwater	H41-bin062_1	SAMEA6512640	657728	34	32960	31.9	55.3	0	1.18938e+06	0	1.18938e+06	1189.38	Archaea	Nanoarchaeota	Nanoarchaeia	Pacearchaeales	UBA73	UBA73	NA
Groundwater	H43-bin084_1	SAMEA6512638	748836	13	121477	43.1	55.3	0	1.35413e+06	0	1.35413e+06	1354.13	Archaea	Nanoarchaeota	Nanoarchaeia	Pacearchaeales	UBA73	NA	NA
Groundwater	H51-bin249_1	SAMEA6512634	751339	253	3696	36.6	55.3	0	1.35866e+06	0	1.35866e+06	1358.66	Archaea	Crenarchaeota	Nitrososphaeria	Nitrososphaerales	Nitrosopumilaceae	NA	NA
Groundwater	H41-bin070_1	SAMEA6512640	786323	101	10496	49.2	55.8	0	1.40918e+06	0	1.40918e+06	1409.18	Bacteria	Patescibacteria	Saccharimonadia	Saccharimonadales	UBA4665	UBA5150	NA
Groundwater	H41-bin123_1	SAMEA6512641	521008	76	10511	38.4	55.8	0	933706	0	933706	933.706	Bacteria	Patescibacteria	Microgenomatia	GWA2-44-7	UBA8517	NA	NA
Groundwater	H41-bin241_1	SAMEA6512640	391705	81	7406	48.6	55.8	0	701980	0	701980	701.98	Bacteria	Patescibacteria	Paceibacteria	UBA9983_A	UBA2163	UBA10103	NA
Groundwater	H14-bin051_1	https://osf.io/wq7tr-miscellaneous-H14-bin051_1	1481237	690	2345	49.5	56.3	0	2.63097e+06	0	2.63097e+06	2630.97	Bacteria	Chloroflexota	Dehalococcoidia	JdFR-54	NA	NA	NA
Groundwater	H41-bin049_1	https://osf.io/wq7tr-miscellaneous-H41-bin049_1	582449	29	36229	38.7	56.3	0	1.03455e+06	0	1.03455e+06	1034.55	Bacteria	Patescibacteria	Paceibacteria	UBA6257	UBA9933	NA	NA
Groundwater	H41-bin188_1	GCA_919901765.1-SAMEA6512639	1477265	658	2492	55.2	56.3	0	2.62392e+06	0	2.62392e+06	2623.92	Bacteria	Actinobacteriota	Acidimicrobiia	Microtrichales	Ilumatobacteraceae	NA	NA
Groundwater	H41-bin195_1	SAMEA6512639	1139880	625	1901	47.4	56.3	0	2.02465e+06	0	2.02465e+06	2024.65	Bacteria	Planctomycetota	Brocadiae	Brocadiales	Brocadiaceae	XYD2-FULL-41-16	NA
Groundwater	H41-bin227_1	SAMEA6512640	1271910	440	3530	64.2	56.3	0	2.25917e+06	0	2.25917e+06	2259.17	Bacteria	Nitrospirota	Nitrospiria	Nitrospirales	NA	NA	NA
Groundwater	H51-bin193_1	SAMEA6512633	695869	191	4664	44.1	56.3	0	1.236e+06	0	1.236e+06	1236	Bacteria	GWC2_55_46	GWC2_55_46	GWC2_55_46	UBA9637	NA	NA
Groundwater	H52-bin049_1	SAMEA6512631	923691	318	3653	61.8	56.3	0	1.64066e+06	0	1.64066e+06	1640.66	Bacteria	Proteobacteria	Gammaproteobacteria	Acidiferrobacterales	UBA6901	NA	NA
Groundwater	H43-bin179_1	SAMEA6512638	909773	94	15599	41.8	56.6	0	1.60737e+06	0	1.60737e+06	1607.37	Archaea	Aenigmarchaeota	Aenigmarchaeia	GW2011-AR5	GW2011-AR5	GW2011-AR5	NA
Groundwater	H51-bin020_1	SAMEA6512633	837412	55	25261	32.9	56.6	0	1.47953e+06	0	1.47953e+06	1479.53	Archaea	Nanoarchaeota	Nanoarchaeia	Pacearchaeales	UBA73	1-14-0-10-34-76	NA
Groundwater	H51-bin064_1	SAMEA6512633	552035	108	7899	27.7	56.6	0	975327	0	975327	975.327	Archaea	Nanoarchaeota	Nanoarchaeia	SCGC-AAA011-G17	GW2011-AR20	GW2011-AR20	NA
Groundwater	H51-bin114_1	SAMEA6512633	583421	40	25642	32.8	56.6	0	1.03078e+06	0	1.03078e+06	1030.78	Archaea	Nanoarchaeota	Nanoarchaeia	Pacearchaeales	UBA73	NA	NA
Groundwater	H52-bin004_1	SAMEA6512630	567365	29	32745	35	56.6	0	1.00241e+06	0	1.00241e+06	1002.41	Archaea	Nanoarchaeota	Nanoarchaeia	Pacearchaeales	GW2011-AR1	ASMP01	NA
Groundwater	H41-bin161_1	SAMEA6512639	1675000	167	10821	51.8	57.7	0	2.90295e+06	0	2.90295e+06	2902.95	Bacteria	Zixibacteria	MSB-5A5	GN15	44604	NA	NA
Groundwater	H41-bin172_1	SAMEA6512639	1314874	228	8833	61.2	57.7	0	2.27881e+06	0	2.27881e+06	2278.81	Bacteria	Proteobacteria	Gammaproteobacteria	Acidiferrobacterales	Sulfurifustaceae	Sulfuricaulis	NA
Groundwater	H43-bin121_1	GCA_919901695.1-SAMEA6512636	1629328	469	4687	63.6	57.7	0	2.82379e+06	0	2.82379e+06	2823.79	Bacteria	Proteobacteria	Gammaproteobacteria	Burkholderiales	SG8-41	PALSA-1004	NA
Groundwater	H43-bin124_1	SAMEA6512636	1712119	366	8196	65.6	57.7	0	2.96728e+06	0	2.96728e+06	2967.28	Bacteria	Proteobacteria	Alphaproteobacteria	Reyranellales	Reyranellaceae	Reyranella	NA
Groundwater	H51-bin014_1	SAMEA6512633	1125845	308	5138	63.5	57.7	0	1.9512e+06	0	1.9512e+06	1951.2	Bacteria	Proteobacteria	Gammaproteobacteria	Acidiferrobacterales	Sulfurifustaceae	NA	NA
Groundwater	H51-bin279_1	SAMEA6512634	2407895	1167	2227	49.1	57.7	0	4.17313e+06	0	4.17313e+06	4173.13	Bacteria	Bacteroidota	UBA10030	UBA10030	UBA6906	NA	NA
Groundwater	Omni_Hai_XVII	https://osf.io/rp5j3-Omni_Hai_XVII	748584	322	2660	41	57.7	0	1.29737e+06	0	1.29737e+06	1297.37	Bacteria	Omnitrophota	koll11	1-14-0-20-42-13	1-14-0-20-42-13	NA	NA
Groundwater	Omni_Hai_XXXVII	https://osf.io/rp5j3-Omni_Hai_XXXVII	605411	162	5136	52.5	57.7	0	1.04924e+06	0	1.04924e+06	1049.24	Bacteria	Omnitrophota	koll11	UBA10015	kpj58rc	UBA10015	NA
Groundwater	H41-bin210_1	SAMEA6512639	798496	212	4589	41.6	57.9	0	1.37909e+06	0	1.37909e+06	1379.09	Archaea	Micrarchaeota	Micrarchaeia	UBA8480	NA	NA	NA
Groundwater	H51-bin009_1	SAMEA6512633	439242	36	14348	34.6	57.9	0	758622	0	758622	758.622	Archaea	Nanoarchaeota	Nanoarchaeia	UBA10117	UBA10117	NA	NA
Groundwater	H51-bin313_1	SAMEA6512635	883248	348	2969	65.1	57.9	0	1.52547e+06	0	1.52547e+06	1525.47	Archaea	Thermoplasmatota	Thermoplasmata	RBG-16-68-12	RBG-16-68-12	NA	NA
Groundwater	H43-bin193	SAMEA6512638	570247	254	2465	38.7	58.1	0	981492	0	981492	981.492	Bacteria	Patescibacteria	Paceibacteria	UBA9983	UBA9983	SURF-57	NA
Groundwater	H52-bin044_1	SAMEA6512631	504544	105	7051	43.1	58.1	0	868406	0	868406	868.406	Bacteria	Patescibacteria	ABY1	Magasanikbacterales	UBA922	2-12-FULL-43-12	NA
Groundwater	H52-bin110_1	SAMEA6512632	441228	41	14491	41.6	58.1	0	759429	0	759429	759.429	Bacteria	Patescibacteria	Paceibacteria	GWC2-36-17	M10-OD1-4	NA	NA
Groundwater	H32-bin110_1	SAMEA6512646	1503964	119	22501	71.7	59.2	0	2.54048e+06	0	2.54048e+06	2540.48	Bacteria	Eisenbacteria	RBG-16-71-46	RBG-16-71-46	RBG-16-71-46	NA	NA
Groundwater	H41-bin053_1	SAMEA6512640	782892	8	130115	35.4	59.2	0	1.32245e+06	0	1.32245e+06	1322.45	Archaea	Nanoarchaeota	Nanoarchaeia	Pacearchaeales	UBA73	1-14-0-10-34-76	NA
Groundwater	H41-bin063_1	SAMEA6512640	836590	16	188701	32.6	59.2	0	1.41316e+06	0	1.41316e+06	1413.16	Archaea	Nanoarchaeota	Nanoarchaeia	Pacearchaeales	UBA73	1-14-0-10-34-76	NA
Groundwater	H41-bin189_1	GCA_919901755.1-SAMEA6512639	3050953	1173	2973	55.9	59.2	0	5.15364e+06	0	5.15364e+06	5153.64	Bacteria	Nitrospirota	Nitrospiria	Nitrospirales	Nitrospiraceae	Nitrospira	NA
Groundwater	H41-bin264_1	https://osf.io/wq7tr-miscellaneous-H41-bin264_1	345751	77	5826	48.4	59.2	0	584039	0	584039	584.039	Bacteria	GWC2_55_46	GWC2_55_46	NA	NA	NA	NA
Groundwater	H51-bin189_1	SAMEA6512633	1455017	585	2839	56.4	59.2	0	2.4578e+06	0	2.4578e+06	2457.8	Bacteria	Binatota	Binatia	UBA9968	UBA9968	UBA9968	NA
Groundwater	H51-bin272_1	SAMEA6512634	1196992	407	3563	45.6	59.2	0	2.02195e+06	0	2.02195e+06	2021.95	Bacteria	Proteobacteria	Gammaproteobacteria	Burkholderiales	Nitrosomonadaceae	Nitrosomonas	NA
Groundwater	H51-bin273_1	SAMEA6512634	1239352	421	3654	62.3	59.2	0	2093500	0	2093500	2093.5	Bacteria	Chloroflexota	Dehalococcoidia	UBA3495	UBA3495	NA	NA
Groundwater	H52-bin006_1	SAMEA6512630	943964	465	2139	45.2	59.2	0	1.59453e+06	0	1.59453e+06	1594.53	Bacteria	Proteobacteria	Gammaproteobacteria	Burkholderiales	Nitrosomonadaceae	Nitrosomonas	NA
Groundwater	Omni_Hai_XXXVI	https://osf.io/rp5j3-Omni_Hai_XXXVI	549597	208	3127	52.6	59.2	0	928373	0	928373	928.373	Bacteria	Omnitrophota	koll11	UBA10015	kpj58rc	UBA10015	NA
Groundwater	H32-bin085_1	SAMEA6512646	327459	47	10271	44.1	60.5	0	541255	0	541255	541.255	Bacteria	Patescibacteria	Paceibacteria	UBA9983_A	UBA9973	UBA9973	NA
Groundwater	H32-bin099_1	SAMEA6512646	850789	102	14683	31.9	60.5	0	1.40626e+06	0	1.40626e+06	1406.26	Archaea	Nanoarchaeota	Nanoarchaeia	Pacearchaeales	UBA73	UBA73	NA
Groundwater	H41-bin051_1	SAMEA6512640	844273	10	116995	32.7	60.5	0	1.39549e+06	0	1.39549e+06	1395.49	Archaea	Nanoarchaeota	Nanoarchaeia	Pacearchaeales	UBA73	1-14-0-10-34-76	NA
Groundwater	H43-bin032_1	SAMEA6512636	251637	8	45325	40.2	60.5	0	415929	0	415929	415.929	Bacteria	Patescibacteria	Microgenomatia	UBA10105	UBA927	NA	NA
Groundwater	H43-bin041_1	SAMEA6512636	889329	45	42002	33.6	60.5	0	1.46997e+06	0	1.46997e+06	1469.97	Archaea	Nanoarchaeota	Nanoarchaeia	Pacearchaeales	GW2011-AR1	ASMP01	NA
Groundwater	H43-bin059_1	SAMEA6512637	207660	55	5009	50.8	60.5	0	343240	0	343240	343.24	Bacteria	Patescibacteria	Paceibacteria	UBA9983_A	UBA2163	C7867-001	NA
Groundwater	H43-bin204_1	https://osf.io/wq7tr-miscellaneous-H43-bin204_1	75265	29	2969	34	60.5	0	124405	0	124405	124.405	Bacteria	Patescibacteria	Microgenomatia	UBA1406	GWC2-37-13	GWC2-37-13	NA
Groundwater	H51-bin083_1	SAMEA6512633	860721	37	38947	33.6	60.5	0	1.42268e+06	0	1.42268e+06	1422.68	Archaea	Nanoarchaeota	Nanoarchaeia	Pacearchaeales	UBA73	UBA73	NA
Groundwater	H32-bin034_1	GCA_919903035.1-SAMEA6512642	1361953	511	3213	61.2	60.6	0	2.24745e+06	0	2.24745e+06	2247.45	Bacteria	Nitrospirota	Nitrospiria	Nitrospirales	Nitrospiraceae	2-02-FULL-62-14	NA
Groundwater	H32-bin103_1	SAMEA6512646	1055915	79	27415	47.5	60.6	0	1.74243e+06	0	1.74243e+06	1742.43	Bacteria	Nitrospirota	Nitrospiria	2-01-FULL-66-17	NA	NA	NA
Groundwater	H32-bin122_1	SAMEA6512646	1355893	465	3494	44.2	60.6	0	2.23745e+06	0	2.23745e+06	2237.45	Bacteria	Nitrospirota	Nitrospiria	HDB-SIOI813	HDB-SIOI813	RBG-16-43-11	RBG-16-43-11_sp001805165
Groundwater	H41-bin190_1	SAMEA6512639	966894	159	9183	44.4	60.6	0	1.59553e+06	0	1.59553e+06	1595.53	Bacteria	Proteobacteria	Gammaproteobacteria	Burkholderiales	Nitrosomonadaceae	Nitrosomonas	NA
Groundwater	H43-bin225_1	GCA_919902075.1-SAMEA6512638	4788443	2018	2550	58.3	60.6	0	7.90172e+06	0	7.90172e+06	7901.72	Bacteria	Planctomycetota	Phycisphaerae	SG8-4	SG8-4	SG8-4	NA
Groundwater	H51-bin214_1	GCA_919902975.1-SAMEA6512633	1620486	609	3030	50.7	60.6	0	2.67407e+06	0	2.67407e+06	2674.07	Bacteria	Planctomycetota	Brocadiae	Brocadiales	2-02-FULL-50-16-A	2-02-FULL-50-16-A	2-02-FULL-50-16-A_sp001828605
Groundwater	H51-bin268_1	SAMEA6512634	1391997	578	2745	38.7	60.6	0	2.29702e+06	0	2.29702e+06	2297.02	Bacteria	Planctomycetota	Brocadiae	Brocadiales	Brocadiaceae	2-12-FULL-39-13	2-12-FULL-39-13_sp001824485
Groundwater	H51-bin269_1	GCA_919903215.1	1208537	354	4165	60.1	60.6	0	1.99429e+06	0	1.99429e+06	1994.29	Bacteria	Chloroflexota	Anaerolineae	Anaerolineales	NA	NA	NA
Groundwater	H51-bin277_1	SAMEA6512634	1540817	688	2558	38.4	60.6	0	2.5426e+06	0	2.5426e+06	2542.6	Bacteria	Nitrospinota	UBA9942	UBA9942	UBA9942	PLOWO2-12-39-15	NA
Groundwater	H52-bin058_1	SAMEA6512631	1054326	500	2252	47.9	60.6	0	1.73981e+06	0	1.73981e+06	1739.81	Bacteria	Planctomycetota	Brocadiae	Brocadiales	Brocadiaceae	XYD2-FULL-41-16	NA
Groundwater	Omni_Hai_IX	https://osf.io/rp5j3-Omni_Hai_IX	912713	409	2404	63.7	60.6	0	1.50613e+06	0	1.50613e+06	1506.13	Bacteria	Omnitrophota	koll11	UBA9649	UBA9649	NA	NA
Groundwater	H32-bin055_1	SAMEA6512642	779494	90	13110	39.8	61.8	0	1.26132e+06	0	1.26132e+06	1261.32	Archaea	Nanoarchaeota	Nanoarchaeia	SCGC-AAA011-G17	UBA489	NA	NA
Groundwater	H41-bin199_1	SAMEA6512639	974228	272	4308	32.4	61.8	0	1.57642e+06	0	1.57642e+06	1576.42	Archaea	Nanoarchaeota	Nanoarchaeia	Woesearchaeales	GW2011-AR15	GW2011-AR15	NA
Groundwater	H14-bin037_1	SAMEA6512643	1257396	541	2597	36.2	62	0	2.02806e+06	0	2.02806e+06	2028.06	Bacteria	Verrucomicrobiota_A	Chlamydiia	Parachlamydiales	Ga0074140	PSRO01	NA
Groundwater	H32-bin113_1	GCA_919901605.1-SAMEA6512646	1328034	610	2448	38.8	62	0	2.14199e+06	0	2.14199e+06	2141.99	Bacteria	Planctomycetota	Brocadiae	Brocadiales	Brocadiaceae	2-12-FULL-39-13	2-12-FULL-39-13_sp001824485
Groundwater	H41-bin104_1	SAMEA6512641	1168126	512	2636	58.1	62	0	1.88407e+06	0	1.88407e+06	1884.07	Bacteria	Nitrospirota	Nitrospiria	Nitrospirales	Nitrospiraceae	Nitrospira_D	NA
Groundwater	H41-bin194_1	SAMEA6512639	2227979	156	22345	68.2	62	0	3.59351e+06	0	3.59351e+06	3593.51	Bacteria	Eisenbacteria	RBG-16-71-46	SZUA-252	SZUA-252	SZUA-252	NA
Groundwater	H41-bin235_1	GCA_919902645.1-SAMEA6512640	4653590	2196	2330	60.2	62	0	7.50579e+06	0	7.50579e+06	7505.79	Bacteria	Chloroflexota	Anaerolineae	Anaerolineales	NA	NA	NA
Groundwater	H51-bin215_1	SAMEA6512633	1481788	366	5118	59.3	62	0	2.38998e+06	0	2.38998e+06	2389.98	Bacteria	Proteobacteria	Gammaproteobacteria	Acidiferrobacterales	Sulfurifustaceae	NA	NA
Groundwater	H51-bin256_1	GCA_919902175.1-SAMEA6512634	1396620	616	2564	46.4	62	0	2.25261e+06	0	2.25261e+06	2252.61	Bacteria	Nitrospirota	Nitrospiria	NA	NA	NA	NA
Groundwater	H51-bin270_1	SAMEA6512634	1136974	416	3217	55.1	62	0	1.83383e+06	0	1.83383e+06	1833.83	Bacteria	Binatota	Binatia	UBA9968	UBA9968	UBA9968	UBA9968_sp001799045
Groundwater	Omni_Hai_XLI	https://osf.io/rp5j3-Omni_Hai_XLI	847815	419	2270	48.4	62	0	1.36744e+06	0	1.36744e+06	1367.44	Bacteria	Omnitrophota	koll11	GIF10	UBA12090	NA	NA
Groundwater	Omni_Hai_XXV	https://osf.io/rp5j3-Omni_Hai_XXV	1042554	260	6013	42.4	62	0	1.68154e+06	0	1.68154e+06	1681.54	Bacteria	Omnitrophota	koll11	UBA10183	UBA10183	UBA10183	NA
Groundwater	H41-bin068_1	SAMEA6512640	247085	55	6679	36.6	62.8	0	393447	0	393447	393.447	Bacteria	Patescibacteria	Paceibacteria	UBA6257	UBA9933	NA	NA
Groundwater	H41-bin239_1	SAMEA6512640	317562	52	9838	34.4	62.8	0	505672	0	505672	505.672	Bacteria	Patescibacteria	Paceibacteria	UBA9983_A	UBA9973	UBA9973	NA
Groundwater	H43-bin016_1	SAMEA6512636	223135	54	6416	38.5	62.8	0	355311	0	355311	355.311	Bacteria	Patescibacteria	Paceibacteria	Paceibacterales	NA	NA	NA
Groundwater	H41-bin091_1	SAMEA6512641	874611	15	83731	33.3	63.2	0	1.38388e+06	0	1.38388e+06	1383.88	Archaea	Nanoarchaeota	Nanoarchaeia	Pacearchaeales	GW2011-AR1	ASMP01	NA
Groundwater	H41-bin109_1	SAMEA6512641	742237	302	2751	44.3	63.4	0	1.17072e+06	0	1.17072e+06	1170.72	Bacteria	Nitrospirota	Thermodesulfovibrionia	Thermodesulfovibrionales	UBA1546	UBA1546	NA
Groundwater	H41-bin159_1	SAMEA6512639	1418723	89	20161	62.2	63.4	0	2.23773e+06	0	2.23773e+06	2237.73	Bacteria	Planctomycetota	Phycisphaerae	UBA1845	UBA1845	NA	NA
Groundwater	H41-bin269_1	SAMEA6512641	1504325	518	3593	63.9	63.4	0	2.37275e+06	0	2.37275e+06	2372.75	Bacteria	Nitrospirota	Nitrospiria	Nitrospirales	NA	NA	NA
Groundwater	H43-bin104_1	SAMEA6512636	1834736	343	6987	70.8	63.4	0	2.89391e+06	0	2.89391e+06	2893.91	Bacteria	Gemmatimonadota	Gemmatimonadetes	Gemmatimonadales	GWC2-71-9	NA	NA
Groundwater	H43-bin173_1	SAMEA6512638	2580239	1170	2461	50.6	63.4	0	4.06978e+06	0	4.06978e+06	4069.78	Bacteria	Bacteroidota	UBA10030	NA	NA	NA	NA
Groundwater	H52-bin010_1	GCA_919902705.1-SAMEA6512630	1712298	840	2176	47.8	63.4	0	2.70079e+06	0	2.70079e+06	2700.79	Bacteria	Planctomycetota	Brocadiae	Brocadiales	Brocadiaceae	XYD2-FULL-41-16	NA
Groundwater	H41-bin116_1	SAMEA6512641	705108	11	184502	35.6	64.5	0	1.09319e+06	0	1.09319e+06	1093.19	Archaea	Nanoarchaeota	Nanoarchaeia	Pacearchaeales	GW2011-AR1	ASMP01	NA
Groundwater	H14-bin041_1	GCA_919902955.1-SAMEA6512644	1459779	576	2931	63.6	64.8	0	2.25275e+06	0	2.25275e+06	2252.75	Bacteria	Nitrospirota	Nitrospiria	Nitrospirales	NA	NA	NA
Groundwater	H14-bin054_1	GCA_919902805.1-SAMEA6512645	1239214	479	2936	46.8	64.8	0	1.91237e+06	0	1.91237e+06	1912.37	Bacteria	Nitrospirota	Nitrospiria	NA	NA	NA	NA
Groundwater	H32-bin080_1	SAMEA6512646	1364001	63	32719	47.5	64.8	0	2.10494e+06	0	2.10494e+06	2104.94	Bacteria	Nitrospirota	Nitrospiria	2-01-FULL-66-17	NA	NA	NA
Groundwater	H43-bin101_1	SAMEA6512636	773150	87	9173	62.1	64.8	0	1.19313e+06	0	1.19313e+06	1193.13	Bacteria	Chloroflexota	Anaerolineae	Anaerolineales	NA	NA	NA
Groundwater	H51-bin202_1	GCA_919902635.1-SAMEA6512633	1524724	755	2147	46.1	64.8	0	2.35297e+06	0	2.35297e+06	2352.97	Bacteria	Proteobacteria	Gammaproteobacteria	Burkholderiales	Nitrosomonadaceae	Nitrosomonas	NA
Groundwater	H51-bin322_1	SAMEA6512635	1738408	576	3677	60.6	64.8	0	2.68273e+06	0	2.68273e+06	2682.73	Bacteria	Nitrospirota	Nitrospiria	Nitrospirales	Nitrospiraceae	40CM-3-62-11	NA
Groundwater	H52-bin125_1	GCA_919902715.1-SAMEA6512632	1706225	835	2112	47.9	64.8	0	2.63306e+06	0	2.63306e+06	2633.06	Bacteria	Planctomycetota	Brocadiae	Brocadiales	Brocadiaceae	XYD2-FULL-41-16	NA
Groundwater	H52-bin161_1	SAMEA6512632	1806182	185	14137	38.4	64.8	0	2.78732e+06	0	2.78732e+06	2787.32	Bacteria	Bacteroidota	UBA10030	NA	NA	NA	NA
Groundwater	Omni_Hai_III	https://osf.io/rp5j3-Omni_Hai_III	936488	205	7058	43.6	64.8	0	1.4452e+06	0	1.4452e+06	1445.2	Bacteria	Omnitrophota	koll11	GIF10	UBA12090	NA	NA
Groundwater	H41-bin077_1	SAMEA6512641	614486	61	10628	54.6	65.1	0	943911	0	943911	943.911	Bacteria	Patescibacteria	Paceibacteria	UBA9983_A	UBA2163	1-14-0-10-45-20	NA
Groundwater	H41-bin083_1	SAMEA6512641	889201	45	24843	60.2	65.1	0	1.3659e+06	0	1.3659e+06	1365.9	Bacteria	Patescibacteria	ABY1	SG8-24	2-12-FULL-57-11	SCUL01	NA
Groundwater	H41-bin108_1	SAMEA6512641	524573	89	9834	41	65.1	0	805796	0	805796	805.796	Bacteria	Patescibacteria	Paceibacteria	2-02-FULL-40-12	GWA2-44-9	2-01-FULL-41-26	NA
Groundwater	H51-bin288_1	SAMEA6512635	315168	96	3543	44.7	65.1	0	484129	0	484129	484.129	Bacteria	Patescibacteria	Paceibacteria	UBA9983_A	UBA11359_A	2-02-FULL-44-35	NA
Groundwater	H52-bin085_1	SAMEA6512631	617879	286	2314	38.7	65.1	0	949123	0	949123	949.123	Bacteria	Patescibacteria	Gracilibacteria	UBA1369	LOWO2-01-FULL-3	NA	NA
Groundwater	H51-bin308_1	SAMEA6512635	882142	265	4570	36.6	65.8	0	1.34064e+06	0	1.34064e+06	1340.64	Archaea	Crenarchaeota	Nitrososphaeria	Nitrososphaerales	Nitrosopumilaceae	NA	NA
Groundwater	H32-bin027_1	SAMEA6512642	1495734	455	4258	38.7	66.2	0	2.25942e+06	0	2.25942e+06	2259.42	Bacteria	Nitrospinota	UBA9942	UBA9942	UBA9942	PLOWO2-12-39-15	NA
Groundwater	H32-bin086_1	SAMEA6512646	1284213	478	3218	71.3	66.2	0	1.9399e+06	0	1.9399e+06	1939.9	Bacteria	Chloroflexota_A	Ellin6529	P2-11E	P2-11E	NA	NA
Groundwater	H41-bin268_1	SAMEA6512641	1636521	653	2916	58.3	66.2	0	2.47209e+06	0	2.47209e+06	2472.09	Bacteria	Nitrospirota	Nitrospiria	Nitrospirales	Nitrospiraceae	Nitrospira_D	NA
Groundwater	H51-bin207_2	GCA_919902695.1-SAMEA6512633	2263679	957	2708	47.4	66.2	0	3.41945e+06	0	3.41945e+06	3419.45	Bacteria	Planctomycetota	Brocadiae	Brocadiales	Brocadiaceae	NA	NA
Groundwater	H51-bin318_1	SAMEA6512635	1212854	309	4869	70.5	66.2	0	1.83211e+06	0	1.83211e+06	1832.11	Bacteria	Methylomirabilota	Methylomirabilia	Methylomirabilales	NA	NA	NA
Groundwater	H52-bin142_1	SAMEA6512632	1525026	725	2313	35.2	66.2	0	2.30366e+06	0	2.30366e+06	2303.66	Bacteria	Bacteroidota	Ignavibacteria	Ignavibacteriales	Melioribacteraceae	Fen-1258	NA
Groundwater	H32-bin012_1	SAMEA6512642	580933	143	5824	33.6	67.1	0	865772	0	865772	865.772	Archaea	Crenarchaeota	Nitrososphaeria	Nitrososphaerales	Nitrosopumilaceae	Nitrosoarchaeum	NA
Groundwater	H43-bin237_1	SAMEA6512638	839931	86	14859	57.9	67.1	0	1.25176e+06	0	1.25176e+06	1251.76	Archaea	Micrarchaeota	Micrarchaeia	UBA8480	UBA97	NA	NA
Groundwater	H32-bin119_1	SAMEA6512646	387405	101	5053	52.7	67.4	0	574785	0	574785	574.785	Bacteria	Patescibacteria	Paceibacteria	UBA9983_A	UBA2163	C7867-001	NA
Groundwater	H41-bin106_1	SAMEA6512641	421959	133	3837	48	67.4	0	626052	0	626052	626.052	Bacteria	Patescibacteria	Paceibacteria	NA	NA	NA	NA
Groundwater	H41-bin228_1	SAMEA6512640	368339	160	2518	44.6	67.4	0	546497	0	546497	546.497	Bacteria	Patescibacteria	Paceibacteria	UBA9983_A	UBA11359_A	2-02-FULL-44-35	NA
Groundwater	H43-bin092_1	SAMEA6512638	466250	57	13277	42.9	67.4	0	691766	0	691766	691.766	Bacteria	Patescibacteria	Paceibacteria	2-01-FULL-47-10	NA	NA	NA
Groundwater	H43-bin136_1	SAMEA6512636	519909	111	6799	37.1	67.4	0	771378	0	771378	771.378	Bacteria	Patescibacteria	Paceibacteria	Paceibacterales	Staskawiczbacteraceae	GWA2-37-10	NA
Groundwater	H43-bin140_1	SAMEA6512636	496714	86	7759	38.3	67.4	0	736964	0	736964	736.964	Bacteria	Patescibacteria	Paceibacteria	UBA9983_A	UBA9973	UBA9973	NA
Groundwater	H51-bin108	SAMEA6512633	385267	183	2373	51.6	67.4	0	571613	0	571613	571.613	Bacteria	Patescibacteria	Paceibacteria	WO2-41-13	UBA11713	NA	NA
Groundwater	H51-bin203_1	SAMEA6512633	448574	77	7595	53.9	67.4	0	665540	0	665540	665.54	Bacteria	Patescibacteria	Paceibacteria	Sungbacterales	HO2-52-23	NA	NA
Groundwater	H51-bin218_1	SAMEA6512633	441518	132	4060	53	67.4	0	655071	0	655071	655.071	Bacteria	Patescibacteria	Paceibacteria	UBA9983_A	UBA11359_A	UBA10002	NA
Groundwater	H52-bin008_1	SAMEA6512630	241668	35	8530	44.1	67.4	0	358558	0	358558	358.558	Bacteria	Patescibacteria	Paceibacteria	UBA9983_A	NA	NA	NA
Groundwater	H32-bin060_1	SAMEA6512642	1298997	359	4872	55.2	67.6	0	1.92159e+06	0	1.92159e+06	1921.59	Bacteria	Actinobacteriota	Acidimicrobiia	Microtrichales	Ilumatobacteraceae	NA	NA
Groundwater	H32-bin070_1	SAMEA6512646	1165968	339	5009	55.1	67.6	0	1.7248e+06	0	1.7248e+06	1724.8	Bacteria	Actinobacteriota	Acidimicrobiia	Microtrichales	Ilumatobacteraceae	NA	NA
Groundwater	H41-bin117_1	SAMEA6512641	2668842	952	3324	46	67.6	0	3.94799e+06	0	3.94799e+06	3947.99	Bacteria	Bdellovibrionota	Bacteriovoracia	UBA1018	UBA1018	NA	NA
Groundwater	H43-bin127_1	SAMEA6512636	1935779	578	3956	55.7	67.6	0	2.86358e+06	0	2.86358e+06	2863.58	Bacteria	Binatota	Binatia	UBA9968	UBA9968	UBA9968	UBA9968_sp001799045
Groundwater	H51-bin291_1	SAMEA6512635	2061726	929	2430	55.2	67.6	0	3.04989e+06	0	3.04989e+06	3049.89	Bacteria	Nitrospirota	Nitrospiria	Nitrospirales	Nitrospiraceae	Nitrospira	NA
Groundwater	H52-bin077_1	SAMEA6512631	801723	40	38634	29.7	68.4	0	1.17211e+06	0	1.17211e+06	1172.11	Archaea	Nanoarchaeota	Nanoarchaeia	SCGC-AAA011-G17	GW2011-AR18	GW2011-AR18	NA
Groundwater	H32-bin031_1	GCA_919902935.1-SAMEA6512642	1371664	393	4766	64.2	69	0	1.98792e+06	0	1.98792e+06	1987.92	Bacteria	Nitrospirota	Nitrospiria	Nitrospirales	NA	NA	NA
Groundwater	H32-bin109_1	SAMEA6512646	1982313	666	3736	67.5	69	0	2.87292e+06	0	2.87292e+06	2872.92	Bacteria	Gemmatimonadota	Gemmatimonadetes	Gemmatimonadales	GWC2-71-9	SZUA-320	NA
Groundwater	H43-bin196_1	SAMEA6512638	2026931	736	3183	55.7	69	0	2.93758e+06	0	2.93758e+06	2937.58	Bacteria	Binatota	Binatia	UBA9968	UBA9968	UBA9968	UBA9968_sp001799045
Groundwater	H51-bin204_1	SAMEA6512633	1879830	775	2942	60.8	69	0	2.72439e+06	0	2.72439e+06	2724.39	Bacteria	Nitrospirota	Nitrospiria	Nitrospirales	Nitrospiraceae	40CM-3-62-11	NA
Groundwater	H52-bin027_1	GCA_919901965.1-SAMEA6512631	2079685	277	8584	52.9	69	0	3.01404e+06	0	3.01404e+06	3014.04	Bacteria	Chloroflexota	Anaerolineae	Anaerolineales	NA	NA	NA
Groundwater	H52-bin102_1	SAMEA6512632	1265237	238	8249	67.8	69	0	1.83368e+06	0	1.83368e+06	1833.68	Bacteria	Chloroflexota	Dehalococcoidia	SM23-28-2	NA	NA	NA
Groundwater	H41-bin196_1	SAMEA6512639	747762	293	2875	41	69.8	0	1.07129e+06	0	1.07129e+06	1071.29	Bacteria	Patescibacteria	Saccharimonadia	Saccharimonadales	2-12-FULL-41-12	2-12-FULL-41-12	NA
Groundwater	H43-bin144_1	SAMEA6512636	417816	177	2760	53.8	69.8	0	598590	0	598590	598.59	Bacteria	Patescibacteria	Paceibacteria	UBA9983_A	UBA2163	C7867-001	NA
Groundwater	H51-bin028_1	SAMEA6512633	542974	81	9073	53.8	69.8	0	777900	0	777900	777.9	Bacteria	Patescibacteria	Paceibacteria	UBA9983_A	UBA2163	UBA10103	NA
Groundwater	H51-bin079_1	SAMEA6512633	549028	54	15946	51.6	69.8	0	786573	0	786573	786.573	Bacteria	Patescibacteria	Paceibacteria	Sungbacterales	HO2-52-23	WO2-54-10	NA
Groundwater	H51-bin102_1	SAMEA6512633	754814	138	7296	54.9	69.8	0	1.0814e+06	0	1.0814e+06	1081.4	Bacteria	Patescibacteria	Paceibacteria	UBA9983_A	UBA2163	UBA10103	NA
Groundwater	H51-bin133	SAMEA6512633	540893	297	1878	52.9	69.8	0	774918	0	774918	774.918	Bacteria	Patescibacteria	ABY1	Magasanikbacterales	UBA10197	NA	NA
Groundwater	H51-bin141_1	SAMEA6512633	590025	101	8929	47.9	69.8	0	845308	0	845308	845.308	Bacteria	Patescibacteria	Saccharimonadia	Saccharimonadales	UBA10212	UBA6824	NA
Groundwater	H51-bin159_1	SAMEA6512633	360038	10	64012	42.9	69.8	0	515814	0	515814	515.814	Bacteria	Patescibacteria	UBA1384	XYA2-FULL-43-10	1-14-0-10-43-13	NA	NA
Groundwater	H52-bin018_1	SAMEA6512630	269082	16	26070	32.9	69.8	0	385504	0	385504	385.504	Bacteria	Patescibacteria	Microgenomatia	GWA2-44-7	UBA8517	NA	NA
Groundwater	H52-bin054_1	SAMEA6512631	190266	21	28530	44.4	69.8	0	272587	0	272587	272.587	Bacteria	Patescibacteria	Microgenomatia	GWA2-44-7	Amesbacteraceae	NA	NA
Groundwater	H52-bin128_1	SAMEA6512632	425806	58	17010	51.2	69.8	0	610037	0	610037	610.037	Bacteria	Patescibacteria	Paceibacteria	UBA9983_A	UBA2163	C7867-001	NA
Groundwater	H52-bin153_1	SAMEA6512632	416499	133	3806	34	69.8	0	596703	0	596703	596.703	Bacteria	Patescibacteria	Microgenomatia	UBA1406	GWC2-37-13	GWC2-37-13	NA
Groundwater	H32-bin140_1	SAMEA6512646	1031094	298	4309	52.1	70.4	0	1.46462e+06	0	1.46462e+06	1464.62	Bacteria	Margulisbacteria	ZB3	NA	NA	NA	NA
Groundwater	H41-bin275_1	SAMEA6512641	1660257	750	2459	67.9	70.4	0	2.35832e+06	0	2.35832e+06	2358.32	Bacteria	Gemmatimonadota	Gemmatimonadetes	Gemmatimonadales	GWC2-71-9	SZUA-320	NA
Groundwater	H43-bin126_1_1	SAMEA6512636	975649	300	3948	61.6	70.4	0	1.38587e+06	0	1.38587e+06	1385.87	Bacteria	Methylomirabilota	Methylomirabilia	Methylomirabilales	Methylomirabilaceae	NA	NA
Groundwater	H41-bin281_1	SAMEA6512641	1237018	270	7023	67.1	71.8	0	1.72287e+06	0	1.72287e+06	1722.87	Bacteria	MBNT15	MBNT15	MBNT15	MBNT15	CG2-30-66-27	NA
Groundwater	H43-bin205_1	SAMEA6512638	1771715	462	4861	62.4	71.8	0	2.46757e+06	0	2.46757e+06	2467.57	Bacteria	Chloroflexota	Anaerolineae	Anaerolineales	NA	NA	NA
Groundwater	H43-bin222_1	GCA_919902485.1-SAMEA6512638	1366481	297	7699	41	71.8	0	1.90318e+06	0	1.90318e+06	1903.18	Bacteria	Omnitrophota	koll11	UBA10183	UBA10183	NA	NA
Groundwater	H51-bin061_1	SAMEA6512633	1811734	609	3642	51.6	71.8	0	2.52331e+06	0	2.52331e+06	2523.31	Bacteria	Bacteroidota	UBA10030	UBA10030	UBA10030	NA	NA
Groundwater	H51-bin191_1	SAMEA6512633	1611405	521	3567	69.4	71.8	0	2.2443e+06	0	2.2443e+06	2244.3	Bacteria	Gemmatimonadota	Gemmatimonadetes	Gemmatimonadales	GWC2-71-9	NA	NA
Groundwater	H51-bin208_1	SAMEA6512633	1596661	320	6429	70.4	71.8	0	2.22376e+06	0	2.22376e+06	2223.76	Bacteria	Methylomirabilota	Methylomirabilia	Rokubacteriales	GWA2-73-35	UBA12499	UBA12499_sp001788395
Groundwater	H51-bin239_1	SAMEA6512634	2361775	704	4155	56.4	71.8	0	3.28938e+06	0	3.28938e+06	3289.38	Bacteria	Binatota	Binatia	UBA9968	UBA9968	UBA9968	NA
Groundwater	H51-bin319_1	SAMEA6512635	1540749	590	3015	45.9	71.8	0	2.14589e+06	0	2.14589e+06	2145.89	Bacteria	Proteobacteria	Gammaproteobacteria	Burkholderiales	Nitrosomonadaceae	Nitrosomonas	NA
Groundwater	H52-bin101_1	SAMEA6512632	3043344	1362	2466	43.5	71.8	0	4.23864e+06	0	4.23864e+06	4238.64	Bacteria	Bdellovibrionota	Bacteriovoracia	Bacteriovoracales	Bacteriovoracaceae	GWA2-49-15	NA
Groundwater	H41-bin141_1	SAMEA6512641	652589	148	5709	45.4	72.1	0	905117	0	905117	905.117	Bacteria	Patescibacteria	Paceibacteria	UBA6257	2-01-FULL-56-20	NA	NA
Groundwater	H43-bin034_1	SAMEA6512636	317963	82	4230	42.2	72.1	0	441003	0	441003	441.003	Bacteria	Patescibacteria	Paceibacteria	UBA9983	NA	NA	NA
Groundwater	H51-bin103_1	SAMEA6512633	388379	50	15383	58.3	72.1	0	538667	0	538667	538.667	Bacteria	Patescibacteria	Paceibacteria	UBA9983_A	UBA2163	C7867-001	NA
Groundwater	H51-bin131_1	SAMEA6512633	469394	155	3920	34	72.1	0	651032	0	651032	651.032	Bacteria	Patescibacteria	Paceibacteria	UBA9983_A	PALSA-1337	NA	NA
Groundwater	H52-bin032_1	SAMEA6512631	695415	68	15012	40.9	72.1	0	964515	0	964515	964.515	Bacteria	Patescibacteria	Paceibacteria	UBA9983_A	UBA9973	UBA9973	NA
Groundwater	H52-bin040_1	SAMEA6512631	713861	383	1940	39.8	72.1	0	990098	0	990098	990.098	Bacteria	Patescibacteria	Microgenomatia	UBA1406	UBA1406	NA	NA
Groundwater	H41-bin220_1	SAMEA6512640	1525204	66	34961	42.3	73.2	0	2.08361e+06	0	2.08361e+06	2083.61	Bacteria	Proteobacteria	Gammaproteobacteria	Burkholderiales	Nitrosomonadaceae	Nitrosomonas	NA
Groundwater	H43-bin049_1	SAMEA6512637	1876397	69	47532	66.1	73.2	0	2.56338e+06	0	2.56338e+06	2563.38	Bacteria	Proteobacteria	Alphaproteobacteria	Sphingomonadales	Sphingomonadaceae	Sphingobium	NA
Groundwater	H43-bin207_1	SAMEA6512638	2412281	802	3633	65.2	73.2	0	3.29547e+06	0	3.29547e+06	3295.47	Bacteria	Acidobacteriota	Vicinamibacteria	Vicinamibacterales	NA	NA	NA
Groundwater	H43-bin234_1	SAMEA6512638	1287735	363	5083	32.1	73.2	0	1.7592e+06	0	1.7592e+06	1759.2	Bacteria	Proteobacteria	Alphaproteobacteria	Rickettsiales	NA	NA	NA
Groundwater	H51-bin200_1	SAMEA6512633	1430033	509	3223	70.7	73.2	0	1.9536e+06	0	1.9536e+06	1953.6	Bacteria	Methylomirabilota	Methylomirabilia	Methylomirabilales	NA	NA	NA
Groundwater	H32-bin072_1	SAMEA6512646	307738	64	6128	60	74.4	0	413626	0	413626	413.626	Bacteria	Patescibacteria	Paceibacteria	Sungbacterales	SURF-37	NA	NA
Groundwater	H32-bin088_1	SAMEA6512646	543830	54	14019	47.1	74.4	0	730954	0	730954	730.954	Bacteria	Patescibacteria	ABY1	UBA2169	UBA2169	2-02-FULL-48-11-A	NA
Groundwater	H32-bin120_1	SAMEA6512646	554701	257	2492	54.6	74.4	0	745566	0	745566	745.566	Bacteria	Patescibacteria	Paceibacteria	UBA6257	2-01-FULL-56-20	NA	NA
Groundwater	H32-bin142_1	SAMEA6512646	699340	212	4162	54	74.4	0	939973	0	939973	939.973	Bacteria	Patescibacteria	ABY1	SG8-24	2-12-FULL-60-25	SZUA-46	NA
Groundwater	H41-bin139_1	SAMEA6512641	696352	221	3920	59.1	74.4	0	935957	0	935957	935.957	Bacteria	Patescibacteria	Paceibacteria	UBA9983_A	UBA2163	1-14-0-10-45-20	NA
Groundwater	H41-bin143_1	SAMEA6512641	836947	308	3080	42.7	74.4	0	1.12493e+06	0	1.12493e+06	1124.93	Bacteria	Patescibacteria	ABY1	NA	NA	NA	NA
Groundwater	H41-bin179_1	SAMEA6512639	617961	57	14934	51.5	74.4	0	830593	0	830593	830.593	Bacteria	Patescibacteria	ABY1	SG8-24	UBA9568	NA	NA
Groundwater	H41-bin206_2	SAMEA6512639	385025	98	4622	58	74.4	0	517507	0	517507	517.507	Bacteria	Patescibacteria	ABY1	SG8-24	UBA11717	NA	NA
Groundwater	H43-bin064_1	SAMEA6512637	477081	40	26280	50.9	74.4	0	641238	0	641238	641.238	Bacteria	Patescibacteria	Paceibacteria	2-02-FULL-40-12	GWA2-44-9	NA	NA
Groundwater	H43-bin210_1	SAMEA6512638	771694	33	29564	49.1	74.4	0	1.03722e+06	0	1.03722e+06	1037.22	Bacteria	Patescibacteria	Paceibacteria	UBA6257	2-01-FULL-56-20	NA	NA
Groundwater	H43-bin220_1	SAMEA6512638	846444	255	4265	50.4	74.4	0	1.13769e+06	0	1.13769e+06	1137.69	Bacteria	Patescibacteria	Paceibacteria	UBA9983_A	UBA2163	UBA10103	NA
Groundwater	H51-bin271_1	SAMEA6512634	620669	157	5811	41.6	74.4	0	834233	0	834233	834.233	Bacteria	Patescibacteria	Microgenomatia	UBA1400	NA	NA	NA
Groundwater	H52-bin116_1	SAMEA6512632	456512	8	85257	37.6	74.4	0	613591	0	613591	613.591	Bacteria	Patescibacteria	Gracilibacteria	UBA1369	2-02-FULL-48-14	NA	NA
Groundwater	H41-bin093_1	SAMEA6512641	1641627	350	6359	53.3	74.6	0	2.20057e+06	0	2.20057e+06	2200.57	Bacteria	Elusimicrobiota	Elusimicrobia	NA	NA	NA	NA
Groundwater	H41-bin270_1	SAMEA6512641	2532508	730	5123	57.3	74.6	0	3.39478e+06	0	3.39478e+06	3394.78	Bacteria	Nitrospirota	Nitrospiria	Nitrospirales	Nitrospiraceae	Palsa-1315	NA
Groundwater	H43-bin195_1	GCA_919902085.1-SAMEA6512638	1799363	505	4630	61.8	74.6	0	2.41201e+06	0	2.41201e+06	2412.01	Bacteria	Methylomirabilota	Methylomirabilia	Methylomirabilales	Methylomirabilaceae	NA	NA
Groundwater	H51-bin198_1	SAMEA6512633	1436008	297	6886	44.9	74.6	0	1.92494e+06	0	1.92494e+06	1924.94	Bacteria	GWC2_55_46	GWC2_55_46	GWC2_55_46	UBA9637	NA	NA
Groundwater	H51-bin236_1	https://osf.io/wq7tr-miscellaneous-H51-bin236_1	620744	45	18731	48.6	74.6	0	832097	0	832097	832.097	Bacteria	Patescibacteria	Paceibacteria	UBA9983_A	UBA2163	C7867-001	NA
Groundwater	H51-bin276_1	SAMEA6512634	2389137	66	62414	65.6	74.6	0	3.2026e+06	0	3.2026e+06	3202.6	Bacteria	Elusimicrobiota	Elusimicrobia	UBA1565	UBA9628	NA	NA
Groundwater	H52-bin095_1	https://osf.io/wq7tr-miscellaneous-H52-bin095_1	502359	21	45086	42.9	74.6	0	673403	0	673403	673.403	Bacteria	Patescibacteria	Paceibacteria	UBA6257	UBA9933	NA	NA
Groundwater	H32-bin096_1	SAMEA6512646	1475868	450	4316	64.3	76.1	0	1.93938e+06	0	1.93938e+06	1939.38	Bacteria	Nitrospirota	Nitrospiria	Nitrospirales	NA	NA	NA
Groundwater	H41-bin164_1	SAMEA6512639	2049158	173	12807	39	76.1	0	2.69272e+06	0	2.69272e+06	2692.72	Bacteria	Bdellovibrionota	Bdellovibrionia	Bdellovibrionales	Bdellovibrionaceae	Bdellovibrio_A	NA
Groundwater	H43-bin167_1	SAMEA6512638	2441179	574	5661	60.8	76.1	0	3.20786e+06	0	3.20786e+06	3207.86	Bacteria	Chloroflexota	Anaerolineae	Anaerolineales	NA	NA	NA
Groundwater	H32-bin022_1	SAMEA6512642	417576	155	3246	41.7	76.7	0	544428	0	544428	544.428	Bacteria	Patescibacteria	Microgenomatia	UBA1400	NA	NA	NA
Groundwater	H32-bin077	SAMEA6512646	776063	238	4120	41.2	76.7	0	1.01182e+06	0	1.01182e+06	1011.82	Bacteria	Patescibacteria	Paceibacteria	2-02-FULL-40-12	GWA2-44-9	2-01-FULL-41-26	NA
Groundwater	H41-bin040_1	SAMEA6512639	450550	189	2654	39.4	76.7	0	587419	0	587419	587.419	Bacteria	Patescibacteria	Paceibacteria	2-01-FULL-47-10	NA	NA	NA
Groundwater	H41-bin266_1	SAMEA6512641	565623	171	4132	38.1	76.7	0	737449	0	737449	737.449	Bacteria	Patescibacteria	Gracilibacteria	UBA1369	LOWO2-01-FULL-3	2-01-FULL-39-12	NA
Groundwater	H41-bin272_1	SAMEA6512641	259573	69	5369	39.9	76.7	0	338426	0	338426	338.426	Bacteria	Patescibacteria	Paceibacteria	UBA6257	UBA9933	NA	NA
Groundwater	H43-bin091_1	SAMEA6512638	373902	85	6344	40.2	76.7	0	487486	0	487486	487.486	Bacteria	Patescibacteria	Paceibacteria	UBA9983_A	UBA9973	UBA9973	NA
Groundwater	H43-bin103_1	SAMEA6512636	434014	122	4288	38.4	76.7	0	565859	0	565859	565.859	Bacteria	Patescibacteria	Paceibacteria	UBA9983	UBA9983	SURF-57	NA
Groundwater	H43-bin217_1	SAMEA6512638	629310	174	4198	40.8	76.7	0	820482	0	820482	820.482	Bacteria	Patescibacteria	Microgenomatia	NA	NA	NA	NA
Groundwater	H51-bin033_1	SAMEA6512633	252789	63	5198	42.2	76.7	0	329581	0	329581	329.581	Bacteria	Patescibacteria	Paceibacteria	UBA9983	NA	NA	NA
Groundwater	H51-bin161_1	SAMEA6512633	526291	69	9264	45.6	76.7	0	686168	0	686168	686.168	Bacteria	Patescibacteria	ABY1	SG8-24	UBA9934	CAIKHN01	NA
Groundwater	H51-bin167_1	SAMEA6512633	387357	65	8809	44.9	76.7	0	505029	0	505029	505.029	Bacteria	Patescibacteria	Paceibacteria	UBA9983_A	UBA11359_A	2-02-FULL-44-35	NA
Groundwater	H51-bin173_1	SAMEA6512633	368389	81	6067	54.2	76.7	0	480299	0	480299	480.299	Bacteria	Patescibacteria	Paceibacteria	UBA9983_A	UBA2163	C7867-001	NA
Groundwater	H51-bin230_1	SAMEA6512633	576559	38	21847	44.3	76.7	0	751707	0	751707	751.707	Bacteria	Patescibacteria	ABY1	Magasanikbacterales	UBA10003	UBA10003	NA
Groundwater	H51-bin235_1	SAMEA6512634	422940	154	3119	42.7	76.7	0	551421	0	551421	551.421	Bacteria	Patescibacteria	Paceibacteria	UBA6257	UBA9933	NA	NA
Groundwater	H52-bin053	SAMEA6512631	550196	237	2617	39.5	76.7	0	717335	0	717335	717.335	Bacteria	Patescibacteria	Paceibacteria	UBA9983	UBA9983	SURF-57	NA
Groundwater	H52-bin055_1	SAMEA6512631	428198	48	12510	48.3	76.7	0	558276	0	558276	558.276	Bacteria	Patescibacteria	Paceibacteria	UBA9983_A	JACNGX01	NA	NA
Groundwater	H52-bin063_1	SAMEA6512631	630988	39	22435	48.7	76.7	0	822670	0	822670	822.67	Bacteria	Patescibacteria	Paceibacteria	UBA9983_A	UBA2163	UBA10103	NA
Groundwater	H52-bin069_1	SAMEA6512631	590650	147	5288	42.6	76.7	0	770078	0	770078	770.078	Bacteria	Patescibacteria	Paceibacteria	UBA9983_A	XYD1-FULL-46-19	XYD1-FULL-44-32	NA
Groundwater	H32-bin141_1	SAMEA6512646	2027530	462	6031	54.9	77.5	0	2.61617e+06	0	2.61617e+06	2616.17	Bacteria	Elusimicrobiota	Elusimicrobia	NA	NA	NA	NA
Groundwater	H41-bin214_1	SAMEA6512640	1496627	609	2831	58.1	77.5	0	1.93113e+06	0	1.93113e+06	1931.13	Bacteria	Nitrospirota	Nitrospiria	Nitrospirales	Nitrospiraceae	Nitrospira_D	NA
Groundwater	H51-bin297_1	SAMEA6512635	2356973	964	2823	47.6	77.5	0	3.04126e+06	0	3.04126e+06	3041.26	Bacteria	Planctomycetota	Brocadiae	Brocadiales	Brocadiaceae	NA	NA
Groundwater	H52-bin068_1	SAMEA6512631	1399910	167	14594	65.1	77.5	0	1.80634e+06	0	1.80634e+06	1806.34	Bacteria	Actinobacteriota	Acidimicrobiia	UBA5794	UBA11373	UBA11373	NA
Groundwater	H43-bin133_1	SAMEA6512636	1820500	444	5537	66.7	77.6	0	2.34601e+06	0	2.34601e+06	2346.01	Archaea	Thermoplasmatota	Thermoplasmata	RBG-16-68-12	RBG-16-68-12	RBG-16-68-12	NA
Groundwater	H41-bin069_1	SAMEA6512640	1881766	494	4995	60.8	78.9	0	2.385e+06	0	2.385e+06	2385	Bacteria	Bacteroidota	UBA10030	UBA10030	UBA10030	2-02-FULL-55-14	NA
Groundwater	H43-bin141_1	SAMEA6512636	1768748	311	7788	41.4	78.9	0	2.24176e+06	0	2.24176e+06	2241.76	Bacteria	Bacteroidota	Bacteroidia	Cytophagales	Spirosomaceae	UBA6715	NA
Groundwater	H51-bin339	SAMEA6512635	4780986	1119	6795	59.4	78.9	0	6.05955e+06	0	6.05955e+06	6059.55	Bacteria	Planctomycetota	UBA11346	UBA11346	UBA11346	UBA11346	NA
Groundwater	H14-bin028_1	SAMEA6512643	468256	106	5886	42.5	79.1	0	591980	0	591980	591.98	Bacteria	Patescibacteria	Paceibacteria	2-02-FULL-40-12	GWA2-44-9	NA	NA
Groundwater	H32-bin006_1	SAMEA6512642	649881	46	16239	48.4	79.1	0	821594	0	821594	821.594	Bacteria	Patescibacteria	Paceibacteria	UBA9983_A	JACNGX01	NA	NA
Groundwater	H32-bin136_1	SAMEA6512646	535679	169	4690	54.2	79.1	0	677217	0	677217	677.217	Bacteria	Patescibacteria	ABY1	UBA2196	NA	NA	NA
Groundwater	H41-bin176_1	SAMEA6512639	486591	110	6902	49.2	79.1	0	615159	0	615159	615.159	Bacteria	Patescibacteria	Paceibacteria	UBA9983_A	UBA2163	UBA10103	NA
Groundwater	H41-bin236_1	SAMEA6512640	329028	78	5718	39	79.1	0	415965	0	415965	415.965	Bacteria	Patescibacteria	Paceibacteria	UBA9983	UBA9983	SURF-57	NA
Groundwater	H43-bin022_1	SAMEA6512636	353006	76	6049	49.7	79.1	0	446278	0	446278	446.278	Bacteria	Patescibacteria	Paceibacteria	UBA9983_A	Zambryskibacteraceae	UBA5004	NA
Groundwater	H43-bin030_1	SAMEA6512636	630455	20	40165	54.2	79.1	0	797035	0	797035	797.035	Bacteria	Patescibacteria	Paceibacteria	UBA9983_A	UBA2163	UBA10103	NA
Groundwater	H43-bin037_1	SAMEA6512636	545833	115	6219	50.7	79.1	0	690054	0	690054	690.054	Bacteria	Patescibacteria	Microgenomatia	UBA10105	UBA927	NA	NA
Groundwater	H51-bin002_1	SAMEA6512633	581034	66	8941	43.7	79.1	0	734556	0	734556	734.556	Bacteria	Patescibacteria	Paceibacteria	UBA6257	2-01-FULL-56-20	VMFW01	NA
Groundwater	H51-bin026_1	SAMEA6512633	377393	58	12459	46.1	79.1	0	477109	0	477109	477.109	Bacteria	Patescibacteria	Paceibacteria	UBA9983_A	Zambryskibacteraceae	UBA5004	NA
Groundwater	H51-bin093_1	SAMEA6512633	779589	93	13721	42.1	79.1	0	985574	0	985574	985.574	Bacteria	Patescibacteria	ABY1	Magasanikbacterales	GWA2-37-8	XYD2-FULL-39-9	NA
Groundwater	H51-bin325_1	SAMEA6512635	325755	97	4073	42.7	79.1	0	411827	0	411827	411.827	Bacteria	Patescibacteria	Paceibacteria	WO2-41-13	2-12-FULL-41-13	NA	NA
Groundwater	H52-bin059_1	SAMEA6512631	521524	23	34387	38.5	79.1	0	659322	0	659322	659.322	Bacteria	Patescibacteria	Paceibacteria	UBA9983_A	UBA9973	UBA9973	NA
Groundwater	H52-bin073_1	SAMEA6512631	657249	110	10639	43.8	79.1	0	830909	0	830909	830.909	Bacteria	Patescibacteria	ABY1	SCPX01	SCPX01	SCPX01	NA
Groundwater	H52-bin131_1	SAMEA6512632	730066	244	3698	34	79.1	0	922966	0	922966	922.966	Bacteria	Patescibacteria	Microgenomatia	UBA1406	GWC2-37-13	GWC2-37-13	NA
Groundwater	H52-bin132_1	SAMEA6512632	477863	44	21543	41.3	79.1	0	604125	0	604125	604.125	Bacteria	Patescibacteria	Paceibacteria	UBA9983_A	GWA1-40-21	GWA1-40-21	NA
Groundwater	H52-bin133_1	SAMEA6512632	456058	77	9141	47	79.1	0	576559	0	576559	576.559	Bacteria	Patescibacteria	Paceibacteria	UBA9983_A	JACNGX01	NA	NA
Groundwater	H51-bin323_1	GCA_919903005.1-SAMEA6512635	3961638	868	6665	52.5	80.3	0	4.93355e+06	0	4.93355e+06	4933.55	Bacteria	Chloroflexota	Anaerolineae	Anaerolineales	NA	NA	NA
Groundwater	H52-bin135_1	GCA_919902135.1-SAMEA6512632	1765215	384	6800	44.3	80.3	0	2.19828e+06	0	2.19828e+06	2198.28	Bacteria	Nitrospirota	Nitrospiria	HDB-SIOI813	HDB-SIOI813	RBG-16-43-11	NA
Groundwater	H14-bin013_1	SAMEA6512643	487853	170	3266	42.9	81.4	0	599328	0	599328	599.328	Bacteria	Patescibacteria	Paceibacteria	UBA9983_A	Zambryskibacteraceae	UBA5004	NA
Groundwater	H14-bin023_1	SAMEA6512643	533116	109	7209	40.4	81.4	0	654934	0	654934	654.934	Bacteria	Patescibacteria	Paceibacteria	UBA6257	MFKM01	NA	NA
Groundwater	H41-bin073_1	SAMEA6512640	472673	7	144955	44.4	81.4	0	580679	0	580679	580.679	Bacteria	Patescibacteria	Paceibacteria	UBA9983_A	UBA1539	UBA1550	NA
Groundwater	H41-bin090_1	SAMEA6512641	471869	15	48134	42.1	81.4	0	579692	0	579692	579.692	Bacteria	Patescibacteria	Paceibacteria	Ryanbacterales	GWA2-47-10b	SICQ01	NA
Groundwater	H41-bin092_1	SAMEA6512641	695018	77	13252	39.9	81.4	0	853830	0	853830	853.83	Bacteria	Patescibacteria	Paceibacteria	2-02-FULL-40-12	IGHO2-01-FULL-4-A	2-01-FULL-44-17	NA
Groundwater	H41-bin114_1	SAMEA6512641	534997	111	7835	47.9	81.4	0	657244	0	657244	657.244	Bacteria	Patescibacteria	Paceibacteria	Sungbacterales	NA	NA	NA
Groundwater	H41-bin115_1	SAMEA6512641	478913	104	6756	47.4	81.4	0	588345	0	588345	588.345	Bacteria	Patescibacteria	Paceibacteria	UBA9983_A	JACNGX01	NA	NA
Groundwater	H43-bin043_1	SAMEA6512636	562380	35	24077	47.6	81.4	0	690885	0	690885	690.885	Bacteria	Patescibacteria	UBA1384	2-12-FULL-50-11	2-12-FULL-50-11	2-12-FULL-50-11	NA
Groundwater	H43-bin050_1	SAMEA6512637	408983	32	20329	47.2	81.4	0	502436	0	502436	502.436	Bacteria	Patescibacteria	Paceibacteria	UBA9983_A	UBA6065	UBA6065	NA
Groundwater	H43-bin070_1	SAMEA6512637	626873	116	6794	41.7	81.4	0	770114	0	770114	770.114	Bacteria	Patescibacteria	Microgenomatia	GWA2-44-7	Amesbacteraceae	NA	NA
Groundwater	H43-bin093_1	SAMEA6512638	672518	69	19013	55.8	81.4	0	826189	0	826189	826.189	Bacteria	Patescibacteria	Paceibacteria	UBA9983_A	UBA2163	UBA10103	NA
Groundwater	H43-bin169_1	SAMEA6512638	525382	149	4791	46.1	81.4	0	645432	0	645432	645.432	Bacteria	Patescibacteria	Paceibacteria	2-02-FULL-40-12	IGHO2-01-FULL-4-A	CAIUCV01	NA
Groundwater	H51-bin005_1	SAMEA6512633	644372	54	13457	55.5	81.4	0	791612	0	791612	791.612	Bacteria	Patescibacteria	Paceibacteria	UBA6257	2-01-FULL-56-20	MHLB01	NA
Groundwater	H51-bin072_1	SAMEA6512633	244318	79	4417	40.3	81.4	0	300145	0	300145	300.145	Bacteria	Patescibacteria	Paceibacteria	UBA6257	UBA9933	NA	NA
Groundwater	H51-bin115_1	SAMEA6512633	507082	56	12325	34.8	81.4	0	622951	0	622951	622.951	Bacteria	Patescibacteria	Microgenomatia	Levybacterales	UBA12049	NA	NA
Groundwater	H51-bin166_1	SAMEA6512633	394719	34	16066	36.3	81.4	0	484913	0	484913	484.913	Bacteria	Patescibacteria	Paceibacteria	UBA6257	UBA9933	NA	NA
Groundwater	H52-bin005_1	SAMEA6512630	369419	41	22834	39.2	81.4	0	453832	0	453832	453.832	Bacteria	Patescibacteria	Paceibacteria	UBA6257	UBA9933	NA	NA
Groundwater	H52-bin009_1	SAMEA6512630	412623	55	12221	47.5	81.4	0	506908	0	506908	506.908	Bacteria	Patescibacteria	Paceibacteria	UBA6257	GWB1-50-10	NA	NA
Groundwater	H52-bin038_1	SAMEA6512631	476681	90	7437	53	81.4	0	585603	0	585603	585.603	Bacteria	Patescibacteria	Paceibacteria	UBA9983_A	UBA2163	C7867-001	NA
Groundwater	H52-bin081_1	SAMEA6512631	1023903	151	10605	40.7	81.4	0	1.25787e+06	0	1.25787e+06	1257.87	Bacteria	Patescibacteria	Gracilibacteria	UBA1369	UM-FILTER-53-11	NA	NA
Groundwater	H52-bin124_1	SAMEA6512632	767408	156	6864	53.7	81.4	0	942762	0	942762	942.762	Bacteria	Patescibacteria	Paceibacteria	UBA9983_A	UBA2163	UBA10103	NA
Groundwater	H43-bin159_1	SAMEA6512636	1567515	198	15210	40.7	81.6	0	1.92097e+06	0	1.92097e+06	1920.97	Archaea	Nanoarchaeota	Nanoarchaeia	Woesearchaeales	NA	NA	NA
Groundwater	H41-bin019_1	SAMEA6512639	1301644	352	5204	58.3	81.7	0	1.5932e+06	0	1.5932e+06	1593.2	Bacteria	Nitrospirota	Nitrospiria	Nitrospirales	Nitrospiraceae	Nitrospira_D	NA
Groundwater	H41-bin184_1	GCA_919901725.1-SAMEA6512639	2599820	1038	2935	58.4	81.7	0	3.18215e+06	0	3.18215e+06	3182.15	Bacteria	Nitrospirota	Nitrospiria	Nitrospirales	Nitrospiraceae	Nitrospira_D	NA
Groundwater	H41-bin213_1	SAMEA6512640	2353989	143	19790	67.7	81.7	0	2.88126e+06	0	2.88126e+06	2881.26	Bacteria	Gemmatimonadota	Gemmatimonadetes	Gemmatimonadales	Gemmatimonadaceae	Fen-1231	NA
Groundwater	H51-bin165_1	SAMEA6512633	2454972	131	23490	68.1	81.7	0	3.00486e+06	0	3.00486e+06	3004.86	Bacteria	Gemmatimonadota	Gemmatimonadetes	Gemmatimonadales	Gemmatimonadaceae	Fen-1231	NA
Groundwater	H51-bin234_1	SAMEA6512634	1667827	250	12403	56.7	81.7	0	2.0414e+06	0	2.0414e+06	2041.4	Bacteria	Nitrospirota	Nitrospiria	Nitrospirales	Nitrospiraceae	Palsa-1315	NA
Groundwater	H52-bin021_1	SAMEA6512630	2064677	408	8305	41.6	81.7	0	2.52714e+06	0	2.52714e+06	2527.14	Bacteria	Nitrospirota	Nitrospiria	9FT-COMBO-42-15	9FT-COMBO-42-15	9FT-COMBO-42-15	NA
Groundwater	H32-bin139_1	SAMEA6512646	3390575	318	16232	70.7	83.1	0	4.08011e+06	0	4.08011e+06	4080.11	Bacteria	Myxococcota	Polyangia	Palsa-1104	NA	NA	NA
Groundwater	H51-bin067_1	GCA_919901945.1-SAMEA6512633	1750146	177	17175	63.8	83.1	0	2.10607e+06	0	2.10607e+06	2106.07	Bacteria	Proteobacteria	Gammaproteobacteria	Acidiferrobacterales	Sulfurifustaceae	SM1-46	NA
Groundwater	H51-bin227_1	GCA_919902655.1-SAMEA6512633	1819562	194	14522	43.5	83.1	0	2.18961e+06	0	2.18961e+06	2189.61	Bacteria	Nitrospirota	Thermodesulfovibrionia	NA	NA	NA	NA
Groundwater	H52-bin083_1	GCA_919902745.1-SAMEA6512631	1843794	323	9195	58.6	83.1	0	2.21877e+06	0	2.21877e+06	2218.77	Bacteria	Desulfobacterota	Syntrophia	Syntrophales	UBA5619	UBA5619	NA
Groundwater	Omni_Hai_XVI	https://osf.io/rp5j3-Omni_Hai_XVI	1325212	273	6656	40.5	83.1	0	1.59472e+06	0	1.59472e+06	1594.72	Bacteria	Omnitrophota	koll11	GIF10	UBA6249	GCA-002774445	NA
Groundwater	H32-bin116_1	SAMEA6512646	977108	139	11759	41.3	83.7	0	1.16739e+06	0	1.16739e+06	1167.39	Bacteria	Patescibacteria	ABY1	UBA11705	UBA11705	MFGM01	NA
Groundwater	H41-bin012_1	SAMEA6512639	465047	8	70034	42.4	83.7	0	555612	0	555612	555.612	Bacteria	Patescibacteria	Paceibacteria	UBA9983_A	Zambryskibacteraceae	UBA5004	NA
Groundwater	H41-bin030_1	SAMEA6512639	641819	227	3452	50	83.7	0	766809	0	766809	766.809	Bacteria	Patescibacteria	Paceibacteria	UBA9983_A	UBA2135	NA	NA
Groundwater	H41-bin059_1	SAMEA6512640	423535	76	7377	45	83.7	0	506016	0	506016	506.016	Bacteria	Patescibacteria	Paceibacteria	UBA9983_A	UBA11359_A	2-02-FULL-44-35	NA
Groundwater	H41-bin162	SAMEA6512639	561124	59	10005	51.9	83.7	0	670399	0	670399	670.399	Bacteria	Patescibacteria	UBA1384	NA	NA	NA	NA
Groundwater	H41-bin173_1	SAMEA6512639	630764	131	6185	45.5	83.7	0	753601	0	753601	753.601	Bacteria	Patescibacteria	Paceibacteria	UBA9983_A	Zambryskibacteraceae	NA	NA
Groundwater	H41-bin178_1	SAMEA6512639	827057	101	11519	51.7	83.7	0	988121	0	988121	988.121	Bacteria	Patescibacteria	ABY1	SG8-24	UBA9934	CAIKHN01	NA
Groundwater	H41-bin232_1	SAMEA6512640	353884	130	3197	53.9	83.7	0	422800	0	422800	422.8	Bacteria	Patescibacteria	Paceibacteria	UBA9983_A	UBA2163	C7867-001	NA
Groundwater	H41-bin261_1	SAMEA6512641	422486	97	7103	31.9	83.7	0	504762	0	504762	504.762	Bacteria	Patescibacteria	Paceibacteria	UBA9983_A	21-14-all-36-13	VMGX01	NA
Groundwater	H43-bin004_1	SAMEA6512636	411049	100	5786	45	83.7	0	491098	0	491098	491.098	Bacteria	Patescibacteria	Microgenomatia	GWA2-44-7	NA	NA	NA
Groundwater	H43-bin006_1	SAMEA6512636	758531	50	26364	43.2	83.7	0	906250	0	906250	906.25	Bacteria	Patescibacteria	Paceibacteria	UBA6257	2-01-FULL-56-20	VMFW01	NA
Groundwater	H43-bin105_1	SAMEA6512636	510745	100	7438	31.8	83.7	0	610209	0	610209	610.209	Bacteria	Patescibacteria	Paceibacteria	UBA9983_A	UBA9973	NA	NA
Groundwater	H43-bin122_1	SAMEA6512636	374157	57	10598	47.2	83.7	0	447022	0	447022	447.022	Bacteria	Patescibacteria	Paceibacteria	UBA9983_A	Zambryskibacteraceae	UBA5004	NA
Groundwater	H43-bin166_1	SAMEA6512638	541196	129	6725	43.8	83.7	0	646590	0	646590	646.59	Bacteria	Patescibacteria	Paceibacteria	Moranbacterales	UBA1568	UBA1568	NA
Groundwater	H51-bin088	SAMEA6512633	678496	308	2553	51.3	83.7	0	810628	0	810628	810.628	Bacteria	Patescibacteria	Paceibacteria	UBA9983_A	UBA2163	C7867-001	NA
Groundwater	H51-bin090_1	SAMEA6512633	412841	69	9037	37.1	83.7	0	493239	0	493239	493.239	Bacteria	Patescibacteria	Paceibacteria	UBA9983_A	UBA9973	UBA9973	NA
Groundwater	H51-bin116_1	SAMEA6512633	529190	155	4367	39.4	83.7	0	632246	0	632246	632.246	Bacteria	Patescibacteria	Microgenomatia	GWA2-44-7	UBA8517	NA	NA
Groundwater	H51-bin160_1	SAMEA6512633	940022	78	15935	47.5	83.7	0	1.12308e+06	0	1.12308e+06	1123.08	Bacteria	Patescibacteria	Paceibacteria	UBA6257	2-01-FULL-56-20	NA	NA
Groundwater	H51-bin226_1	SAMEA6512633	684735	36	33880	54.3	83.7	0	818082	0	818082	818.082	Bacteria	Patescibacteria	Paceibacteria	UBA9983_A	UBA11359_A	VMES01	NA
Groundwater	H52-bin026_1	SAMEA6512630	655974	87	11383	46.3	83.7	0	783720	0	783720	783.72	Bacteria	Patescibacteria	ABY1	Magasanikbacterales	GWA2-37-8	NA	NA
Groundwater	H52-bin106_1	SAMEA6512632	327486	84	4862	43.1	83.7	0	391262	0	391262	391.262	Bacteria	Patescibacteria	Paceibacteria	UBA6257	Colwellbacteraceae	2-12-FULL-43-11	NA
Groundwater	H41-bin084_1	SAMEA6512641	2762165	858	4135	64.8	84.5	0	3.26883e+06	0	3.26883e+06	3268.83	Bacteria	Elusimicrobiota	Elusimicrobia	UBA1565	UBA9628	GWA2-66-18	NA
Groundwater	H41-bin166_1	SAMEA6512639	2573104	139	21830	56.3	84.5	0	3.04509e+06	0	3.04509e+06	3045.09	Bacteria	Proteobacteria	Alphaproteobacteria	Sphingomonadales	Sphingomonadaceae	UBA1936	NA
Groundwater	H51-bin243_1	GCA_919902455.1-SAMEA6512634	2244781	776	3523	47.6	84.5	0	2.65655e+06	0	2.65655e+06	2656.55	Bacteria	Planctomycetota	Brocadiae	Brocadiales	Brocadiaceae	NA	NA
Groundwater	H51-bin274_1_1	GCA_919902735.1-SAMEA6512634	4258004	356	23459	50.7	84.5	0	5.03906e+06	0	5.03906e+06	5039.06	Bacteria	Chloroflexota	Anaerolineae	Anaerolineales	envOPS12	OLB14	NA
Groundwater	H51-bin286_1	SAMEA6512634	5504616	1283	6020	40.1	84.5	0	6.51434e+06	0	6.51434e+06	6514.34	Bacteria	Planctomycetota	UBA8742	NA	NA	NA	NA
Groundwater	H52-bin157_1	GCA_919902675.1-SAMEA6512632	1737075	58	86273	44.5	84.5	0	2.05571e+06	0	2.05571e+06	2055.71	Bacteria	Omnitrophota	koll11	GIF10	UBA12090	UBA12090	NA
Groundwater	H32-bin005_1	GCA_919902995.1-SAMEA6512642	2013754	69	37840	40.9	85.9	0	2.3443e+06	0	2.3443e+06	2344.3	Bacteria	Nitrospirota	Thermodesulfovibrionia	NA	NA	NA	NA
Groundwater	H32-bin066_1	GCA_919903055.1-SAMEA6512646	2395710	157	18502	60	85.9	0	2.78895e+06	0	2.78895e+06	2788.95	Bacteria	Proteobacteria	Gammaproteobacteria	Ga0077554	Ga007554	NA	NA
Groundwater	H32-bin102_1	SAMEA6512646	2705529	333	12858	69.5	85.9	0	3.14963e+06	0	3.14963e+06	3149.63	Bacteria	Gemmatimonadota	Gemmatimonadetes	Gemmatimonadales	GWC2-71-9	NA	NA
Groundwater	H43-bin214_1	SAMEA6512638	4056197	545	11046	65.3	85.9	0	4.722e+06	0	4.722e+06	4722	Bacteria	Planctomycetota	Phycisphaerae	Phycisphaerales	SM1A02	UBA2396	NA
Groundwater	H43-bin215_1	SAMEA6512638	1980426	486	6032	65.5	85.9	0	2.3055e+06	0	2.3055e+06	2305.5	Bacteria	MBNT15	MBNT15	MBNT15	MBNT15	NA	NA
Groundwater	H51-bin184	GCA_919901345.1-SAMEA6512633	4661526	776	11509	67	85.9	0	5.42669e+06	0	5.42669e+06	5426.69	Bacteria	Actinobacteriota	Acidimicrobiia	Microtrichales	Ilumatobacteraceae	NA	NA
Groundwater	H51-bin333_1	GCA_919902105.1-SAMEA6512635	1453729	83	63590	41.6	85.9	0	1.69235e+06	0	1.69235e+06	1692.35	Bacteria	Omnitrophota	koll11	1-14-0-20-42-13	1-14-0-20-42-13	NA	NA
Groundwater	H32-bin117_1	SAMEA6512646	436071	48	12646	56.9	86.1	0	506470	0	506470	506.47	Bacteria	Patescibacteria	ABY1	UBA2169	UBA2169	CG10-46-32	NA
Groundwater	H41-bin025_1	SAMEA6512639	422812	21	30366	47.4	86.1	0	491071	0	491071	491.071	Bacteria	Patescibacteria	Paceibacteria	2-02-FULL-40-12	GWA2-44-9	NA	NA
Groundwater	H41-bin150_1	SAMEA6512641	506783	48	14155	42.9	86.1	0	588598	0	588598	588.598	Bacteria	Patescibacteria	Paceibacteria	UBA9983_A	Zambryskibacteraceae	NA	NA
Groundwater	H41-bin208_1	SAMEA6512639	1098164	302	4763	60.1	86.1	0	1.27545e+06	0	1.27545e+06	1275.45	Bacteria	Patescibacteria	ABY1	SG8-24	NA	NA	NA
Groundwater	H41-bin249_1	SAMEA6512640	591437	224	2950	45	86.1	0	686919	0	686919	686.919	Bacteria	Patescibacteria	ABY1	Magasanikbacterales	UBA10003	NA	NA
Groundwater	H43-bin011_1	SAMEA6512636	699541	161	5622	51.8	86.1	0	812475	0	812475	812.475	Bacteria	Patescibacteria	Paceibacteria	UBA6257	2-01-FULL-56-20	2-01-FULL-56-20	NA
Groundwater	H43-bin015_1	SAMEA6512636	586584	32	38577	47.2	86.1	0	681282	0	681282	681.282	Bacteria	Patescibacteria	Paceibacteria	UBA9983_A	UBA9988	NA	NA
Groundwater	H43-bin089_1	SAMEA6512638	284148	34	12962	43.2	86.1	0	330021	0	330021	330.021	Bacteria	Patescibacteria	Paceibacteria	UBA6257	UBA9933	NA	NA
Groundwater	H43-bin109_1	SAMEA6512636	462455	66	9557	41.1	86.1	0	537114	0	537114	537.114	Bacteria	Patescibacteria	Paceibacteria	UBA9983_A	UBA9973	UBA9973	NA
Groundwater	H43-bin155	SAMEA6512636	656466	233	3452	43.1	86.1	0	762446	0	762446	762.446	Bacteria	Patescibacteria	ABY1	Magasanikbacterales	UBA10003	UBA10003	NA
Groundwater	H43-bin183_1	SAMEA6512638	788456	6	495617	48.5	86.1	0	915744	0	915744	915.744	Bacteria	Patescibacteria	UBA1384	2-12-FULL-50-11	2-12-FULL-50-11	2-12-FULL-50-11	NA
Groundwater	H43-bin229_1	SAMEA6512638	709550	184	4870	32.3	86.1	0	824100	0	824100	824.1	Bacteria	Patescibacteria	ABY1	BM507	GWC2-42-12	NA	NA
Groundwater	H43-bin231_1	SAMEA6512638	1073578	396	3261	62.5	86.1	0	1.2469e+06	0	1.2469e+06	1246.9	Bacteria	Patescibacteria	Gracilibacteria	Peribacterales	Peribacteraceae	CAIKAD01	NA
Groundwater	H51-bin001_1	SAMEA6512633	529206	11	73836	46.8	86.1	0	614641	0	614641	614.641	Bacteria	Patescibacteria	Paceibacteria	UBA6257	2-01-FULL-56-20	NA	NA
Groundwater	H51-bin024_1	SAMEA6512633	388268	73	6927	43.7	86.1	0	450950	0	450950	450.95	Bacteria	Patescibacteria	Paceibacteria	2-02-FULL-40-12	GWA2-44-9	2-01-FULL-41-21	NA
Groundwater	H51-bin065_1	SAMEA6512633	412416	110	5137	36.8	86.1	0	478997	0	478997	478.997	Bacteria	Patescibacteria	Paceibacteria	UBA10092	UBA10092	GWA1-42-19	NA
Groundwater	H51-bin070_1	SAMEA6512633	368131	48	10297	41.5	86.1	0	427562	0	427562	427.562	Bacteria	Patescibacteria	Paceibacteria	2-02-FULL-40-12	2-02-FULL-40-12	NA	NA
Groundwater	H51-bin080_1	SAMEA6512633	407275	25	25473	47.9	86.1	0	473026	0	473026	473.026	Bacteria	Patescibacteria	Paceibacteria	UBA9983_A	Zambryskibacteraceae	UBA5004	NA
Groundwater	H51-bin097_1	SAMEA6512633	455030	33	20233	34.6	86.1	0	528490	0	528490	528.49	Bacteria	Patescibacteria	Paceibacteria	UBA9983_A	PALSA-1337	NA	NA
Groundwater	H51-bin138_1	SAMEA6512633	560658	41	19289	43.7	86.1	0	651171	0	651171	651.171	Bacteria	Patescibacteria	Paceibacteria	UBA6257	WO2-44-18	VMGF01	NA
Groundwater	H51-bin145_1	SAMEA6512633	386202	56	10290	46.6	86.1	0	448551	0	448551	448.551	Bacteria	Patescibacteria	Paceibacteria	UBA9983_A	Zambryskibacteraceae	NA	NA
Groundwater	H51-bin169_1	SAMEA6512633	442296	58	11022	43.1	86.1	0	513700	0	513700	513.7	Bacteria	Patescibacteria	Paceibacteria	UBA6257	UBA9933	NA	NA
Groundwater	H52-bin012_1	SAMEA6512630	460971	48	14759	30.7	86.1	0	535390	0	535390	535.39	Bacteria	Patescibacteria	Paceibacteria	UBA9983_A	UBA9973	UBA9973	NA
Groundwater	H52-bin045_1	SAMEA6512631	709671	337	2340	42.5	86.1	0	824240	0	824240	824.24	Bacteria	Patescibacteria	ABY1	SG8-24	GWF2-40-263	XYB2-FULL-45-11	NA
Groundwater	H32-bin130_1	SAMEA6512646	1488392	270	7207	60.9	86.8	0	1.71474e+06	0	1.71474e+06	1714.74	Archaea	Hydrothermarchaeota	Hydrothermarchaeia	Hydrothermarchaeales	NA	NA	NA
Groundwater	H41-bin237_1	SAMEA6512640	2493627	874	3443	67.6	87.3	0	2.85639e+06	0	2.85639e+06	2856.39	Bacteria	Gemmatimonadota	Gemmatimonadetes	Gemmatimonadales	GWC2-71-9	SZUA-320	NA
Groundwater	H32-bin100	SAMEA6512646	341304	131	2994	39.5	88.4	0	386090	0	386090	386.09	Bacteria	Patescibacteria	Paceibacteria	UBA6257	UBA9933	NA	NA
Groundwater	H41-bin027_1	SAMEA6512639	392385	42	12160	40.1	88.4	0	443874	0	443874	443.874	Bacteria	Patescibacteria	Paceibacteria	UBA6257	UBA9933	NA	NA
Groundwater	H41-bin064_1	SAMEA6512640	620921	7	330360	32.3	88.4	0	702399	0	702399	702.399	Bacteria	Patescibacteria	Microgenomatia	GWA2-44-7	UBA8517	UBA12026	NA
Groundwater	H41-bin078_1	SAMEA6512641	931406	13	90245	56.6	88.4	0	1.05363e+06	0	1.05363e+06	1053.63	Bacteria	Patescibacteria	ABY1	SG8-24	2-12-FULL-60-25	RHKK01	NA
Groundwater	H41-bin136_1	SAMEA6512641	689862	63	18124	43.5	88.4	0	780387	0	780387	780.387	Bacteria	Patescibacteria	Microgenomatia	Curtissbacterales	GWA2-41-24	NA	NA
Groundwater	H41-bin181_1	SAMEA6512639	629186	39	33313	44.2	88.4	0	711749	0	711749	711.749	Bacteria	Patescibacteria	Paceibacteria	UBA9983_A	UBA1539	UBA1550	NA
Groundwater	H41-bin217_1	SAMEA6512640	613295	51	17636	38.4	88.4	0	693773	0	693773	693.773	Bacteria	Patescibacteria	Paceibacteria	UBA6257	02-FULL-45-10c	VMGU01	NA
Groundwater	H41-bin253_1	SAMEA6512640	839581	151	7390	49.7	88.4	0	949752	0	949752	949.752	Bacteria	Patescibacteria	UBA1384	VFKW01	NA	NA	NA
Groundwater	H43-bin010_1	SAMEA6512636	670619	101	9523	49.8	88.4	0	758619	0	758619	758.619	Bacteria	Patescibacteria	Paceibacteria	UBA6257	GWB1-50-10	GCA-2686365	NA
Groundwater	H43-bin075_1	SAMEA6512637	469535	100	6480	44.1	88.4	0	531148	0	531148	531.148	Bacteria	Patescibacteria	Paceibacteria	Paceibacterales	NA	NA	NA
Groundwater	H43-bin123_1	SAMEA6512636	626165	152	5791	44	88.4	0	708331	0	708331	708.331	Bacteria	Patescibacteria	Paceibacteria	Moranbacterales	UBA1568	UBA1568	NA
Groundwater	H43-bin174_1	SAMEA6512638	590159	22	47044	48	88.4	0	667601	0	667601	667.601	Bacteria	Patescibacteria	Paceibacteria	UBA6257	GWB1-50-10	NA	NA
Groundwater	H51-bin071_1	SAMEA6512633	338344	88	4840	59.9	88.4	0	382742	0	382742	382.742	Bacteria	Patescibacteria	Paceibacteria	Sungbacterales	SURF-37	NA	NA
Groundwater	H51-bin085_1	SAMEA6512633	545769	67	9893	46	88.4	0	617386	0	617386	617.386	Bacteria	Patescibacteria	UBA1384	2-12-FULL-50-11	2-12-FULL-50-11	2-12-FULL-50-11	NA
Groundwater	H51-bin129_1	SAMEA6512633	603069	253	2665	41.7	88.4	0	682205	0	682205	682.205	Bacteria	Patescibacteria	Paceibacteria	UBA6257	NA	NA	NA
Groundwater	H51-bin143_1	SAMEA6512633	567315	112	6374	47.5	88.4	0	641759	0	641759	641.759	Bacteria	Patescibacteria	Paceibacteria	Ryanbacterales	NA	NA	NA
Groundwater	H51-bin148_1	SAMEA6512633	547505	40	17645	41.9	88.4	0	619350	0	619350	619.35	Bacteria	Patescibacteria	Paceibacteria	UBA6257	GWB1-50-10	NA	NA
Groundwater	H52-bin050_1	SAMEA6512631	880795	70	18701	36	88.4	0	996374	0	996374	996.374	Bacteria	Patescibacteria	Microgenomatia	Levybacterales	UBA12049	2-01-FULL-38-21	NA
Groundwater	H52-bin088_1	SAMEA6512631	502615	78	9564	29.8	88.4	0	568569	0	568569	568.569	Bacteria	Patescibacteria	Paceibacteria	2-01-FULL-47-10	NA	NA	NA
Groundwater	H52-bin147_1	SAMEA6512632	470603	89	8485	49.2	88.4	0	532356	0	532356	532.356	Bacteria	Patescibacteria	Paceibacteria	GWC2-36-17	M10-OD1-4	MEYI01	NA
Groundwater	H52-bin149_1	SAMEA6512632	705240	116	9303	46.3	88.4	0	797783	0	797783	797.783	Bacteria	Patescibacteria	Saccharimonadia	Saccharimonadales	CAIOMD01	NA	NA
Groundwater	H51-bin231_1	GCA_919902445.1-SAMEA6512633	1290555	97	25785	41.9	88.7	0	1.45497e+06	0	1.45497e+06	1454.97	Bacteria	Omnitrophota	koll11	GIF10	UBA6249	NA	NA
Groundwater	Omni_Hai_XXXVIII	https://osf.io/rp5j3-Omni_Hai_XXXVIII	2476460	513	7511	44.5	88.7	0	2.79195e+06	0	2.79195e+06	2791.95	Bacteria	Omnitrophota	koll11	UBA10015	kpj58rc	2-02-FULL-48-11	NA
Groundwater	H14-bin053_1	SAMEA6512645	1479340	119	14301	43.7	90.1	0	1.64189e+06	0	1.64189e+06	1641.89	Bacteria	GWC2_55_46	GWC2_55_46	GWC2_55_46	UBA9637	NA	NA
Groundwater	H41-bin033_1	SAMEA6512639	4326142	42	168149	41.1	90.1	0	4.80149e+06	0	4.80149e+06	4801.49	Bacteria	Bacteroidota	Bacteroidia	Cytophagales	Cyclobacteriaceae	ELB16-189	NA
Groundwater	H41-bin200_1	SAMEA6512639	2102653	274	12536	46.8	90.1	0	2.33369e+06	0	2.33369e+06	2333.69	Bacteria	Proteobacteria	Gammaproteobacteria	Burkholderiales	Nitrosomonadaceae	Nitrosomonas	NA
Groundwater	H51-bin008_1	SAMEA6512633	3014311	139	31217	65.7	90.1	0	3.34552e+06	0	3.34552e+06	3345.52	Bacteria	Gemmatimonadota	Gemmatimonadetes	Gemmatimonadales	Gemmatimonadaceae	NA	NA
Groundwater	H52-bin138_1_1	GCA_919902125.1 -SAMEA6512632	1628632	110	22390	49.5	90.1	0	1.80758e+06	0	1.80758e+06	1807.58	Bacteria	Actinobacteriota	Actinobacteria	Nanopelagicales	Nanopelagicaceae	NA	NA
Groundwater	H52-bin143_1	SAMEA6512632	2138081	236	13511	53.5	90.1	0	2.37301e+06	0	2.37301e+06	2373.01	Bacteria	GWC2_55_46	GWC2_55_46	GWC2_55_46	NA	NA	NA
Groundwater	H32-bin053_1	SAMEA6512642	692188	22	42782	32.7	90.7	0	763162	0	763162	763.162	Bacteria	Patescibacteria	Paceibacteria	GWC2-36-17	M10-OD1-4	M10-OD1-4	NA
Groundwater	H41-bin047_1	SAMEA6512639	558453	9	113225	36.8	90.7	0	615714	0	615714	615.714	Bacteria	Patescibacteria	Paceibacteria	UBA6257	UBA9933	NA	NA
Groundwater	H41-bin057_1	SAMEA6512640	781180	26	42970	45.4	90.7	0	861279	0	861279	861.279	Bacteria	Patescibacteria	Paceibacteria	UBA9983_A	UBA2163	OLB19	NA
Groundwater	H41-bin094_1	SAMEA6512641	786610	76	17022	34.1	90.7	0	867266	0	867266	867.266	Bacteria	Patescibacteria	Microgenomatia	UBA1406	GWC2-37-13	GWC2-37-13	NA
Groundwater	H41-bin112_1	SAMEA6512641	576619	16	141477	34	90.7	0	635743	0	635743	635.743	Bacteria	Patescibacteria	Paceibacteria	UBA9983_A	UBA9973	UBA9973	NA
Groundwater	H41-bin131_1	SAMEA6512641	637247	160	5477	49.8	90.7	0	702588	0	702588	702.588	Bacteria	Patescibacteria	Paceibacteria	GWC2-36-17	M10-OD1-4	MEYI01	NA
Groundwater	H41-bin140_1	SAMEA6512641	635871	5	196703	44.2	90.7	0	701071	0	701071	701.071	Bacteria	Patescibacteria	Paceibacteria	UBA9983_A	PALSA-1337	NA	NA
Groundwater	H43-bin002	SAMEA6512636	635655	43	17689	55.1	90.7	0	700832	0	700832	700.832	Bacteria	Patescibacteria	ABY1	Magasanikbacterales	UBA10197	NA	NA
Groundwater	H43-bin017_1	SAMEA6512636	456841	24	23750	41.8	90.7	0	503684	0	503684	503.684	Bacteria	Patescibacteria	Paceibacteria	UBA9983_A	Zambryskibacteraceae	UBA5004	NA
Groundwater	H43-bin026_1	SAMEA6512636	528978	21	57159	48.2	90.7	0	583217	0	583217	583.217	Bacteria	Patescibacteria	Paceibacteria	2-02-FULL-40-12	IGHO2-01-FULL-4-A	NA	NA
Groundwater	H43-bin039_1	SAMEA6512636	565645	172	4041	58.7	90.7	0	623644	0	623644	623.644	Bacteria	Patescibacteria	Paceibacteria	UBA6257	GWB1-50-10	NA	NA
Groundwater	H43-bin051_1	SAMEA6512637	693689	129	7146	45.6	90.7	0	764817	0	764817	764.817	Bacteria	Patescibacteria	Paceibacteria	UBA6257	2-01-FULL-56-20	NA	NA
Groundwater	H43-bin052_1	SAMEA6512637	471884	52	14967	43	90.7	0	520269	0	520269	520.269	Bacteria	Patescibacteria	Paceibacteria	Paceibacterales	MHMH01	2-02-FULL-43-13	NA
Groundwater	H43-bin073_1	SAMEA6512637	503877	91	8896	47.7	90.7	0	555542	0	555542	555.542	Bacteria	Patescibacteria	Paceibacteria	UBA9983_A	UBA9988	NA	NA
Groundwater	H51-bin004_1	SAMEA6512633	547458	11	81044	51.6	90.7	0	603592	0	603592	603.592	Bacteria	Patescibacteria	Paceibacteria	2-02-FULL-40-12	NA	NA	NA
Groundwater	H51-bin030_1	SAMEA6512633	510672	13	57066	41	90.7	0	563034	0	563034	563.034	Bacteria	Patescibacteria	Paceibacteria	2-02-FULL-40-12	2-02-FULL-40-12	NA	NA
Groundwater	H51-bin041_1	SAMEA6512633	815065	33	50838	54.5	90.7	0	898638	0	898638	898.638	Bacteria	Patescibacteria	Paceibacteria	UBA9983_A	UBA2163	UBA10103	NA
Groundwater	H51-bin053_1	SAMEA6512633	674930	41	26748	41.9	90.7	0	744135	0	744135	744.135	Bacteria	Patescibacteria	Microgenomatia	GWA2-44-7	UBA10165	2-12-FULL-44-25	NA
Groundwater	H51-bin055_1	SAMEA6512633	433136	44	13804	36.4	90.7	0	477548	0	477548	477.548	Bacteria	Patescibacteria	Paceibacteria	Paceibacterales	DG-74-3	NA	NA
Groundwater	H51-bin058_1	SAMEA6512633	515502	57	12730	44.6	90.7	0	568359	0	568359	568.359	Bacteria	Patescibacteria	Paceibacteria	UBA9983_A	Zambryskibacteraceae	NA	NA
Groundwater	H51-bin081_1	SAMEA6512633	434366	29	26191	47.8	90.7	0	478904	0	478904	478.904	Bacteria	Patescibacteria	Paceibacteria	2-02-FULL-40-12	GWA2-44-9	NA	NA
Groundwater	H51-bin091_1	SAMEA6512633	1040299	36	79168	36.1	90.7	0	1.14697e+06	0	1.14697e+06	1146.97	Bacteria	Patescibacteria	Microgenomatia	Levybacterales	UBA12049	NA	NA
Groundwater	H51-bin099_1	SAMEA6512633	703060	16	56979	53.3	90.7	0	775149	0	775149	775.149	Bacteria	Patescibacteria	Paceibacteria	UBA9983_A	UBA2163	C7867-001	NA
Groundwater	H51-bin105_1	SAMEA6512633	663133	53	22373	45.2	90.7	0	731128	0	731128	731.128	Bacteria	Patescibacteria	Paceibacteria	UBA9983_A	UBA9988	NA	NA
Groundwater	H51-bin117_1	SAMEA6512633	432833	41	16382	47.7	90.7	0	477214	0	477214	477.214	Bacteria	Patescibacteria	Paceibacteria	UBA6257	GWB1-50-10	NA	NA
Groundwater	H51-bin123_1	SAMEA6512633	788033	132	8983	42.9	90.7	0	868835	0	868835	868.835	Bacteria	Patescibacteria	Microgenomatia	UBA1400	CG1-02-47-37	NA	NA
Groundwater	H51-bin150_1	SAMEA6512633	476565	35	21637	41.9	90.7	0	525430	0	525430	525.43	Bacteria	Patescibacteria	Paceibacteria	WO2-41-13	2-01-FULL-45-33	NA	NA
Groundwater	H51-bin158_1	SAMEA6512633	769993	63	19247	52.5	90.7	0	848945	0	848945	848.945	Bacteria	Patescibacteria	Paceibacteria	GWC2-36-17	M10-OD1-4	NA	NA
Groundwater	H51-bin282_1	SAMEA6512634	745630	194	5268	45.5	90.7	0	822084	0	822084	822.084	Bacteria	Patescibacteria	ABY1	Magasanikbacterales	UBA10003	NA	NA
Groundwater	H51-bin334_1	SAMEA6512635	670814	16	60736	45.2	90.7	0	739596	0	739596	739.596	Bacteria	Patescibacteria	Paceibacteria	Paceibacterales	UBA10102	NA	NA
Groundwater	H52-bin029_1	SAMEA6512631	664830	8	461178	41.2	90.7	0	732999	0	732999	732.999	Bacteria	Patescibacteria	Microgenomatia	UBA12405	UBA12405	UBA12158	NA
Groundwater	H52-bin051_1	SAMEA6512631	581055	52	18517	32.2	90.7	0	640634	0	640634	640.634	Bacteria	Patescibacteria	Microgenomatia	GWA2-44-7	UBA8517	UBA12026	NA
Groundwater	H32-bin038_1	SAMEA6512642	2068438	46	97949	67.7	90.8	0	2.27802e+06	0	2.27802e+06	2278.02	Archaea	Thermoplasmatota	E2	UBA9212	NA	NA	NA
Groundwater	H32-bin128_1	GCA_919902475.1-SAMEA6512646	2300239	433	8694	41.9	91.5	0	2.51392e+06	0	2.51392e+06	2513.92	Bacteria	Nitrospirota	Nitrospiria	9FT-COMBO-42-15	9FT-COMBO-42-15	9FT-COMBO-42-15	NA
Groundwater	H32-bin144_1	GCA_919901585.1-SAMEA6512646	2052474	238	12875	47.4	91.5	0	2.24314e+06	0	2.24314e+06	2243.14	Bacteria	Nitrospirota	Thermodesulfovibrionia	Thermodesulfovibrionales	UBA9159	NA	NA
Groundwater	H41-bin216_1	GCA_919902665.1-SAMEA6512640	3561934	240	35904	55	91.5	0	3.89282e+06	0	3.89282e+06	3892.82	Bacteria	Nitrospirota	Nitrospiria	Nitrospirales	Nitrospiraceae	Nitrospira	NA
Groundwater	H51-bin164_1	SAMEA6512633	3349070	81	56777	59.9	91.5	0	3.66019e+06	0	3.66019e+06	3660.19	Bacteria	Planctomycetota	Phycisphaerae	UBA1845	UTPLA1	UTPLA1	NA
Groundwater	H52-bin163_1	SAMEA6512632	1200822	16	169319	42.6	92.1	0	1.30382e+06	0	1.30382e+06	1303.82	Archaea	Micrarchaeota	Micrarchaeia	UBA10214	UBA10214	UBA10214	NA
Groundwater	H14-bin029_1	SAMEA6512643	952815	147	10308	54.7	93	0	1.02453e+06	0	1.02453e+06	1024.53	Bacteria	Patescibacteria	ABY1	SG8-24	CAIQCM01	NA	NA
Groundwater	H32-bin004	SAMEA6512642	1383857	100	16756	46	93	0	1.48802e+06	0	1.48802e+06	1488.02	Bacteria	Patescibacteria	Gracilibacteria	UBA1369	UM-FILTER-53-11	NA	NA
Groundwater	H32-bin019_1	SAMEA6512642	759386	44	29912	51.7	93	0	816544	0	816544	816.544	Bacteria	Patescibacteria	Paceibacteria	Moranbacterales	UBA1568	UBA1568	NA
Groundwater	H32-bin081_1	SAMEA6512646	578417	50	21376	46.2	93	0	621954	0	621954	621.954	Bacteria	Patescibacteria	UBA1384	2-12-FULL-50-11	2-12-FULL-50-11	2-12-FULL-50-11	NA
Groundwater	H32-bin132_1	SAMEA6512646	775455	235	4034	52.8	93	0	833823	0	833823	833.823	Bacteria	Patescibacteria	ABY1	SBBC01	PEXW01	CAIPSZ01	NA
Groundwater	H32-bin134_1	SAMEA6512646	1123569	148	12149	47.1	93	0	1.20814e+06	0	1.20814e+06	1208.14	Bacteria	Patescibacteria	Gracilibacteria	UBA1369	NA	NA	NA
Groundwater	H41-bin014_1	SAMEA6512639	577808	78	12527	50.8	93	0	621299	0	621299	621.299	Bacteria	Patescibacteria	Microgenomatia	UBA1400	MFAQ01	2-01-FULL-50-23	NA
Groundwater	H41-bin081	SAMEA6512641	864785	30	42999	49.4	93	0	929876	0	929876	929.876	Bacteria	Patescibacteria	Paceibacteria	UBA9983_A	UBA2163	1-14-0-10-45-20	NA
Groundwater	H41-bin127_1	SAMEA6512641	829154	73	17419	48.4	93	0	891563	0	891563	891.563	Bacteria	Patescibacteria	Microgenomatia	UBA10105	UBA927	UBA927	NA
Groundwater	H41-bin144_1	SAMEA6512641	637265	88	10007	45	93	0	685231	0	685231	685.231	Bacteria	Patescibacteria	Paceibacteria	UBA9983_A	GCA-2401445	NA	NA
Groundwater	H41-bin149_1	SAMEA6512641	1226197	27	107862	47.1	93	0	1.31849e+06	0	1.31849e+06	1318.49	Bacteria	Patescibacteria	Microgenomatia	UBA10105	UBA927	MFJZ01	NA
Groundwater	H41-bin202_1	SAMEA6512639	950065	265	4903	38.2	93	0	1.02158e+06	0	1.02158e+06	1021.58	Bacteria	Patescibacteria	Gracilibacteria	UBA1369	LOWO2-01-FULL-3	2-01-FULL-39-12	NA
Groundwater	H41-bin254_1	SAMEA6512641	1087502	33	50021	63.7	93	0	1.16936e+06	0	1.16936e+06	1169.36	Bacteria	Patescibacteria	ABY1	SG8-24	CAIQCM01	NA	NA
Groundwater	H41-bin263_1	SAMEA6512641	434406	15	59703	38.1	93	0	467103	0	467103	467.103	Bacteria	Patescibacteria	Paceibacteria	UBA6257	UBA9933	NA	NA
Groundwater	H43-bin012_1	SAMEA6512636	701796	1	701796	38.5	93	0	754619	0	754619	754.619	Bacteria	Patescibacteria	Paceibacteria	UBA9983_A	Zambryskibacteraceae	NA	NA
Groundwater	H43-bin018_1	SAMEA6512636	701678	28	40992	37.2	93	0	754492	0	754492	754.492	Bacteria	Patescibacteria	Microgenomatia	GWA2-44-7	UBA8517	NA	NA
Groundwater	H43-bin047_1	SAMEA6512637	768992	30	32790	43.9	93	0	826873	0	826873	826.873	Bacteria	Patescibacteria	Paceibacteria	Moranbacterales	UBA1568	UBA1568	NA
Groundwater	H43-bin061_1	SAMEA6512637	745021	172	6211	37.8	93	0	801098	0	801098	801.098	Bacteria	Patescibacteria	Microgenomatia	Levybacterales	UBA12049	2-01-FULL-39-10-A	NA
Groundwater	H43-bin079_1	SAMEA6512638	687839	22	46430	45.6	93	0	739612	0	739612	739.612	Bacteria	Patescibacteria	Paceibacteria	UBA6257	2-01-FULL-56-20	NA	NA
Groundwater	H43-bin088_1	SAMEA6512638	594103	15	55646	35.8	93	0	638820	0	638820	638.82	Bacteria	Patescibacteria	Paceibacteria	Paceibacterales	Staskawiczbacteraceae	NA	NA
Groundwater	H43-bin095_1	SAMEA6512638	709822	65	14556	32.4	93	0	763249	0	763249	763.249	Bacteria	Patescibacteria	Microgenomatia	Levybacterales	UBA12049	NA	NA
Groundwater	H51-bin032_1	SAMEA6512633	537985	65	10664	44	93	0	578478	0	578478	578.478	Bacteria	Patescibacteria	Paceibacteria	Paceibacterales	UBA10102	NA	NA
Groundwater	H51-bin047_1	SAMEA6512633	771529	72	15138	49.6	93	0	829601	0	829601	829.601	Bacteria	Patescibacteria	Paceibacteria	UBA6257	1-14-0-10-40-38	NA	NA
Groundwater	H51-bin110_1	SAMEA6512633	913028	47	25755	38.4	93	0	981751	0	981751	981.751	Bacteria	Patescibacteria	Microgenomatia	Levybacterales	UBA12049	NA	NA
Groundwater	H51-bin122_1	SAMEA6512633	503829	149	4179	52	93	0	541752	0	541752	541.752	Bacteria	Patescibacteria	UBA1384	2-12-FULL-50-11	2-12-FULL-50-11	NA	NA
Groundwater	H51-bin144_1	SAMEA6512633	445021	34	21182	43.2	93	0	478517	0	478517	478.517	Bacteria	Patescibacteria	Paceibacteria	UBA9983_A	VMEP01	NA	NA
Groundwater	H51-bin155_1	SAMEA6512633	553019	105	7573	38.2	93	0	594644	0	594644	594.644	Bacteria	Patescibacteria	Paceibacteria	WO2-41-13	2-01-FULL-45-33	NA	NA
Groundwater	H51-bin228_1	SAMEA6512633	993010	54	22803	53.2	93	0	1.06775e+06	0	1.06775e+06	1067.75	Bacteria	Patescibacteria	Paceibacteria	Sungbacterales	NA	NA	NA
Groundwater	H51-bin251_1	GCA_919902055.1-SAMEA6512634	3293627	558	11378	55.6	93	0	3.54153e+06	0	3.54153e+06	3541.53	Bacteria	Nitrospirota	Nitrospiria	Nitrospirales	Nitrospiraceae	Palsa-1315	NA
Groundwater	H51-bin263_1	GCA_919902515.1-SAMEA6512634	1877079	65	43448	54.7	93	0	2.01836e+06	0	2.01836e+06	2018.36	Bacteria	Proteobacteria	Gammaproteobacteria	Burkholderiales	Nitrosomonadaceae	NA	NA
Groundwater	H52-bin052_1	SAMEA6512631	701876	36	48038	47.5	93	0	754705	0	754705	754.705	Bacteria	Patescibacteria	Paceibacteria	UBA9983_A	JACNGX01	NA	NA
Groundwater	H52-bin056	SAMEA6512631	593348	92	15399	36.4	93	0	638009	0	638009	638.009	Bacteria	Patescibacteria	Paceibacteria	UBA6257	UBA9933	NA	NA
Groundwater	H52-bin098_1	SAMEA6512632	408391	71	12827	36.4	93	0	439130	0	439130	439.13	Bacteria	Patescibacteria	Paceibacteria	UBA6257	UBA9933	GWA1-44-24	NA
Groundwater	H52-bin107_1	SAMEA6512632	3810985	192	29002	63.4	93	0	4.09783e+06	0	4.09783e+06	4097.83	Bacteria	Planctomycetota	Phycisphaerae	UBA1845	UBA1845	NA	NA
Groundwater	H14-bin002_1	SAMEA6512644	3197162	106	44180	63.5	94.4	0	3.38682e+06	0	3.38682e+06	3386.82	Bacteria	Proteobacteria	Alphaproteobacteria	Sphingomonadales	Sphingomonadaceae	Sphingobium	Sphingobium_xenophagum
Groundwater	H41-bin001_1	SAMEA6512639	3003295	77	65169	40.2	94.4	0	3.18146e+06	0	3.18146e+06	3181.46	Bacteria	Bdellovibrionota	Bdellovibrionia	Bdellovibrionales	Bdellovibrionaceae	UBA5009	NA
Groundwater	H41-bin218_1	GCA_919902625.1-SAMEA6512640	2089745	248	16254	47.4	94.4	0	2.21371e+06	0	2.21371e+06	2213.71	Bacteria	Proteobacteria	Gammaproteobacteria	Burkholderiales	Nitrosomonadaceae	Nitrosomonas	NA
Groundwater	H41-bin245_1	GCA_919901575.1-SAMEA6512640	2733070	314	12409	39.9	94.4	0	2.8952e+06	0	2.8952e+06	2895.2	Bacteria	Planctomycetota	Brocadiae	Brocadiales	Scalinduaceae	Scalindua	NA
Groundwater	H52-bin011_1	SAMEA6512630	1756939	305	9114	39	94.4	0	1.86116e+06	0	1.86116e+06	1861.16	Bacteria	Planctomycetota	Brocadiae	Brocadiales	Brocadiaceae	2-12-FULL-39-13	2-12-FULL-39-13_sp001824485
Groundwater	H52-bin013_1	GCA_919902985.1-SAMEA6512630	2133640	88	43224	47.2	94.4	0	2.26021e+06	0	2.26021e+06	2260.21	Bacteria	Desulfuromonadota	NA	NA	NA	NA	NA
Groundwater	H52-bin093_1	SAMEA6512631	1515479	20	121122	34.2	94.7	0	1.60029e+06	0	1.60029e+06	1600.29	Archaea	Micrarchaeota	Micrarchaeia	UBA10214	UBA10214	NA	NA
Groundwater	H14-bin010_1	SAMEA6512643	1569968	32	73877	39.9	95.4	0	1.64567e+06	0	1.64567e+06	1645.67	Bacteria	Patescibacteria	Microgenomatia	Levybacterales	UBA12049	JACDET01	NA
Groundwater	H32-bin009_1	SAMEA6512642	441327	37	18725	42.8	95.4	0	462607	0	462607	462.607	Bacteria	Patescibacteria	Paceibacteria	UBA6257	UBA9933	NA	NA
Groundwater	H32-bin092_1	SAMEA6512646	850625	6	160429	53.3	95.4	0	891640	0	891640	891.64	Bacteria	Patescibacteria	ABY1	SBBC01	PEXW01	CAIPSZ01	NA
Groundwater	H41-bin010_1	SAMEA6512639	654179	7	128893	36	95.4	0	685722	0	685722	685.722	Bacteria	Patescibacteria	Paceibacteria	UBA9983_A	UBA9973	UBA9973	NA
Groundwater	H41-bin038_1	SAMEA6512639	672210	20	49545	38.1	95.4	0	704623	0	704623	704.623	Bacteria	Patescibacteria	Paceibacteria	UBA9983_A	GCA-2401445	NA	NA
Groundwater	H41-bin045_1	SAMEA6512639	1047892	19	85344	37.9	95.4	0	1.09842e+06	0	1.09842e+06	1098.42	Bacteria	Patescibacteria	Microgenomatia	Levybacterales	UBA12049	NA	NA
Groundwater	H41-bin052_1	SAMEA6512640	544886	4	183146	49.4	95.4	0	571159	0	571159	571.159	Bacteria	Patescibacteria	Paceibacteria	UBA9983_A	UBA9973	UBA9973	NA
Groundwater	H41-bin067_1	SAMEA6512640	751365	28	66168	48	95.4	0	787594	0	787594	787.594	Bacteria	Patescibacteria	Paceibacteria	UBA9983_A	UBA1539	UBA1550	NA
Groundwater	H41-bin087_1	SAMEA6512641	535736	23	34327	34.1	95.4	0	561568	0	561568	561.568	Bacteria	Patescibacteria	Paceibacteria	UBA9983_A	UBA9973	UBA9973	NA
Groundwater	H41-bin089_1	SAMEA6512641	741722	32	57276	35.9	95.4	0	777486	0	777486	777.486	Bacteria	Patescibacteria	Paceibacteria	NA	NA	NA	NA
Groundwater	H41-bin126_1	SAMEA6512641	529230	73	12005	35.6	95.4	0	554748	0	554748	554.748	Bacteria	Patescibacteria	Paceibacteria	UBA9983	UBA9983	NA	NA
Groundwater	H41-bin134_1	SAMEA6512641	1028971	17	79061	40.6	95.4	0	1.07859e+06	0	1.07859e+06	1078.59	Bacteria	Patescibacteria	Microgenomatia	Curtissbacterales	NA	NA	NA
Groundwater	H41-bin154_1	SAMEA6512641	868523	17	93531	48.9	95.4	0	910401	0	910401	910.401	Bacteria	Patescibacteria	Paceibacteria	UBA6257	2-01-FULL-56-20	NA	NA
Groundwater	H41-bin156_1	SAMEA6512641	717640	33	45133	43.2	95.4	0	752243	0	752243	752.243	Bacteria	Patescibacteria	Paceibacteria	Moranbacterales	UBA2206	UM-FILTER-42-9	NA
Groundwater	H41-bin211_1	SAMEA6512639	643917	105	8583	38.5	95.4	0	674965	0	674965	674.965	Bacteria	Patescibacteria	ABY1	UBA2591	UBA4787	4787	NA
Groundwater	H41-bin250_1	SAMEA6512640	1058146	47	48936	41.8	95.4	0	1.10917e+06	0	1.10917e+06	1109.17	Bacteria	Patescibacteria	Microgenomatia	UBA10105	UBA927	NA	NA
Groundwater	H41-bin267_1	SAMEA6512641	968139	40	38846	48.8	95.4	0	1.01482e+06	0	1.01482e+06	1014.82	Bacteria	Patescibacteria	WWE3	PEYW01	NA	NA	NA
Groundwater	H43-bin009_1	SAMEA6512636	837161	69	20366	42.1	95.4	0	877527	0	877527	877.527	Bacteria	Patescibacteria	Paceibacteria	Ryanbacterales	GWA2-47-10b	SICQ01	NA
Groundwater	H43-bin024_1	SAMEA6512636	647918	6	169003	38.5	95.4	0	679159	0	679159	679.159	Bacteria	Patescibacteria	Paceibacteria	UBA9983_A	UBA9973	UBA8515	NA
Groundwater	H43-bin054_1	SAMEA6512637	503589	42	21629	39.7	95.4	0	527871	0	527871	527.871	Bacteria	Patescibacteria	Paceibacteria	UBA9983_A	VMEP01	NA	NA
Groundwater	H43-bin113_1	SAMEA6512636	842050	100	11323	47.2	95.4	0	882652	0	882652	882.652	Bacteria	Patescibacteria	Microgenomatia	UBA10105	UBA927	MFJZ01	NA
Groundwater	H51-bin006_1	SAMEA6512633	743627	33	45681	50	95.4	0	779483	0	779483	779.483	Bacteria	Patescibacteria	Paceibacteria	2-02-FULL-40-12	IGHO2-01-FULL-4-A	NA	NA
Groundwater	H51-bin010_1	SAMEA6512633	395389	12	38722	41.3	95.4	0	414454	0	414454	414.454	Bacteria	Patescibacteria	Paceibacteria	2-02-FULL-40-12	2-02-FULL-40-12	NA	NA
Groundwater	H51-bin011_1	SAMEA6512633	399220	56	10268	40.3	95.4	0	418470	0	418470	418.47	Bacteria	Patescibacteria	Paceibacteria	UBA6257	UBA9933	NA	NA
Groundwater	H51-bin112_1	SAMEA6512633	652282	53	18631	51.9	95.4	0	683734	0	683734	683.734	Bacteria	Patescibacteria	Paceibacteria	UBA9983_A	UBA3531	NA	NA
Groundwater	H51-bin197_1	SAMEA6512633	525692	77	10374	42.4	95.4	0	551040	0	551040	551.04	Bacteria	Patescibacteria	Paceibacteria	UBA9983	NA	NA	NA
Groundwater	H51-bin331_1	SAMEA6512635	813460	76	15639	41.4	95.4	0	852683	0	852683	852.683	Bacteria	Patescibacteria	Saccharimonadia	Saccharimonadales	JACDFO01	JACDFO01	NA
Groundwater	H52-bin023_1	SAMEA6512630	1183508	158	11064	54.6	95.4	0	1.24057e+06	0	1.24057e+06	1240.57	Bacteria	Patescibacteria	Gracilibacteria	Peribacterales	Peribacteraceae	2-02-FULL-52-16	NA
Groundwater	H52-bin037_1	SAMEA6512631	836174	103	13570	47.9	95.4	0	876493	0	876493	876.493	Bacteria	Patescibacteria	Microgenomatia	UBA10105	UBA927	NA	NA
Groundwater	H52-bin062_1	SAMEA6512631	1079409	5	710705	43.7	95.4	0	1.13146e+06	0	1.13146e+06	1131.46	Bacteria	Patescibacteria	Microgenomatia	Levybacterales	UBA12049	NA	NA
Groundwater	H52-bin079	SAMEA6512631	794428	151	7714	41.8	95.4	0	832734	0	832734	832.734	Bacteria	Patescibacteria	Paceibacteria	UBA9983_A	UBA9988	NA	NA
Groundwater	H52-bin113_1	SAMEA6512632	1221354	140	13564	42.7	95.4	0	1.28025e+06	0	1.28025e+06	1280.25	Bacteria	Patescibacteria	Microgenomatia	UBA10105	UBA927	NA	NA
Groundwater	H52-bin127_1	SAMEA6512632	466138	71	9567	44.6	95.4	0	488614	0	488614	488.614	Bacteria	Patescibacteria	Paceibacteria	UBA9983_A	VMEP01	NA	NA
Groundwater	H32-bin039_1	SAMEA6512642	2522519	27	335069	62.1	95.8	0	2.63311e+06	0	2.63311e+06	2633.11	Bacteria	Proteobacteria	Gammaproteobacteria	Nevskiales	Nevskiaceae	NA	NA
Groundwater	H32-bin115_1	GCA_919901335.1-SAMEA6512646	1684599	151	19318	58.2	95.8	0	1.75845e+06	0	1.75845e+06	1758.45	Bacteria	Nitrospirota	Nitrospiria	2-01-FULL-66-17	NA	NA	NA
Groundwater	H41-bin006_1	GCA_919901595.1-SAMEA6512639	3777348	125	81905	55.4	95.8	0	3.94295e+06	0	3.94295e+06	3942.95	Bacteria	Nitrospirota	Nitrospiria	Nitrospirales	Nitrospiraceae	Palsa-1315	NA
Groundwater	H41-bin279_1	SAMEA6512641	2455452	27	184147	53.1	95.8	0	2.5631e+06	0	2.5631e+06	2563.1	Bacteria	GWC2_55_46	GWC2_55_46	GWC2_55_46	GWC2_55_46	NA	NA
Groundwater	H52-bin001_1	SAMEA6512630	1622338	79	27033	41.7	95.8	0	1.69346e+06	0	1.69346e+06	1693.46	Bacteria	Proteobacteria	Gammaproteobacteria	UBA12402	UBA12402	O2-02-FULL-42-9	NA
Groundwater	H52-bin118_1	GCA_919902925.1-SAMEA6512632	2229325	200	23775	63.2	95.8	0	2.32706e+06	0	2.32706e+06	2327.06	Bacteria	Proteobacteria	Gammaproteobacteria	Acidiferrobacterales	Sulfurifustaceae	SM1-46	NA
Groundwater	H32-bin033_1	SAMEA6512642	1699269	10	221875	66.3	96.1	0	1.76823e+06	0	1.76823e+06	1768.23	Archaea	Thermoplasmatota	E2	UBA9212	GCA-002838935	NA	NA
Groundwater	H32-bin001_1	GCA_919902765.1-SAMEA6512642	3304039	157	28437	52.8	97.2	0	3.39922e+06	0	3.39922e+06	3399.22	Bacteria	Proteobacteria	Gammaproteobacteria	Thiohalomonadales	SG8-11	NA	NA
Groundwater	H52-bin057_1	GCA_919903025.1-SAMEA6512631	2861825	230	24459	63.9	97.2	0	2.94426e+06	0	2.94426e+06	2944.26	Bacteria	Nitrospirota	RBG-16-64-22	RBG-16-64-22	RBG-16-64-22	RBG-16-64-22	NA
Groundwater	H14-bin007_1	SAMEA6512645	722279	103	7726	42	97.7	0	739282	0	739282	739.282	Bacteria	Patescibacteria	Paceibacteria	UBA10092	UBA10092	UBA10092	NA
Groundwater	H32-bin025_1	SAMEA6512642	902484	6	717305	48	97.7	0	923730	0	923730	923.73	Bacteria	Patescibacteria	Saccharimonadia	Saccharimonadales	UBA4665	NA	NA
Groundwater	H32-bin050_1	SAMEA6512642	942914	8	545999	48.6	97.7	0	965112	0	965112	965.112	Bacteria	Patescibacteria	Saccharimonadia	Saccharimonadales	UBA4665	NA	NA
Groundwater	H32-bin131_1	SAMEA6512646	795295	50	30691	51.2	97.7	0	814017	0	814017	814.017	Bacteria	Patescibacteria	ABY1	SG8-24	GWA2-47-26	NA	NA
Groundwater	H41-bin003_1	SAMEA6512639	589918	18	55095	49	97.7	0	603806	0	603806	603.806	Bacteria	Patescibacteria	Paceibacteria	UBA9983_A	UBA9988	NA	NA
Groundwater	H41-bin004_1	SAMEA6512639	560224	13	62784	51.4	97.7	0	573412	0	573412	573.412	Bacteria	Patescibacteria	Paceibacteria	2-02-FULL-40-12	GWA2-44-9	NA	NA
Groundwater	H41-bin009_1	SAMEA6512639	593410	7	151047	45.7	97.7	0	607380	0	607380	607.38	Bacteria	Patescibacteria	Paceibacteria	UBA9983_A	GCA-2401445	NA	NA
Groundwater	H41-bin015_1	SAMEA6512639	703483	11	565823	49.8	97.7	0	720044	0	720044	720.044	Bacteria	Patescibacteria	Paceibacteria	UBA9983_A	UBA2163	C7867-001	NA
Groundwater	H41-bin036_1	SAMEA6512639	904968	19	73937	55.1	97.7	0	926272	0	926272	926.272	Bacteria	Patescibacteria	Paceibacteria	UBA9983_A	UBA2163	UBA10103	NA
Groundwater	H41-bin061_1	SAMEA6512640	512287	221	2681	47.8	97.7	0	524347	0	524347	524.347	Bacteria	Patescibacteria	Paceibacteria	SURF-38	NA	NA	NA
Groundwater	H41-bin079	SAMEA6512641	670881	14	64733	55.4	97.7	0	686675	0	686675	686.675	Bacteria	Patescibacteria	Paceibacteria	UBA9983_A	UBA2163	C7867-001	NA
Groundwater	H41-bin080	SAMEA6512641	658598	17	47893	50.1	97.7	0	674102	0	674102	674.102	Bacteria	Patescibacteria	Paceibacteria	UBA9983_A	UBA2163	C7867-001	NA
Groundwater	H41-bin102_1	SAMEA6512641	958710	20	68285	38.5	97.7	0	981279	0	981279	981.279	Bacteria	Patescibacteria	WWE3	UBA101185	2-01-FULL-41-18	NA	NA
Groundwater	H41-bin121_1	SAMEA6512641	765419	53	25248	35	97.7	0	783438	0	783438	783.438	Bacteria	Patescibacteria	Paceibacteria	UBA9983_A	UBA9973	UBA9973	NA
Groundwater	H41-bin132_1	SAMEA6512641	1029983	13	158913	34	97.7	0	1.05423e+06	0	1.05423e+06	1054.23	Bacteria	Patescibacteria	Microgenomatia	UBA1406	GWC2-37-13	GWC2-37-13	NA
Groundwater	H41-bin142_1	SAMEA6512641	937584	74	23667	35.1	97.7	0	959656	0	959656	959.656	Bacteria	Patescibacteria	Microgenomatia	UBA1406	GWC2-37-13	GWC2-37-13	NA
Groundwater	H41-bin155_1	SAMEA6512641	715012	6	199690	46.8	97.7	0	731844	0	731844	731.844	Bacteria	Patescibacteria	Paceibacteria	UBA9983_A	UBA2163	1-14-0-10-45-20	NA
Groundwater	H41-bin286_1	SAMEA6512641	938994	179	7630	48.1	97.7	0	961099	0	961099	961.099	Bacteria	Patescibacteria	ABY1	Magasanikbacterales	GWA2-37-8	2-02-FULL-45-10	NA
Groundwater	H43-bin029_1	SAMEA6512636	682114	84	11596	44.8	97.7	0	698172	0	698172	698.172	Bacteria	Patescibacteria	Paceibacteria	UBA9983_A	VMEP01	NA	NA
Groundwater	H43-bin056_1	SAMEA6512637	617967	12	68578	37.4	97.7	0	632515	0	632515	632.515	Bacteria	Patescibacteria	Paceibacteria	UBA9983_A	Zambryskibacteraceae_A	WO2-35-19	NA
Groundwater	H43-bin068_1	SAMEA6512637	657193	43	20664	52.7	97.7	0	672664	0	672664	672.664	Bacteria	Patescibacteria	Paceibacteria	UBA9983_A	UBA2163	GWA1-54-10	NA
Groundwater	H43-bin076_1	SAMEA6512637	605612	26	41824	40.2	97.7	0	619869	0	619869	619.869	Bacteria	Patescibacteria	Paceibacteria	UBA6257	GWB1-50-10	NA	NA
Groundwater	H43-bin239_1	SAMEA6512638	768525	96	14145	47.5	97.7	0	786617	0	786617	786.617	Bacteria	Patescibacteria	ABY1	SG8-24	GWF2-40-263	NA	NA
Groundwater	H51-bin003_1	SAMEA6512633	805265	11	143554	48.6	97.7	0	824222	0	824222	824.222	Bacteria	Patescibacteria	Paceibacteria	Ryanbacterales	GWA2-47-10b	SICQ01	NA
Groundwater	H51-bin007_1	SAMEA6512633	1121225	15	72746	50.3	97.7	0	1.14762e+06	0	1.14762e+06	1147.62	Bacteria	Patescibacteria	Paceibacteria	UBA9983_A	UBA2163	NA	NA
Groundwater	H51-bin031_1	SAMEA6512633	809937	2	765891	41.2	97.7	0	829004	0	829004	829.004	Bacteria	Patescibacteria	Saccharimonadia	Saccharimonadales	2-12-FULL-41-12	2-12-FULL-41-12	NA
Groundwater	H51-bin046_1	SAMEA6512633	750809	12	92685	47.1	97.7	0	768484	0	768484	768.484	Bacteria	Patescibacteria	Paceibacteria	2-02-FULL-40-12	IGHO2-01-FULL-4-A	NA	NA
Groundwater	H51-bin048_1	SAMEA6512633	1007788	41	50095	36.7	97.7	0	1.03151e+06	0	1.03151e+06	1031.51	Bacteria	Patescibacteria	Microgenomatia	Daviesbacterales	UBA10151	NA	NA
Groundwater	H51-bin050_1	SAMEA6512633	639780	40	28320	48.9	97.7	0	654841	0	654841	654.841	Bacteria	Patescibacteria	Paceibacteria	UBA9983_A	UBA9988	NA	NA
Groundwater	H51-bin095_1	SAMEA6512633	782495	11	155102	43.7	97.7	0	800916	0	800916	800.916	Bacteria	Patescibacteria	Paceibacteria	UBA6257	1-14-0-10-40-38	NA	NA
Groundwater	H51-bin136_1	SAMEA6512633	589600	12	58392	36.5	97.7	0	603480	0	603480	603.48	Bacteria	Patescibacteria	Paceibacteria	UBA6257	UBA9933	GWC1-37-10	NA
Groundwater	H51-bin156_1	SAMEA6512633	931116	68	23502	54.2	97.7	0	953036	0	953036	953.036	Bacteria	Patescibacteria	ABY1	SBBC01	PEXW01	CAIPSZ01	NA
Groundwater	H52-bin002_1	SAMEA6512630	723035	17	71272	42.6	97.7	0	740056	0	740056	740.056	Bacteria	Patescibacteria	Microgenomatia	UBA1400	CG1-02-47-37	NA	NA
Groundwater	H52-bin014_1	SAMEA6512630	589828	37	19776	40.3	97.7	0	603713	0	603713	603.713	Bacteria	Patescibacteria	Paceibacteria	UBA6257	MFKM01	MFKM01	NA
Groundwater	H52-bin035_1	SAMEA6512631	794273	14	151561	35.8	97.7	0	812971	0	812971	812.971	Bacteria	Patescibacteria	Paceibacteria	SURF-38	NA	NA	NA
Groundwater	H52-bin089_1	SAMEA6512631	1043207	75	21226	52.5	97.7	0	1.06777e+06	0	1.06777e+06	1067.77	Bacteria	Patescibacteria	ABY1	GWA2-46-9	NA	NA	NA
Groundwater	H52-bin103_1	SAMEA6512632	808814	102	10762	36.8	97.7	0	827855	0	827855	827.855	Bacteria	Patescibacteria	Paceibacteria	GWA2-38-13b	GWA2-38-13b	GWA2-38-13b	NA
Groundwater	H52-bin111_1	SAMEA6512632	895133	21	48297	53.2	97.7	0	916206	0	916206	916.206	Bacteria	Patescibacteria	ABY1	SBBC01	PEXW01	CAIPSZ01	NA
Groundwater	H52-bin123_1	SAMEA6512632	537150	66	11999	34.1	97.7	0	549795	0	549795	549.795	Bacteria	Patescibacteria	Paceibacteria	UBA6257	UBA9933	GWA1-44-24	NA
Groundwater	H41-bin258_1	SAMEA6512641	2095094	23	124452	43.2	98.6	0	2.12484e+06	0	2.12484e+06	2124.84	Bacteria	Proteobacteria	Alphaproteobacteria	NA	NA	NA	NA
Groundwater	H43-bin086_1	SAMEA6512638	4959667	65	165838	64.6	98.6	0	5.03009e+06	0	5.03009e+06	5030.09	Bacteria	Proteobacteria	Alphaproteobacteria	Sphingomonadales	Sphingomonadaceae	Sphingobium	Sphingobium_yanoikuyae
Groundwater	H32-bin003	SAMEA6512642	636021	20	39302	45	100	0	636021	0	636021	636.021	Bacteria	Patescibacteria	Paceibacteria	UBA9983	NA	NA	NA
Groundwater	H32-bin011_1	SAMEA6512642	2875157	7	1060282	59.3	100	0	2875157	0	2875157	2875.16	Bacteria	Proteobacteria	Gammaproteobacteria	Pseudomonadales	Moraxellaceae	Perlucidibaca	NA
Groundwater	H32-bin111_1	SAMEA6512646	1091771	27	81716	44.7	100	0	1091771	0	1091771	1091.77	Bacteria	Patescibacteria	ABY1	NA	NA	NA	NA
Groundwater	H32-bin145_1	SAMEA6512646	1091590	33	70559	55.9	100	0	1091590	0	1091590	1091.59	Bacteria	Patescibacteria	ABY1	SBBC01	CAIJZX01	CAIJZX01	NA
Groundwater	H41-bin005_1	SAMEA6512639	794270	3	680029	51.3	100	0	794270	0	794270	794.27	Bacteria	Patescibacteria	Paceibacteria	UBA9983_A	UBA11359_C	NA	NA
Groundwater	H41-bin020_1	SAMEA6512639	578705	47	20655	43.7	100	0	578705	0	578705	578.705	Bacteria	Patescibacteria	Paceibacteria	2-02-FULL-40-12	GWA2-44-9	2-01-FULL-41-21	NA
Groundwater	H41-bin044_1	SAMEA6512639	985780	15	176844	49.8	100	0	985780	0	985780	985.78	Bacteria	Patescibacteria	Paceibacteria	UBA9983_A	UBA2163	OLB19	NA
Groundwater	H41-bin050_1	SAMEA6512640	671122	8	154065	47.8	100	0	671122	0	671122	671.122	Bacteria	Patescibacteria	Paceibacteria	UBA9983_A	PALSA-1337	C7867-002	NA
Groundwater	H41-bin076_1	SAMEA6512640	855657	18	71753	47.8	100	0	855657	0	855657	855.657	Bacteria	Patescibacteria	Paceibacteria	Ryanbacterales	GWA2-47-10b	SICQ01	NA
Groundwater	H41-bin100_1	SAMEA6512641	618632	3	443401	47.2	100	0	618632	0	618632	618.632	Bacteria	Patescibacteria	Paceibacteria	UBA9983_A	UBA9988	NA	NA
Groundwater	H41-bin125_1	SAMEA6512641	815181	22	59292	44.9	100	0	815181	0	815181	815.181	Bacteria	Patescibacteria	Paceibacteria	Ryanbacterales	GWA2-47-10b	NA	NA
Groundwater	H41-bin256_1	SAMEA6512641	699755	38	21616	41.6	100	0	699755	0	699755	699.755	Bacteria	Patescibacteria	Paceibacteria	Sungbacterales	NA	NA	NA
Groundwater	H41-bin265_1	SAMEA6512641	1088280	99	20511	47.9	100	0	1088280	0	1088280	1088.28	Bacteria	Patescibacteria	ABY1	SG8-24	2-12-FULL-60-25	NA	NA
Groundwater	H41-bin274_1	GCA_919902505.1-SAMEA6512641	4240547	84	105058	58.6	100	0	4240547	0	4240547	4240.55	Bacteria	Nitrospirota	Nitrospiria	Nitrospirales	Nitrospiraceae	Nitrospira_A	NA
Groundwater	H43-bin053_1	SAMEA6512637	811691	31	46595	43.8	100	0	811691	0	811691	811.691	Bacteria	Patescibacteria	ABY1	Buchananbacterales	2-01-FULL-39-33	NA	NA
Groundwater	H43-bin055_1	SAMEA6512637	600238	39	27295	46.1	100	0	600238	0	600238	600.238	Bacteria	Patescibacteria	Paceibacteria	UBA9983_A	VMEP01	NA	NA
Groundwater	H43-bin115_1	SAMEA6512636	1413916	14	174344	38	100	0	1413916	0	1413916	1413.92	Bacteria	Patescibacteria	Gracilibacteria	UBA1369	LOWO2-01-FULL-3	NA	NA
Groundwater	H43-bin163_1	SAMEA6512636	878102	21	67509	49.2	100	0	878102	0	878102	878.102	Bacteria	Patescibacteria	UBA1384	XYA2-FULL-43-10	1-14-0-10-43-13	NA	NA
Groundwater	H43-bin172_1	GCA_919901855.1-SAMEA6512638	4681141	91	159535	68.6	100	0	4681141	0	4681141	4681.14	Bacteria	RBG-13-66-14	NA	NA	NA	NA	NA
Groundwater	H43-bin181_1	SAMEA6512638	1301131	1	1301131	48.2	100	0	1301131	0	1301131	1301.13	Bacteria	Patescibacteria	Gracilibacteria	UBA1369	2-02-FULL-48-14	2-02-FULL-48-14	NA
Groundwater	H43-bin185_1	SAMEA6512638	581026	56	18419	33	100	0	581026	0	581026	581.026	Bacteria	Patescibacteria	Paceibacteria	UBA6257	HR35	NA	NA
Groundwater	H43-bin187_1	SAMEA6512638	774633	54	22110	49.3	100	0	774633	0	774633	774.633	Bacteria	Patescibacteria	ABY1	SG8-24	NA	NA	NA
Groundwater	H43-bin188_1	SAMEA6512638	769147	76	15573	42.1	100	0	769147	0	769147	769.147	Bacteria	Patescibacteria	ABY1	Magasanikbacterales	GWA2-37-8	NA	NA
Groundwater	H51-bin021_1	SAMEA6512633	514712	32	33754	41.5	100	0	514712	0	514712	514.712	Bacteria	Patescibacteria	Paceibacteria	2-02-FULL-40-12	2-02-FULL-40-12	NA	NA
Groundwater	H51-bin029_1	SAMEA6512633	888718	7	258471	47.2	100	0	888718	0	888718	888.718	Bacteria	Patescibacteria	Paceibacteria	UBA6257	WO2-44-18	2011-GWA2-47-8b	NA
Groundwater	H51-bin118_1	SAMEA6512633	759110	62	16852	48	100	0	759110	0	759110	759.11	Bacteria	Patescibacteria	Paceibacteria	Ryanbacterales	GWA2-47-10b	NA	NA
Groundwater	H52-bin030_1	SAMEA6512631	545571	31	24765	32.4	100	0	545571	0	545571	545.571	Bacteria	Patescibacteria	Paceibacteria	UBA9983_A	21-14-all-36-13	VMGX01	NA
Groundwater	H52-bin120_1	SAMEA6512632	639094	9	115933	38.9	100	0	639094	0	639094	639.094	Bacteria	Patescibacteria	Paceibacteria	UBA6257	UBA9933	NA	NA

## Sheet: Table S1b
Table S1b: Details of Seepage samples used for metagenomics with their locations shown in figures.
Sample Name	Location	type of samples	date of collection	collection site	Sampled by person	Analysis	pH [-]	EC [µS/cm]	chlorite [mg/L]	phosphate [mg/L]	nitrate [mg/L]	sulfate [mg/L]	ammonium [mg/L]	DOC [mg/L]	TOC [mg/L]	Dissolved oxigen
ADI_H1L2_2_18.03.20	ADI_H1L2_2_122	Lysimeter	2020-03-18	H1L2: Reckenbühl, pasture site, ~30 cm below surface	Yannic Wendt, Coordinator Katharina Lehmann		6.24	46.5	0.0583867	<0.05 (LOD)	<0.05 (LOD)	2.02117	0.1	8.27773	10.7849	n.a.
ADI_H1L3_2_18.03.20	ADI_H1L3_2_122	Lysimeter	2020-03-18	H1L3: Schneisenweg, forest site, ~30 cm below surface	Yannic Wendt, Coordinator Katharina Lehmann		6.7	98.3	4.31884	<0.05 (LOD)	<0.05 (LOD)	8.95659	-	6.59638	8.02255	n.a.
ADI_H1L3_4_18.03.20	ADI_H1L3_4_122	Lysimeter	2020-03-18	H1L3: Schneisenweg, forest site, ~60 cm below surface	Yannic Wendt, Coordinator Katharina Lehmann		7.08	75.8	3.74986	<0.05 (LOD)	<0.05 (LOD)	8.74413	-	6.31995	6.63818	n.a.
ADI_H2L1_1_18.03.20	ADI_H2L1_1_122	Lysimeter	2020-03-18	H2L1: Bechstedter Grund, forest site (national park), ~30 cm below surface	Yannic Wendt, Coordinator Katharina Lehmann		7.14	162.2	2.20629	<0.05 (LOD)	46.0855	9.02787	-	10.75	14.06	n.a.
ADI_H3L2_1_18.03.20	ADI_H3L2_1_122	Lysimeter	2020-03-18	H3L2: Heuberg, pasture site, ~30 cm below surface	Yannic Wendt, Coordinator Katharina Lehmann		7.09	122.6	0.102043	<0.05 (LOD)	<0.05 (LOD)	3.69703	0	7.3765	9.46246	n.a.
ADI_H3L2	ADI_H3L2_2_122	Lysimeter	2020-03-18	H3L2: Heuberg, pasture site, ~30 cm below surface	Yannic Wendt, Coordinator Katharina Lehmann		7.13	103.5	0.0564772	<0.05 (LOD)	<0.05 (LOD)	4.24949	0	8.35114	10.3099	n.a.
DC_HB_01_18.12.19	DC_HB_01_SPN181219	drainage collector	2019-12-18	HB-01: Hegeberg, 156.5 cm below surface	Stefan Krümmling, Coordinator Dinusha Eshvara Arachchige		7.507	144.2	8.04062	0.437123	0.872185	2.91278	n.a	6.87323	9.05389	n.a.
DC_HB_02_18.12.19	DC_HB_02_SPN181219	drainage collector	2019-12-18	HB-02: Hegeberg, 169 cm below surface	Stefan Krümmling, Coordinator Dinusha Eshvara Arachchige		7.551	145.5	7.07864	0.533569	0.601056	4.77086	n.a	7.02855	9.88976	n.a.
DC_RB_04_11.03.20	DC_RB_04_SPN11032020	drainage collector	2020-03-11	RB-04: Reckenbühl, 97 cm below surface	Dinusha Eshvara Arachchige		7.532	116.9	0.763373	0.161544	5.2021	3.32873	n.a	3.18124	3.18124	n.a.
DC_SW_03_07.02.20	DC_SW_03_SPN07022020	drainage collector	2020-02-07	SW-03: Schneisenweg, 102 cm below surface	Stefan Krümmling, Coordinator Dinusha Eshvara Arachchige		7.752	367	12.3682	0.0146	0.072	16.3226	n.a	3.91954	5.25264	n.a.
DC_SW_03_18.02.20	DC_SW_03_SPN18022020	drainage collector	2020-02-18	SW-03: Schneisenweg, 102 cm below surface	Stefan Krümmling, Coordinator Dinusha Eshvara Arachchige		7.99333	286	9.92987	0.0146	0.072	12.1329	n.a	4.06196	5.69043	n.a.
DC_SW_02_11.03.20	DC_SW_02_SPN11032020	drainage collector	2020-03-11	SW-02: Schneisenweg, 112.5 cm below surface	Dinusha Eshvara Arachchige		7.906	218	2.76478	0.0146	0.072	6.69145	n.a	4.90371	5.6765	n.a.
	Study site and lysimeter locations. (A) Location of the Hainich CZE in central Germany. (B) Detail map, covering the uphill parts (groundwater recharge area) of the AquaDiva monitoring transect (vertical exaggeration 2x; aerial image and digital elevation model: LIDAR flight, May 2016). (C) Overview of lysimeter locations (H1L1 to H3L2); F: forest, P: pasture, C: cropland. (Lehmann et al. 2021)				Drainage collector locations

## Sheet: Table S2
Table S2: Normalized average genome coverages of genomic bins from the present study in seepage/drainage (n=12) metagenomes of the present study and groundwater metagenomes (n=32) in the previous study (https://doi.org/10.1186/s40793-021-00395-w).
The genome highlighted below is the seepage Parcubacterium mentioned in Figure 3B.	Seepage water						Free drainage						Groundwater
Genome_ID\ Samples	ADI_H1L2_2_122_18_3	ADI_H1L3_2_122_18_3	ADI_H1L3_4_122_18_3	ADI_H2L1_1_122_18_3	ADI_H3L2_1_122_18_3	ADI_H3L2_122	ADI_DC_SW_02_SPN_11032020	DC_HB_01_SPN181219	DC_HB_02_SPN181219	DC_RB_04_SPN110320	DC_SW_03_SPN07022020	DC_SW_03_SPN180220	Hain_H14_01um_R1	Hain_H14_01um_R2	Hain_H14_01um_R3	Hain_H14_02um_R1	Hain_H14_02um_R2	Hain_H14_02um_R3	Hain_H32_02um	Hain_H32_02um_R1	Hain_H41_01um_R1	Hain_H41_01um_R2	Hain_H41_01um_R3	Hain_H41_02um_R1	Hain_H41_02um_R2	Hain_H41_02um_R3	Hain_H43_01um_R1	Hain_H43_01um_R2	Hain_H43_01um_R3	Hain_H43_02um_R1	Hain_H43_02um_R2	Hain_H43_02um_R3	Hain_H51_01um_R1	Hain_H51_01um_R2	Hain_H51_01um_R3	Hain_H51_02um_R1	Hain_H51_02um_R2	Hain_H51_02um_R3	Hain_H52_01um_R1	Hain_H52_01um_R2	Hain_H52_01um_R3	Hain_H52_02um_R1	Hain_H52_02um_R2	Hain_H52_02um_R3
ADI_DC_SW_02_SPN_11032020-bin005	0.101093	0.225856	0.151963	0.0526312	0.19874	0.122697	28.9266	0.184799	0.588035	0.343159	1.22504	0.14401	0.0354028	0.0124602	0.0271956	0.0448625	0.0371671	0.0423218	0.00996481	0.0790163	0.0254075	0.0118506	0.00878409	0.0444121	0.0606647	0.0435279	0.00586612	0.00693978	0.0388901	0.0604267	0.0561541	0.0549485	0.0156963	0.00932508	0.00822317	0.0132624	0.0132758	0.0138297	0.00598871	0.00775044	0.00264327	0.00837793	0.0063754	0.0056557
ADI_DC_SW_02_SPN_11032020-bin006	0.0224468	0.0203924	0.0227487	0.019318	0.0268902	0.031711	6.46857	0.0219721	0.0458137	0.023397	0.0485704	0.0331956	0.00398353	0.00425197	0.0131441	0.01803	0.0227953	0.0227703	0.00320215	0.00525561	0.00533159	0.00347923	0.00292744	0.00784686	0.0108454	0.00957245	0.000552849	0.00215521	0.00121773	0.0087125	0.00798536	0.00754585	0.00126914	0.00179917	0.000947479	0.00405504	0.00294385	0.00432413	0.000488805	0.000957865	0.000958672	0.00235494	0.00128059	0.0017329
ADI_DC_SW_02_SPN_11032020-bin009	0.479195	0.5233	0.29836	0.141078	0.866544	1.89942	30.7917	1.11972	17.8296	16.2665	8.55512	1.97464	0.124998	0.0441287	0.125421	0.233201	0.266144	0.273893	0.0343829	0.0838759	0.0532888	0.0193133	0.0247876	0.0759127	0.104326	0.0679484	0.0142194	0.0200914	0.0781024	0.187527	0.212777	0.169129	0.0295882	0.0176662	0.0172652	0.0299647	0.0288024	0.0299457	0.0107116	0.0125117	0.0032726	0.0177939	0.012379	0.0132778
ADI_DC_SW_02_SPN_11032020-bin011	0.294252	0.0988173	0.153187	0.23053	0.297615	0.189964	9.46342	0.48793	1.89336	0.287517	0.738049	0.418181	0.104903	0.0200335	0.0537952	0.0700468	0.078929	0.094733	0.0230121	0.0412985	0.0283035	0.0150405	0.0158584	0.0278019	0.0391202	0.0287772	0.0083002	0.011264	0.0667333	0.0729459	0.079216	0.0586249	0.0223155	0.0150792	0.0149929	0.0243704	0.0254827	0.0261249	0.0106252	0.0143932	0.00544686	0.0209288	0.0205338	0.0173832
ADI_DC_SW_02_SPN_11032020-bin015	2.11781	1.27143	1.57632	3.3848	0.382665	0.611875	8.2348	1.0269	3.32346	4.13866	7.01204	2.42588	0.343411	0.0961201	0.24419	0.295084	0.312589	0.373797	0.126704	0.250981	0.123332	0.0521206	0.0649512	0.119198	0.205864	0.134129	0.0274574	0.0422985	0.0996548	0.127049	0.117569	0.114465	0.0399088	0.0327335	0.0549402	0.150824	0.173003	0.13565	0.0255412	0.0404614	0.0197376	0.0498093	0.0425787	0.0433507
ADI_DC_SW_02_SPN_11032020-bin020	0.00926467	0.00935074	0.00923236	0.0126621	0.00396956	0.00901882	12.6444	6.78005	0.115113	0.2105	0.58862	0.147741	0.0755946	0.0604033	0.0503794	0.0376439	0.0368816	0.0384203	0.0691958	0.0720861	0.0944616	0.101535	0.113961	0.0428508	0.0352682	0.0415986	0.123481	0.110533	0.114346	0.0530862	0.0555181	0.0591668	0.0980574	0.0991702	0.0962433	0.039831	0.0281915	0.0324898	0.157487	0.140059	0.154613	0.111236	0.0971058	0.0881549
ADI_DC_SW_02_SPN_11032020-bin025	0.065428	0.150132	0.229669	1.16124	0.235619	1.26284	11.1076	0.0882008	0.0311433	0.0613868	0.10435	0.419674	0.0594991	0.0293498	0.140407	0.189588	0.189051	0.184997	0.0174626	0.0194404	0.0128954	0.00247661	0.0059725	0.0337599	0.036418	0.0411745	0.00322383	0.00663773	0.00489881	0.0359777	0.0336422	0.030892	0.00466079	0.00680007	0.00670682	0.0208919	0.0308479	0.0205125	0.00226271	0.00631341	0.00290164	0.0127255	0.00652223	0.00737768
ADI_DC_SW_02_SPN_11032020-bin026	0.0459966	0.016829	0.0311466	0.0336226	0.0135181	0.0238502	6.85647	0.0280846	0.283503	0.289318	1.39686	0.114761	0.0569794	0.109496	0.0877538	0.0798007	0.065645	0.0557189	0.031106	0.0192561	0.186675	0.205736	0.212569	0.0563548	0.0544321	0.0482911	0.0865896	0.0766978	0.0552647	0.0243791	0.0284032	0.0304418	0.098319	0.0889161	0.078599	0.0169286	0.00963139	0.0125807	0.11007	0.0917927	0.098474	0.0425886	0.0423181	0.0461356
ADI_DC_SW_02_SPN_11032020-bin027	0.134562	0.14288	0.0937797	0.0424998	0.0248336	0.0679489	7.50596	0.0738674	0.147152	0.167638	0.859435	0.254458	0.0622193	0.0205846	0.0391186	0.0418821	0.0458273	0.0531902	0.00604025	0.0108937	0.00846022	0.00763614	0.00350738	0.0104414	0.0116139	0.00974059	0.00475684	0.0101392	0.0202028	0.0135303	0.0151508	0.0133665	0.00568483	0.00371318	0.0052252	0.00282658	0.00400093	0.00469234	0.00296412	0.00397164	0.00129216	0.00134112	0.00109901	0.00111917
ADI_DC_SW_02_SPN_11032020-bin028	0.0010461	0.000162968	0.000840114	0.000573861	0.000413875	0.00281981	9.33556	0.815654	1.58665	0.18078	0.0105078	0.00326238	0.00483458	0.00256889	0.0184956	0.0490049	0.0469043	0.0391369	0.000296761	4.25106e-05	0.000577514	5.76968e-05	0.000221799	0.000234313	0.000544637	0.000226615	0.000117304	0.00117158	0.000157161	6.6797e-05	0.000152857	0.00058811	0.000532969	0.00153213	0.000281225	0.000164748	0.00076503	0.000308426	0.000118289	0.000339278	0.00021456	0.000432274	0.000283128	0.000147291
ADI_DC_SW_02_SPN_11032020-bin031	0.432955	0.101586	0.141661	0.177855	0.171845	0.198989	8.47313	0.042227	0.0338439	0.0432784	0.147033	0.189309	0.180737	0.386717	0.212992	0.188175	0.211512	0.166642	0.0162659	0.0225336	0.0753968	0.0911217	0.0909442	0.035264	0.0247467	0.0255869	0.138225	0.133624	0.12138	0.0434581	0.0393855	0.0391419	0.0575368	0.066048	0.0470857	0.0164475	0.0128544	0.0106793	0.081276	0.0630069	0.0950992	0.071079	0.0643647	0.0633444
ADI_DC_SW_02_SPN_11032020-bin038	0.311139	0.311975	0.583816	0.341279	0.197554	0.37038	26.4001	0.253112	0.487589	1.52023	4.64688	1.68482	0.186897	0.0363715	0.095618	0.130274	0.132278	0.162102	0.0255582	0.0499194	0.0173523	0.00908852	0.013321	0.0198628	0.0231796	0.0198709	0.00593936	0.0134279	0.0329275	0.0340778	0.0303967	0.0337934	0.0130151	0.0149769	0.0147002	0.0193178	0.0206936	0.0226868	0.0149635	0.0367531	0.0133968	0.02801	0.0244275	0.0232342
ADI_DC_SW_02_SPN_11032020-bin039	0.924101	0.685563	1.22014	2.16916	0.477486	1.34281	22.64	4.15399	28.3568	20.0447	23.2039	7.82801	0.787654	0.108419	0.313316	0.440606	0.449062	0.550321	0.13342	0.31986	0.194399	0.052794	0.129166	0.152725	0.239527	0.179151	0.0281762	0.0472285	0.152589	0.14473	0.120586	0.137416	0.0869714	0.0721469	0.0682723	0.159384	0.187036	0.143154	0.0379392	0.0565731	0.0298071	0.0544442	0.0487056	0.0525696
ADI_DC_SW_02_SPN_11032020-bin045	0.114197	0.0330663	0.0456867	0.0619023	0.119001	0.0440613	9.43164	0.000286349	0.00109991	0.00564062	0.0294915	0.0535344	0.0204361	0.0522153	0.0337442	0.0371285	0.030561	0.0213775	0.00234879	0.00170272	0.00952357	0.0169208	0.0182792	0.00415936	0.00270887	0.00391935	0.0364338	0.0359733	0.027179	0.00824169	0.0138098	0.00906474	0.0109906	0.00858033	0.0048816	0.00272546	0.00168159	0.00152153	0.00921498	0.00712203	0.00809341	0.010973	0.00448788	0.00501078
ADI_DC_SW_02_SPN_11032020-bin050	0.0539011	0.0309858	0.0579266	0.029152	0.0800021	0.0209738	8.47987	0.642005	0.579764	0.061051	0.903415	0.496896	0.0714044	0.0969652	0.0542741	0.0500119	0.0445382	0.0335861	0.0239535	0.018265	0.0992426	0.118766	0.103919	0.0276055	0.0236817	0.0173971	0.0559212	0.0574629	0.0550713	0.0152764	0.0180567	0.0184932	0.0486718	0.0438003	0.0467021	0.0196809	0.0175529	0.0171682	0.045284	0.0432737	0.0500899	0.0295876	0.0167688	0.0191565
ADI_DC_SW_02_SPN_11032020-bin055	1.65397	0.226109	0.707216	0.182921	0.041266	0.125057	23.774	0.0973615	0.667423	0.213848	2.94769	1.45547	0.0542175	0.0308887	0.0834816	0.209589	0.243722	0.254211	0.0246032	0.0678363	0.0551449	0.0140809	0.0117842	0.152461	0.174927	0.128546	0.0100247	0.00992707	0.0265884	0.0969032	0.10265	0.0798867	0.00985405	0.0067547	0.00739563	0.0300755	0.0304869	0.0324475	0.00614697	0.00648871	0.00347656	0.017744	0.0143937	0.0145903
ADI_DC_SW_02_SPN_11032020-bin059	0.213777	0.0776372	0.108402	0.154282	0.0537039	0.218442	18.4096	0.0807104	0.111882	1.10491	0.214127	0.256681	0.153217	0.409233	0.327567	0.368489	0.386227	0.283866	0.0905059	0.0147168	0.157787	0.138745	0.160569	0.0402818	0.0336703	0.032457	0.29147	0.253983	0.170607	0.094683	0.124553	0.105807	0.197402	0.182935	0.158406	0.0362385	0.0205642	0.0324839	0.0522417	0.0411921	0.0432654	0.0155852	0.0102699	0.0132411
ADI_DC_SW_02_SPN_11032020-bin060	0.0482862	0.0346298	0.0435317	0.10259	0.0706953	0.0701047	9.94538	0.638506	0.969346	0.516014	11.1406	2.2251	0.0598301	0.0676228	0.059908	0.0514908	0.0672464	0.0432752	0.0087837	0.014696	0.0100631	0.0136117	0.00884209	0.00641291	0.00538693	0.00579046	0.00946322	0.021999	0.0132666	0.00546158	0.00708884	0.0126235	0.0177259	0.0156854	0.00959439	0.00674642	0.00404307	0.00488363	0.00701569	0.0143294	0.00337874	0.00212133	0.00241446	0.00197508
ADI_DC_SW_02_SPN_11032020-bin061	1.14284	0.425208	0.646798	1.03469	0.539679	0.592912	788.766	1.57161	0.626323	4.40851	4.19431	1.69141	0.579129	1.33697	0.753504	0.745324	0.80909	0.595569	0.31963	0.257957	1.79993	2.10167	2.01953	0.316029	0.278266	0.216394	3.92758	4.19234	2.91935	1.26321	1.54882	1.45023	12.1722	12.4384	10.665	2.44874	1.2026	2.14109	1.474	1.23505	1.26395	0.432345	0.380084	0.411737
ADI_DC_SW_02_SPN_11032020-bin063	0.565036	0.219469	0.303864	0.352333	0.409353	0.339057	78.1651	1.44048	3.05727	0.78095	1.51443	0.691879	0.334231	0.0831931	0.169789	0.248508	0.246514	0.288359	0.104257	0.248005	0.119822	0.0804576	0.0665786	0.122611	0.159997	0.120179	0.045111	0.0610683	0.402673	0.413447	0.43485	0.34343	0.13808	0.0787695	0.0690983	0.0994561	0.103352	0.109125	0.0734871	0.08069	0.0405256	0.0994493	0.0936456	0.0916319
ADI_DC_SW_02_SPN_11032020-bin065	0.144582	0.0837024	0.0728418	0.0943511	0.0941273	0.172991	14.8322	0.249396	1.09867	0.812128	1.21548	0.812953	0.25072	0.0564755	0.190177	0.2307	0.256871	0.283883	0.512079	0.400254	0.225126	0.0546715	0.11957	0.223867	0.418799	0.250353	0.0231201	0.0194028	0.0738065	0.104049	0.0920242	0.0949542	0.0323963	0.0215847	0.0299394	0.0762423	0.0884359	0.0716589	0.0234612	0.0281399	0.0139621	0.0313626	0.0295302	0.0283615
ADI_DC_SW_02_SPN_11032020-bin066	0.040733	0.0824396	0.118588	0.0642089	0.01142	0.03911	6.84414	0.12905	0.10307	0.0801265	6.85838	0.917572	0.0218296	0.0143602	0.0207319	0.0309712	0.0336316	0.0382887	0.00173634	0.00226787	0.00148036	0.000506633	0.000891732	0.00404933	0.0041853	0.00338854	0.00085938	0.00241202	0.00319748	0.00417933	0.0046423	0.00487258	0.00062291	0.000577012	0.00126066	0.00298999	0.004052	0.00302746	0.00143434	0.00260439	0.000598097	0.00229103	0.00127963	0.00122823
ADI_DC_SW_02_SPN_11032020-bin069	0.217059	0.190545	0.21894	0.129574	0.302014	0.20282	19.065	3.60802	2.57694	0.823261	0.685034	0.478502	0.140006	0.0491883	0.109909	0.200674	0.19402	0.225738	0.039263	0.392658	0.0804078	0.0323287	0.0291799	0.122326	0.149822	0.104516	0.025686	0.0418967	0.143298	0.310135	0.332636	0.262239	0.0481397	0.0285926	0.02663	0.050971	0.0458971	0.0467812	0.0197464	0.0249133	0.00841097	0.0298055	0.0265966	0.027071
ADI_DC_SW_02_SPN_11032020-bin072	0.00659458	0.0331605	0.0198366	0.007798	0.0665201	0.0666755	41.5765	0.104356	0.162089	0.0779463	0.126326	0.0503224	0.414528	0.0492211	0.0539595	0.0108139	0.0133416	0.0153121	0.00605183	0.00558898	0.00353758	0.00272792	0.00155011	0.00721882	0.00848401	0.00734934	0.00246518	0.00542238	0.00267797	0.0061944	0.0045609	0.0051009	0.00138176	0.0014385	0.0020442	0.00827442	0.011302	0.00910114	0.00443026	0.00588688	0.00241069	0.00950645	0.0077812	0.00623063
ADI_DC_SW_02_SPN_11032020-bin073	2.84507	0.382921	0.331267	16.7193	0.240346	1.45097	314.842	50.8045	20.7906	116.929	70.6158	15.292	0.386082	0.300659	2.26855	2.41592	1.49643	2.00616	0.0907897	0.297754	0.056911	0.0199771	0.0260619	0.113877	0.11833	0.106966	0.0273078	0.0419868	0.0590409	0.232478	0.33561	0.21848	0.0231961	0.0241655	0.0281756	0.0867337	0.0883733	0.0723211	0.011842	0.0270488	0.00752271	0.067096	0.0519327	0.0595577
ADI_DC_SW_02_SPN_11032020-bin079	0.0108749	0.00153907	0.00312977	0.00261856	0.000552939	0.00458394	6.54111	0.037384	0.12764	0.0103099	1.50312	0.426968	0.0113926	0.0107361	0.0227184	0.0382213	0.048013	0.0542918	0.00226916	0.00284395	0.00102227	0.000413259	0.000286975	0.00204996	0.00214974	0.00165518	0.000388013	0.000753678	0.000102474	0.004707	0.00496846	0.00446388	0.00317332	0.00886928	0.0135989	0.46894	0.539314	0.583253	0.000252057	0.000783995	0.000640537	0.00118294	0.000861557	0.000604856
ADI_DC_SW_02_SPN_11032020-bin081	0.0127016	0.00726363	0.0106787	0.0100516	0.00620251	0.00591783	38.2885	0.0202514	0.00995535	3.21008	0.0360118	0.196088	0.0137035	0.0203191	0.0212232	0.0100925	0.014259	0.0107632	0.000330849	0.000597228	0.000547779	0.00182908	0.00108284	0.00210683	0.000587148	0.00170417	0.00214771	0.00304786	0.00207895	0.000923581	0.00274601	0.00200939	0.0100453	0.010977	0.00864088	0.00210809	0.0016033	0.00129672	0.00102751	0.000503866	0.00054595	0.00044022	0.000399444	0.000340567
ADI_DC_SW_02_SPN_11032020-bin085	0.0875308	0.436862	0.676685	7.03183	1.78888	1.38713	102.332	0.0761401	0.0331598	0.177084	5.56124	17.7277	0.605503	0.276829	0.3883	1.39954	1.73294	1.0337	0.000799777	0.000379839	0.00159205	0.00135599	0.000723056	0.000587473	0.00143749	0.00148997	0.0160325	0.0228662	0.0272147	0.219285	0.294332	0.171329	0.000344502	0.000395775	0.00136932	0.00139868	0.00183253	0.000602974	0.000711732	0.00267699	0.00159549	0.00208268	0.00157828	0.00177048
ADI_DC_SW_02_SPN_11032020-bin088	0.129592	0.115453	0.064727	0.0931703	0.0818956	0.226491	8.60102	0.381056	0.485672	0.311627	1.08245	0.321496	0.264854	0.145567	0.117461	0.114845	0.12715	0.156482	0.00986274	0.0194004	0.0243417	0.0370687	0.0185019	0.0165503	0.0192617	0.0169355	0.0281235	0.106855	0.156904	0.0189723	0.0253108	0.0171806	0.035947	0.0328842	0.014648	0.0235161	0.0240529	0.019908	0.00624544	0.00940446	0.00189262	0.00301334	0.00180909	0.00245251
ADI_DC_SW_02_SPN_11032020-bin092	0.00359667	0.00300488	0.00310508	0.00163846	0.00124012	0.00108933	14.6005	0.296027	1.00067	0.128277	0.339026	0.0214065	0.0904777	0.129551	0.36808	1.3779	0.436456	1.00564	0.00791415	0.00640306	0.0258072	0.00441436	0.00840109	0.0483962	0.0787447	0.0540965	0.0225655	0.012817	0.00595767	0.551775	0.578158	0.36564	0.00793426	0.00401186	0.00594793	0.0818246	0.105454	0.0861726	0.0049577	0.0100549	0.00340668	0.0319301	0.0258024	0.0267408
ADI_DC_SW_02_SPN_11032020-bin093	0.361279	0.0726155	0.125851	0.149004	0.0979217	0.179473	21.95	1.04874	0.295324	4.3549	1.0636	0.24021	0.529822	0.714749	0.786582	0.901178	0.899342	0.717772	0.0115438	0.0175114	0.0469304	0.0475754	0.0525596	0.0312863	0.0334019	0.0416682	0.129405	0.116679	0.0953966	0.0449094	0.0488594	0.0594104	0.0328033	0.0313393	0.0316132	0.0624812	0.0760308	0.0638315	0.0227064	0.0259653	0.0285932	0.0908633	0.0441465	0.0318541
ADI_DC_SW_02_SPN_11032020-bin097	0.352968	0.212288	0.323881	0.299199	0.172599	0.166601	14.674	0.0077357	0.0197599	0.129762	2.0865	0.594779	0.411698	0.817887	0.324766	0.180146	0.183952	0.145474	0.0250755	0.0142286	0.133303	0.164007	0.17653	0.0400524	0.0340917	0.0307306	0.459516	0.433291	0.396558	0.0814929	0.0823733	0.11761	0.0861392	0.0712909	0.0523531	0.00938499	0.00600136	0.00834005	0.120259	0.110016	0.135077	0.0870734	0.0755683	0.0811432
ADI_DC_SW_02_SPN_11032020-bin099	0.00765636	0.000958667	0.00164221	0.000895242	0.000630837	0.00190341	6.09112	0.0596516	0.00536859	0.00732322	0.204456	0.0653677	0.0100382	0.0285037	0.015931	0.0112068	0.0130981	0.0155905	0.000499162	0.00172502	0.00612128	0.00347765	0.0037851	0.00638896	0.00873955	0.00526808	0.000349941	0.000188014	0.000483265	0.000475674	0.000437299	0.000221458	0.000333369	0.000385442	0.0007096	0.000436562	0.000925146	0.000701958	0.000244695	0.000464076	0.000106944	0.00103256	0.000239996	0.000277092
ADI_DC_SW_02_SPN_11032020-bin100	0.0244575	0.106911	0.066728	0.017014	0.0148459	0.0676638	56.0979	1.63503	2.07826	4.87295	0.708993	0.283862	0.608267	0.198583	0.279109	0.274256	0.232756	0.397074	0.0658029	18.228	0.0154536	0.0131776	0.00557001	0.0182411	0.0239261	0.0203344	0.0402624	0.074552	0.0541952	0.134953	0.13971	0.120814	0.0464646	0.0067919	0.0127376	0.0229759	0.0250806	0.0195125	0.0637126	0.0919503	0.0398006	0.0209981	0.0150436	0.0162077
ADI_DC_SW_02_SPN_11032020-bin106	0.285651	0.126526	0.215398	0.369162	0.0685315	0.101485	8.1293	0.008446	0.0047501	0.0136418	0.249414	0.317973	0.258012	0.397698	0.265838	0.229705	0.236312	0.190579	0.0641404	0.0364857	0.154837	0.166497	0.199152	0.0851343	0.0762497	0.0700109	0.533973	0.509618	0.458267	0.175362	0.174544	0.210252	0.197367	0.211697	0.189997	0.0791606	0.0412688	0.0676608	0.139479	0.115874	0.198284	0.169561	0.121963	0.108315
ADI_DC_SW_02_SPN_11032020-bin111	0.0151186	0.0101445	0.0135337	0.0418088	0.0121104	0.00876924	46.9863	0.355061	5.18879	1.61307	4.85509	1.94645	0.127368	0.0378795	0.0398915	0.0362189	0.0382329	0.0527017	0.0453261	0.0306636	0.020752	0.00958794	0.01003	0.0363702	0.0401166	0.0425098	0.00261612	0.00413526	0.00517644	0.0443868	0.0426364	0.0453851	0.0182378	0.0190707	0.0311709	0.0462833	0.0488612	0.0508269	0.00159883	0.00456682	0.00191876	0.0284387	0.0266516	0.029108
ADI_DC_SW_02_SPN_11032020-bin114	0.064623	0.0511261	0.0622314	0.07025	0.026116	0.0480868	19.2757	0.0431509	0.0569701	0.032234	0.0639622	0.12071	0.0301634	0.0106438	0.0509587	0.0680743	0.070263	0.0592292	0.0202355	0.0172515	0.00975557	0.00418991	0.00516466	0.0182905	0.0202141	0.0194737	0.00434453	0.00491727	0.00614857	0.0192102	0.0221651	0.0198115	0.00645328	0.0136712	0.0151481	0.0231565	0.0339878	0.0259606	0.00625981	0.0076081	0.00322126	0.0206285	0.0139565	0.0149107
ADI_DC_SW_02_SPN_11032020-bin123	0.118715	0.0387901	0.0654186	0.103837	0.0540345	0.0929093	8.60486	0.00759982	0.043949	0.0221243	0.0718237	0.15059	0.286437	0.465456	0.175625	0.0731099	0.101529	0.0860409	0.00317684	0.00403944	0.598512	0.810156	0.680401	0.074664	0.0593167	0.0668694	0.0740066	0.0719904	0.0696976	0.0166275	0.0175984	0.0181421	0.0174646	0.0177603	0.0161357	0.00461268	0.00254016	0.00463105	0.0196414	0.014217	0.0208225	0.0268447	0.013836	0.0192179
ADI_DC_SW_02_SPN_11032020-bin132	0.00233683	0.000792494	0.000816805	0.00389134	0.0111871	0.00808155	18.794	6.7323	5.85833	3.88921	7.88072	2.28021	0.0366462	0.0055098	0.0054516	0.00779197	0.00683646	0.00998752	0.00264509	0.00578241	0.0079036	0.00125563	0.00435676	0.00996078	0.0156974	0.00888976	0.00359864	0.00342009	0.00173115	0.0391223	0.0507214	0.0286993	0.00147294	0.00232199	0.00120216	0.00694534	0.00786657	0.00559735	0.000528095	0.00116007	0.000155898	0.00129443	0.00122069	0.00131726
ADI_H1L2_2_122_18_3-bin001	61.9974	0.472453	0.169254	0.278414	0.239358	0.27008	0.114234	0.0861632	0.120215	0.104693	0.116211	0.241549	0.268726	0.0766751	0.18378	0.166119	0.19019	0.208522	0.175202	0.454154	0.0822397	0.0896189	0.0520296	0.0939341	0.107428	0.103521	0.0285002	0.0575286	0.392598	0.125283	0.109009	0.111978	0.131903	0.121032	0.127114	0.123712	0.132218	0.131414	0.197645	0.226916	0.145145	0.26446	0.252851	0.25122
ADI_H1L2_2_122_18_3-bin007	16.5473	0.0130775	0.0157905	0.056487	0.00593367	0.00314049	0.0070231	0.000390434	0.000142649	0.00035794	0.00453056	0.00821454	0.0294387	0.0516495	0.0281036	0.0178736	0.0228451	0.0159034	0.00653571	0.00492847	0.0245677	0.0366156	0.0403779	0.00710067	0.00514902	0.00461178	0.0326434	0.025068	0.0274543	0.01194	0.0105467	0.0100007	0.0389001	0.0327344	0.0224139	0.00514322	0.00327839	0.00575544	0.0235439	0.0192732	0.0214414	0.0147775	0.00932554	0.00635379
ADI_H1L2_2_122_18_3-bin012	15.9586	0.0802218	0.118711	0.469756	0.224899	0.666149	0.235647	0.0017079	0.000275014	0.0108422	0.162433	0.188521	0.153186	0.319766	0.125379	0.0659513	0.0717532	0.0702412	0.00111291	0.00188918	0.0115455	0.0168675	0.0169852	0.001131	0.00181757	0.00132295	0.102445	0.0980528	0.0910959	0.012553	0.0148515	0.0184192	0.0137469	0.0111032	0.00909905	0.00302002	0.000798825	0.000405015	0.00647907	0.00492967	0.00469725	0.00441941	0.00346468	0.00326717
ADI_H1L2_2_122_18_3-bin017	31.8488	1.06608	3.45158	0.729306	0.302741	1.16435	1.53837	0.825361	0.874869	3.38493	6.35131	2.03768	0.221961	0.037417	0.0946586	0.153436	0.158601	0.185509	0.0331463	0.0883356	0.0185601	0.0157438	0.013481	0.0194363	0.0259011	0.0201678	0.00637643	0.0212989	0.0445652	0.0249001	0.0244343	0.0295099	0.0133572	0.014351	0.0164699	0.0161652	0.0185208	0.0165448	0.0162509	0.0554525	0.00919327	0.0175219	0.0165299	0.0134612
ADI_H1L2_2_122_18_3-bin018	17.8724	0.110089	0.103446	1.16477	0.154939	0.298186	1.07408	1.80903	1.0984	0.332101	0.674904	0.337402	0.33741	0.128096	0.715504	0.872543	1.10046	0.942765	0.249178	1.06014	0.103837	0.0161992	0.0344277	0.191681	0.249729	0.180693	0.0238223	0.034317	0.0263593	0.246094	0.353892	0.213968	0.0188611	0.0215238	0.0221076	0.121455	0.110093	0.1017	0.0114592	0.0246895	0.00707042	0.146893	0.119164	0.144568
ADI_H1L2_2_122_18_3-bin020	37.7998	2.29476	5.85958	8.29558	0.0154521	4.40502	0.0388984	0.0233524	0.0217358	0.0178108	0.0249023	0.0272641	0.0709068	0.0117969	0.0333679	0.0316608	0.026713	0.0346279	0.00419921	0.00624327	0.00352025	0.00125222	0.00190701	0.00811408	0.00689104	0.0092637	0.0013963	0.0019843	0.00228493	0.0092859	0.00815517	0.00688274	0.00207793	0.0033881	0.00328309	0.00448503	0.00796328	0.00448667	0.00132171	0.0046029	0.00146822	0.00271262	0.00138372	0.00182901
ADI_H1L2_2_122_18_3-bin026	23.0715	2.39659	1.20515	0.297853	3.17828	2.64845	0.00546195	0.00340359	0.00796363	0.00417591	0.0234677	0.0317787	0.0493283	0.0167963	0.0371747	0.116132	0.203976	0.32227	0.0073368	0.0510095	0.0100122	0.00130673	0.00118789	0.00743112	0.0155099	0.0134885	0.00298621	0.00288849	0.00247864	0.0220614	0.0208745	0.0202452	0.00121933	0.000341756	0.00133519	0.00675513	0.0121397	0.00700271	0.000455973	0.00116987	0.000339097	0.00115849	0.000995731	0.00119018
ADI_H1L2_2_122_18_3-bin029	11.2133	3.22869	19.8299	0.788096	0.0118619	0.796661	0.00708139	0.0707025	0.0244844	0.016871	0.0241844	0.0103341	0.0538063	0.0165384	0.0193117	0.026549	0.0307612	0.0280317	0.000154052	0.000627102	0.00139261	0.000977857	0.000759846	0.000873829	0.00175833	0.0010515	0.00169926	0.00279543	0.00203017	0.00234538	0.00263684	0.00284973	9.9625e-05	0.000788234	0.000264252	0.000512904	0.000374848	0.000668227	8.91764e-05	0.00102727	9.90315e-05	5.44237e-05	5.6389e-05	0.00023558
ADI_H1L2_2_122_18_3-bin032	17.6515	0.164583	0.230929	0.235121	0.101183	0.0865769	0.027571	0.00202182	0.000648248	0.000444091	0.0129034	0.0197226	0.0228302	0.0394296	0.0238506	0.0210694	0.0160799	0.0158242	0.000795698	0	0.00245548	0.0045896	0.00396195	0.000764732	0.000241581	0.00147692	0.0350201	0.0440775	0.0284032	0.0130892	0.0129674	0.0114883	0.00180738	0.00237785	0.00327152	0.000943519	0.000532394	0.000508013	0.00354708	0.000864026	0.00265712	0.00681628	0.00139269	0.000986784
ADI_H1L2_2_122_18_3-bin035	24.4535	6.50011	3.31413	14.3825	0.286966	2.06192	1.36338	0.397644	0.702735	1.07734	4.26951	1.44523	0.360462	0.0640786	0.227937	0.316493	0.309726	0.382535	0.0693205	0.135863	0.058575	0.0293679	0.030438	0.0780386	0.0926967	0.08211	0.0275659	0.097462	0.153788	0.110863	0.116324	0.149779	0.0541789	0.0516188	0.0625066	0.0878553	0.100123	0.103056	0.0617973	0.122194	0.0478597	0.0937799	0.0874788	0.0875404
ADI_H1L2_2_122_18_3-bin036	39.3617	0.35891	0.529836	0.198067	0.599363	0.884138	0.108287	0.0113781	0.0114212	0.0182954	0.067423	0.198675	0.129046	0.275107	0.16914	0.154747	0.145403	0.120105	0.0730638	0.04533	0.195966	0.241841	0.280561	0.0989773	0.0899358	0.0799417	0.461701	0.462174	0.42557	0.142869	0.143039	0.191957	0.197998	0.204699	0.186131	0.0726927	0.0453915	0.0638793	0.215178	0.20554	0.303885	0.237491	0.186798	0.16875
ADI_H1L3_2_122_18_3-bin007	0.398015	88.6915	48.2349	0.861212	0.872249	1.4093	0.31098	0.46921	0.274754	0.493517	0.302918	0.283605	1.60326	0.689531	0.447474	0.156133	0.156494	0.200701	0.0215191	0.0309615	0.0429281	0.0751001	0.03205	0.0270453	0.0296765	0.0305072	0.0615475	0.0700668	0.383753	0.0402731	0.0488578	0.0411304	0.0769511	0.0622298	0.0405184	0.0574068	0.0539639	0.0448573	0.0173909	0.0228302	0.0106221	0.0158625	0.0119614	0.0105612
ADI_H1L3_2_122_18_3-bin011	0.0333661	215.851	80.0622	0.304958	0.043799	0.228638	0.445396	0.850851	1.85916	0.362385	0.42784	0.603399	0.0318327	0.00765503	0.0245499	0.0367577	0.0394176	0.0395172	0.00450138	0.058976	0.0144665	0.00694744	0.00410621	0.0159918	0.0275433	0.0223026	0.0133845	0.0815805	0.0522726	0.0497366	0.0598161	0.0864565	0.0129919	0.0130367	0.018114	0.0138832	0.0178174	0.016192	0.0683238	0.112392	0.027128	0.0076297	0.00689317	0.00604864
ADI_H1L3_2_122_18_3-bin013	0.0172684	13.5527	21.0167	1.4448	0.0202743	0.0559758	0.02224	0.0195519	0.0290928	0.0155078	0.0126622	0.0136874	0.0339944	0.00787176	0.0261469	0.0361328	0.0364852	0.0451362	0.0715366	0.0689077	0.0343087	0.0120348	0.0132589	0.104647	0.10768	0.105732	0.00763176	0.00785322	0.0112731	0.0917722	0.0797004	0.0778874	0.0137695	0.0204521	0.0256395	0.0526628	0.0755356	0.0609321	0.053108	0.0614368	0.0359837	0.0926161	0.073862	0.0769327
ADI_H1L3_2_122_18_3-bin014	0.00891375	13.4916	11.7152	0.0141191	0.0142753	0.0124981	0.0244946	0.0148179	0.0134312	0.011318	0.00818643	0.0102938	0.0434553	0.0100807	0.0258946	0.020575	0.0197588	0.032266	0.0324501	0.036895	0.0241873	0.010239	0.0117581	0.0514439	0.0570126	0.0565829	0.0209883	0.0145688	0.0164293	0.0622926	0.054673	0.0523004	0.0138289	0.0152014	0.0244489	0.0487299	0.0664489	0.0584049	0.030672	0.0349696	0.017604	0.0427112	0.0351031	0.0379599
ADI_H1L3_2_122_18_3-bin016	0.137287	63.0747	1.28939	0.330906	0.370735	0.647204	0.223083	0.45132	0.196915	0.44495	0.328293	0.0965449	0.458855	0.146843	0.117948	0.0622112	0.0607068	0.0728825	0.00971624	0.0174276	0.0433951	0.0542804	0.0245278	0.0204512	0.0162713	0.0190685	0.0259061	0.0481033	0.200401	0.0190066	0.0249148	0.023389	0.0603753	0.093943	0.0223705	0.0195263	0.0182883	0.0178642	0.0125353	0.0112453	0.00487979	0.00651704	0.0047307	0.00455892
ADI_H1L3_2_122_18_3-bin017	0.679267	22.7401	14.1912	0.70672	5.75678	2.44429	0.232568	0.490286	0.33888	0.662549	0.362034	0.369591	0.356484	0.117754	0.150753	0.122989	0.124434	0.160806	0.0187062	0.0314812	0.0281849	0.0441798	0.019315	0.0180754	0.0179389	0.0162202	0.0416468	0.0685774	0.315328	0.0293374	0.0338224	0.0319525	0.0472943	0.0395062	0.026317	0.0316683	0.0324508	0.0274435	0.00996572	0.0118876	0.00669857	0.00954568	0.00808777	0.00964608
ADI_H1L3_2_122_18_3-bin018	0.156614	25.2816	8.36913	0.266019	0.467949	1.45659	0.110632	0.286532	0.135924	0.272851	0.179255	0.091338	0.757282	0.444509	0.0737513	0.05502	0.0498432	0.0635026	0.0308828	0.0580286	0.102425	0.210471	0.0565496	0.0652334	0.0700958	0.0692464	0.168726	0.5514	1.35963	0.0346875	0.0337369	0.0337531	0.177462	0.159593	0.0766206	0.106585	0.104116	0.086092	0.0423451	0.0375424	0.0130171	0.026252	0.0239899	0.0196333
ADI_H1L3_2_122_18_3-bin020	0.0411762	13.1608	20.5233	0.414397	0.0207965	0.0681819	0.00438708	0.00214908	0.00374881	0.00268916	0.0156455	0.0317479	0.00841173	0.0066517	0.0506041	0.0756759	0.152322	0.0763993	0.0119174	0.00437538	0.0200453	0.00366028	0.00440395	0.0439354	0.0543338	0.0458887	0.00257237	0.0020852	0.000523651	0.026902	0.0247256	0.0177645	0.000983048	0.00080529	0.00107247	0.0144322	0.0185512	0.0144888	0.00039938	0.000590648	0.000253103	0.00159183	0.00149226	0.00186385
ADI_H1L3_2_122_18_3-bin021	0.0358879	52.3231	0.502599	0.0972742	0.107578	0.419669	0.0564571	0.0961835	0.130494	0.0787751	0.0848999	0.0695303	0.783137	0.647329	0.186067	0.135595	0.121828	0.169575	0.0636742	0.165887	0.520933	1.04848	0.492457	0.0414643	0.0393029	0.036995	0.217421	0.432651	7.01885	0.0822741	0.0711237	0.0833405	0.594944	0.305444	0.194507	0.0338903	0.0368784	0.0395604	0.236463	0.234212	0.0625849	0.0383302	0.0324704	0.0322486
ADI_H1L3_2_122_18_3-bin025	0.309972	26.8803	24.5776	2.74646	1.24187	10.0175	0.3539	0.735749	0.5749	0.317776	0.265737	0.287057	0.5821	0.247945	0.256374	0.258905	0.295585	0.299492	0.0242784	0.0397766	0.039183	0.0308777	0.0268675	0.0332769	0.0366707	0.0315448	0.0346962	0.0365358	0.137392	0.0969313	0.0939519	0.089805	0.0499121	0.0537822	0.0322238	0.0342064	0.0410024	0.030453	0.0136787	0.0109662	0.00512581	0.0157407	0.012856	0.0142791
ADI_H1L3_2_122_18_3-bin026	0.107983	12.4101	6.36882	0.271548	0.114025	1.29581	0.117908	0.233261	0.138629	0.306304	0.186651	0.128428	0.231673	0.0918503	0.0686264	0.0480683	0.0481508	0.0652241	0.00734031	0.0173755	0.0174594	0.0321298	0.010456	0.00758839	0.00791252	0.00831163	0.0271991	0.106805	0.216574	0.0117342	0.0164252	0.013715	0.0316309	0.026655	0.0140019	0.0156327	0.015269	0.0143075	0.00852933	0.00949965	0.00504	0.00480179	0.00443714	0.00457321
ADI_H1L3_2_122_18_3-bin027	0.793987	51.7371	6.78878	2.6342	14.9422	4.36169	1.25768	2.96205	3.81935	1.7951	1.85577	11.8494	0.719562	0.121199	0.190145	0.243405	0.337951	0.365179	0.0919378	0.147705	0.0772031	0.0446439	0.0405854	0.0425946	0.0660901	0.0607172	0.161557	1.1225	0.551577	0.165062	0.257956	0.636344	0.221557	0.223178	0.368597	0.182371	0.199476	0.15699	0.313689	1.20533	0.224579	0.0512768	0.0694806	0.067082
ADI_H1L3_2_122_18_3-bin028	0.985715	96.8805	78.3291	8.7188	2.2064	1.89884	0.51339	0.633767	1.31777	0.330384	1.13048	0.225592	0.0485353	0.0148499	0.0272493	0.0496691	0.050184	0.0528618	0.0112928	0.0304859	0.026415	0.0124028	0.00982819	0.0513606	0.0535418	0.0408739	0.00759795	0.0116043	0.0529273	0.0979418	0.122934	0.0804094	0.0141542	0.00681093	0.00689532	0.0135986	0.0113002	0.0138611	0.00555357	0.00661934	0.00162139	0.0063467	0.00379606	0.00473932
ADI_H1L3_2_122_18_3-bin031	0.051491	83.9269	37.2489	0.182748	0.0287397	0.0329623	0.032033	0.0323688	0.0473184	0.0534527	0.0958946	0.148375	0.0191155	0.00525293	0.0129336	0.0213707	0.0225933	0.0280131	0.00530922	0.00707747	0.0055419	0.00385148	0.0028361	0.0124692	0.0122554	0.0113767	0.00208022	0.00395413	0.0179058	0.0122712	0.01177	0.0109986	0.0038968	0.00420694	0.00474159	0.00838231	0.00931652	0.0084004	0.00473055	0.00576995	0.00373935	0.00822304	0.00701938	0.00627525
ADI_H1L3_2_122_18_3-bin033	0.097469	30.4517	8.65651	0.0967211	0.538199	156.242	0.320815	0.176535	0.0770163	0.149481	0.068992	0.0557508	0.151666	0.0248602	0.0571316	0.0395617	0.0429106	0.050304	0.00055825	0.0010697	0.0043026	0.00329915	0.00273486	0.000285827	0.000653905	0.000451904	0.00361868	0.00819022	0.0072917	0.00128684	0.00185536	0.00353582	0.00370108	0.00194466	0.00246168	0.000514174	0.0011219	0.00033249	0.00209701	0.00551756	0.00198742	0.000220481	0.000243266	0.000294732
ADI_H1L3_2_122_18_3-bin037	0.0389613	28.9327	22.8355	0.115462	0.798905	0.122909	0.0552573	0.0518917	0.027263	0.0620151	0.0401335	0.0270329	0.049749	0.0115133	0.02274	0.0275767	0.0294512	0.0337625	0.0196781	0.0082369	0.0083667	0.00531348	0.00412417	0.0108996	0.0110777	0.00995155	0.00409298	0.00473194	0.0132679	0.0116352	0.00995671	0.0106164	0.00494068	0.00608796	0.00625401	0.0205129	0.0222135	0.0182928	0.00492383	0.00839647	0.00192251	0.0205656	0.0177308	0.0157435
ADI_H1L3_2_122_18_3-bin038	1.02439	350.798	61.3277	5.58465	0.642839	2.04707	0.391015	0.42869	0.58837	0.324923	0.384686	0.408107	0.0564292	0.0207016	0.039938	0.0704435	0.0697327	0.0780217	0.0207731	0.0586705	0.0274309	0.0153376	0.0136447	0.0394514	0.0482307	0.0318063	0.0091392	0.0112561	0.0909493	0.0739812	0.0811008	0.0653754	0.0243453	0.0153679	0.0105908	0.0164213	0.0125759	0.0153763	0.0125072	0.0132536	0.00543414	0.0112133	0.00852136	0.009063
ADI_H1L3_2_122_18_3-bin039	3.42946	138.665	47.1748	9.34976	0.421681	3.75235	0.444574	0.244911	0.61792	0.591051	1.41601	1.10618	0.232578	0.0477209	0.241396	0.251801	0.263703	0.320024	0.0290451	0.0567018	0.0274616	0.0161207	0.0190894	0.0308944	0.0334067	0.0289	0.0116291	0.0460415	0.0958763	0.0454187	0.0445034	0.055307	0.0256873	0.0229903	0.0241819	0.0229785	0.0278247	0.0279829	0.0252716	0.0577102	0.0181051	0.031034	0.0265014	0.0279785
ADI_H1L3_2_122_18_3-bin041	0.359219	20.9557	15.9473	12.5195	0.22434	1.37187	0.322281	0.773413	0.451356	1.26307	0.537856	0.312916	0.110622	0.0210022	0.0433241	0.0615606	0.0639128	0.0793063	0.0213877	0.0527087	0.0184333	0.00694594	0.0131472	0.0133785	0.0165053	0.0163636	0.00616304	0.0132209	0.0285057	0.0165962	0.0221198	0.0161207	0.0104002	0.00966898	0.00769599	0.0198434	0.0175332	0.0141628	0.00385234	0.00513603	0.00257181	0.003519	0.00283705	0.00386722
ADI_H1L3_2_122_18_3-bin044	0.0346807	155.162	73.8717	0.232618	0.0151776	0.0265977	0.0269743	0.022244	0.0320583	0.0348586	0.11151	0.270064	0.00844471	0.00154523	0.0105249	0.015632	0.0185638	0.0217099	0.00337575	0.00447909	0.00430042	0.00222038	0.00207691	0.0082879	0.00847647	0.0066464	0.0013936	0.00309507	0.0104936	0.00823068	0.00883155	0.00835288	0.00271039	0.00177672	0.00214554	0.0045726	0.00565947	0.00537873	0.00168826	0.00302095	0.000998414	0.0040889	0.00227682	0.00231043
ADI_H1L3_4_122_18_3-bin003	0.157722	25.7547	13.455	0.316665	0.188251	0.582903	0.108172	0.281851	0.135172	0.311811	0.164132	0.0744228	0.15744	0.0512209	0.0497303	0.0453559	0.0472893	0.0572279	0.00726506	0.0123494	0.0155969	0.0189215	0.00904234	0.00937881	0.01067	0.00951202	0.0184651	0.0294603	0.127398	0.013953	0.0169918	0.016739	0.0227133	0.0192315	0.0131003	0.0121658	0.0104876	0.010415	0.00504537	0.00602644	0.00170953	0.00181955	0.00128796	0.00048111
ADI_H1L3_4_122_18_3-bin007	0.354953	5.12414	19.1519	0.89359	0.350775	0.368277	0.399051	0.170687	0.344527	0.769435	1.30054	0.528233	0.156749	0.0204333	0.0581136	0.0722666	0.0769777	0.0916554	0.0364185	0.068248	0.0159862	0.0137919	0.0111397	0.0187352	0.0212421	0.0185895	0.00659189	0.021251	0.0625838	0.029349	0.0284978	0.0349169	0.0177287	0.0166791	0.0146194	0.016533	0.0177614	0.0182871	0.0132755	0.0460534	0.0102335	0.0185369	0.0181821	0.0178902
ADI_H1L3_4_122_18_3-bin010	0.0917936	45.8391	22.1143	0.17907	1.44425	3.02941	0.0562074	0.200054	0.0762124	0.121424	0.0698071	0.0337447	0.32536	0.259656	0.03121	0.0228143	0.0222969	0.0207286	0.0111971	0.0146927	0.03355	0.0674281	0.0220324	0.0134745	0.0112562	0.0115023	0.0569019	0.0715835	0.371295	0.0119737	0.0203387	0.0120121	0.0722049	0.0593051	0.0200642	0.0295218	0.0246269	0.0236606	0.0130557	0.010264	0.00368537	0.000843338	0.000929391	0.000707526
ADI_H1L3_4_122_18_3-bin012	1.08004	222.464	171.266	1.02481	4.06873	7.40727	0.719213	0.844328	1.20068	0.499787	0.837797	0.248073	0.0921997	0.0297088	0.0342961	0.0576457	0.0540664	0.0662633	0.0188957	0.0463241	0.0209842	0.0136581	0.0112093	0.0296402	0.0335685	0.0235979	0.012866	0.0139694	0.056626	0.128883	0.129505	0.093424	0.0209709	0.0142534	0.0120963	0.0351047	0.0358371	0.039669	0.0122455	0.0156826	0.00571604	0.00984756	0.00991428	0.010725
ADI_H1L3_4_122_18_3-bin014	0.0429298	3.96896	52.618	0.0108835	0.000422778	0.00750418	0.0117325	2.47087	0.0700894	0.0329017	0.0331791	0.00374897	0.00643511	0.0014737	0.013449	0.015508	0.0126352	0.0231856	0.00109652	0.000402862	0.000435713	0	0.00026954	0.000499564	0.000586533	0.00134115	0.000163672	0	0.000738141	0.00561451	0.00579828	0.00506609	4.1718e-05	0	0.000267164	0.000357429	0.0005133	0.000289631	0.000230192	0.000380939	0.000238433	0.000783309	0.000217219	0.000288387
ADI_H1L3_4_122_18_3-bin015	0.174044	23.671	56.8223	0.260124	0.138216	0.302593	0.249386	2.712	1.54389	0.328675	0.450322	0.499165	0.199771	0.056565	0.0780965	0.124051	0.11868	0.129716	0.0437867	0.208849	0.080473	0.0870464	0.0471571	0.0651303	0.0715561	0.0566667	0.0389154	0.0496938	0.491768	0.228345	0.238163	0.195366	0.155706	0.0777437	0.0555512	0.0458287	0.0427927	0.0438333	0.0610923	0.0623857	0.022087	0.0429626	0.0421098	0.0419183
ADI_H1L3_4_122_18_3-bin020	0.154019	7.9832	12.8116	0.253681	0.241769	0.392933	0.177855	0.408938	0.209451	0.130772	0.157156	0.222244	0.416154	0.058753	0.0862607	0.112754	0.137435	0.162452	0.0216954	0.0534359	0.0388758	0.0103387	0.0301337	0.0194178	0.0284069	0.0203108	0.00973232	0.0183443	0.0194617	0.0330492	0.0342059	0.0426525	0.0274193	0.02892	0.0201533	0.0340569	0.0482671	0.0330781	0.00380264	0.00989091	0.00342051	0.00886124	0.00834122	0.00743604
ADI_H1L3_4_122_18_3-bin021	0.506319	36.1588	65.4975	0.886159	0.516535	0.702624	0.659466	0.290191	0.454043	1.47531	2.13669	0.761125	0.190299	0.0286265	0.0950958	0.130792	0.133967	0.162502	0.045838	0.0751256	0.0190023	0.0147186	0.0139333	0.0239352	0.0260364	0.0258234	0.00635771	0.0186373	0.0620994	0.0415864	0.03662	0.0412671	0.0183055	0.0179395	0.0211111	0.0216621	0.0235966	0.0258694	0.0201221	0.0548462	0.0131317	0.0330301	0.028975	0.0293348
ADI_H1L3_4_122_18_3-bin023	0.148222	25.6991	25.0129	0.183087	0.366161	0.423081	0.190262	0.448809	0.286822	0.738741	0.335549	0.147539	0.195949	0.0494932	0.0846357	0.0846211	0.0887126	0.109771	0.0144773	0.0277628	0.0172707	0.0188207	0.0121984	0.0219888	0.0190643	0.0206346	0.0171511	0.0360429	0.116124	0.0228792	0.0345769	0.0231435	0.0239548	0.0185774	0.0155669	0.0170276	0.0178379	0.0152258	0.00475604	0.00577055	0.00259514	0.00347458	0.00276658	0.00185009
ADI_H2L1_1_122_18_3-bin001	25.2505	2.11823	3.39476	267.041	4.11128	50.127	5.51459	1.98085	0.978021	2.19676	2.32852	0.624583	6.26963	12.4156	131.875	131.586	67.4647	100.807	0.564739	0.59381	0.790636	0.121354	0.337493	2.41648	1.53008	1.97443	0.512381	0.581755	0.17249	8.00986	12.7631	6.80172	0.0503176	0.0552895	0.0873903	1.02708	0.810007	0.625971	0.0365258	0.0912893	0.0367413	0.601082	0.503766	0.526971
ADI_H2L1_1_122_18_3-bin002	0.720585	2.84093	2.04632	22.8044	8.8257	9.0894	2.78689	6.49079	6.23466	1.20071	2.34312	2.15476	0.824487	0.206281	0.990297	1.09978	1.21142	1.29865	0.113876	0.118525	0.168956	0.0376056	0.109883	0.19613	0.286792	0.188332	0.0649254	0.0668845	0.0541188	0.454885	0.474675	0.405799	0.0651287	0.0618181	0.0930267	0.34295	0.51309	0.316234	0.0164299	0.0303558	0.0142847	0.117167	0.0774459	0.0968951
ADI_H2L1_1_122_18_3-bin003	3.28713	2.29612	3.46286	84.5191	0.0887902	0.194772	0.181904	0.0267799	0.0399616	0.03504	0.118601	0.630344	2.5784	1.26973	0.897992	0.170229	0.173086	0.184489	0.0626488	0.0555918	0.181581	0.228535	0.212306	0.0648644	0.0608165	0.0614228	0.292488	0.366607	0.352703	0.0868439	0.0895725	0.108231	0.168301	0.155816	0.137995	0.0484465	0.0411095	0.0445678	0.196336	0.182969	0.169391	0.127547	0.099601	0.0987806
ADI_H2L1_1_122_18_3-bin005	0.353479	15.5101	1.72876	16.1551	26.5078	14.4345	1.16527	1.06262	1.06551	0.555468	0.645417	0.446174	0.286817	0.095974	0.365061	0.551887	0.701229	0.537175	0.0503627	0.0945695	0.0756103	0.0740296	0.0548494	0.0508196	0.058199	0.0452556	0.135587	0.0595699	0.119243	0.140481	0.136634	0.140865	0.110833	0.0696041	0.0752901	0.0403873	0.0454074	0.0372136	0.0353327	0.0229394	0.00775081	0.0212774	0.0173569	0.0165639
ADI_H2L1_1_122_18_3-bin006	1.15159	0.724132	0.454472	13.9245	0.49798	0.152862	0.278508	0.783987	0.481061	1.04626	0.501592	0.413401	0.236494	0.0705829	0.0991764	0.112896	0.11468	0.138148	0.0347807	0.0610632	0.0289342	0.0110534	0.026301	0.0221292	0.0247632	0.0214566	0.0141688	0.0231793	0.0460555	0.0304229	0.0347981	0.0346055	0.0201239	0.0163236	0.0169445	0.0272123	0.0299282	0.0263271	0.00690148	0.00837286	0.00464832	0.0106307	0.00952753	0.0104462
ADI_H2L1_1_122_18_3-bin007	0.167215	0.0650805	0.0922194	28.7352	0.0441888	0.0692301	0.0661649	0.00534618	0.00295771	0.00944282	0.0270699	0.0705904	0.134613	0.211072	0.0957212	0.0736284	0.0741538	0.0603512	0.0416265	0.0300991	0.125018	0.145832	0.170307	0.0537386	0.0561435	0.0475547	0.17952	0.156413	0.140654	0.0604212	0.0472068	0.0575064	0.077131	0.0720539	0.0658953	0.0220351	0.0158144	0.0214186	0.136786	0.129419	0.166929	0.144344	0.138032	0.133289
ADI_H2L1_1_122_18_3-bin009	0.00282171	2.23225	3.08989	20.588	0.00643006	0.0306237	0.197968	0.116625	0.134933	0.100036	0.0700693	0.420244	0.19571	0.208848	0.451833	1.9567	2.16652	1.62519	0.00190909	0.00627384	0.00307019	0.00365376	0.00182952	0.00238319	0.0013254	0.00246368	0.042562	0.0574478	0.0378658	1.69677	1.88054	1.38618	0.000721114	0.00114116	0.00208187	0.00132577	0.000435664	0.00183412	0.000647335	0.00308438	0.00146235	0.00383505	0.00284216	0.00178476
ADI_H2L1_1_122_18_3-bin012	0.264382	0.254587	0.399768	29.4351	0.0813574	0.88648	0.0630602	0.0060189	0.00286782	0.00423989	0.0414761	0.169222	0.196801	0.0863377	0.0918325	0.0780327	0.0838456	0.124166	0.00691718	1.58388	0.00722617	0.00863867	0.00512248	0.0116394	0.0175432	0.0139556	0.0104219	0.0201783	0.0218558	0.0179487	0.0151279	0.0192009	0.00599011	0.00445907	0.00466119	0.00748011	0.0091009	0.00870365	0.00257903	0.00400787	0.00251883	0.00706703	0.00448166	0.00380066
ADI_H2L1_1_122_18_3-bin013	0.0254954	0.0255465	0.0311651	14.5582	0.0443471	0.153025	0.0277551	0.101125	0.0317582	0.0463634	0.0401271	0.0351436	0.0221672	0.0049486	0.00629655	0.0227544	0.0267352	0.0306262	0.000769792	0.00267251	0.00219918	0.000288356	0.000872363	0.00384386	0.00516704	0.00569092	4.98282e-05	0.00128619	0.000994839	0.00114406	0.00111201	0.00156469	0.000813467	0.00030588	0.0010799	0.00139182	0.00231629	0.00247298	0.000367407	0.00106164	0.00036776	0.00281583	0.00249021	0.00189951
ADI_H2L1_1_122_18_3-bin014	0.168635	0.253913	1.1432	10.7181	0.0162593	0.0462889	0.0652732	0.0799324	0.127375	0.065159	0.0821192	0.0262158	0.0126047	0.00522659	0.0121039	0.00701116	0.00735026	0.00934195	0.00235077	0.00371687	0.00123804	0.00105326	0.00104053	0.00415884	0.00406991	0.0039379	0.00207622	0.00240647	0.00351008	0.013624	0.0121546	0.0114912	0.000438331	0.00135171	0.00228582	0.00250035	0.00447834	0.0047952	0.00149002	0.00226263	0.000792487	0.00225766	0.00161136	0.00136415
ADI_H2L1_1_122_18_3-bin016	1.29687	0.722639	0.234037	63.5832	0.492298	0.638826	0.162521	4.23853	0.305302	0.261449	0.207774	0.102633	5.61577	4.27891	0.144742	0.0657923	0.0696008	0.0743613	0.0717515	0.11078	0.659351	1.59103	0.427394	0.0276769	0.0192171	0.0165499	1.32046	2.33407	10.4255	0.0449039	0.0346474	0.0482185	1.40466	1.15944	0.399463	0.0485807	0.0539257	0.0416036	0.316544	0.223171	0.0891474	0.00321209	0.0029723	0.00271206
ADI_H2L1_1_122_18_3-bin017	0.322945	2.65676	1.83738	19.7111	0.203424	1.26016	0.271589	0.634329	0.378524	1.07314	0.448826	0.287504	0.111623	0.0298582	0.0443649	0.0518998	0.0542938	0.0705576	0.0186531	0.0414059	0.0134351	0.00735516	0.0103437	0.0168465	0.0156227	0.0129606	0.00730724	0.0108966	0.0233403	0.0123079	0.0159644	0.0176552	0.00873293	0.0101834	0.010276	0.0185003	0.015212	0.011702	0.00522603	0.00761296	0.00448948	0.00698368	0.0074196	0.00559436
ADI_H2L1_1_122_18_3-bin019	0.799289	7.00482	5.93868	25.079	0.424891	1.42596	1.721	0.497725	2.31874	2.9562	3.31321	1.18524	0.18567	0.0429447	0.154433	0.20789	0.212259	0.263551	0.073512	0.13518	0.0619739	0.0215481	0.0367016	0.0684962	0.113659	0.0703401	0.0111336	0.0201323	0.0510452	0.0753153	0.0714901	0.068385	0.0227004	0.0184934	0.0274903	0.0756795	0.089492	0.0674234	0.0194671	0.0254973	0.0104289	0.0260792	0.0222978	0.0217614
ADI_H2L1_1_122_18_3-bin020	0.0785267	0.0399805	0.0631339	34.5702	0.0820343	0.082821	0.00888616	0.017273	0.0231745	0.00714506	0.0260739	0.049252	0.0363905	0.0103867	0.0159115	0.0173798	0.0188007	0.0247477	0.0088691	0.00691486	0.00622846	0.00368347	0.00370012	0.00779127	0.00988492	0.00865143	0.00557543	0.00880794	0.00671717	0.0102231	0.0109926	0.0104537	0.00642325	0.00741417	0.0139516	0.00876473	0.0104538	0.0105591	0.000648444	0.00119939	0.000329256	0.00722668	0.00598516	0.00518363
ADI_H2L1_1_122_18_3-bin021	0.0347243	0.0707774	0.101501	13.7437	0.110535	0.320774	0.00567537	0.0154112	0.00815169	0.00489302	0.00589578	0.0272011	0.0377624	0.00741746	0.0121725	0.0076668	0.00977612	0.00999431	5.08516e-05	0.000178746	0.000209052	5.33514e-05	0.000360537	0.000167874	9.55824e-05	0.000137696	0.000315523	0.000476539	0.00078441	0.000253818	0.0001346	0.000356828	2.61516e-05	0.00020283	0.00012126	2.14008e-05	8.62794e-05	6.92038e-05	0.000141184	0.000209021	1.96624e-05	2.69906e-05	2.97808e-05	2.21e-05
ADI_H2L1_1_122_18_3-bin023	0.0459634	0.0823894	0.125756	24.5526	0.291391	1.03419	0.448889	2.02708	0.776078	0.0582046	0.29044	0.0724428	0.0353763	0.0167232	0.0550772	0.170096	0.173652	0.168756	0.00719426	0.00845295	0.017409	0.00455801	0.00584856	0.0626876	0.0886688	0.0947226	0.0022881	0.00156652	0.00125358	0.0141644	0.0108372	0.0116264	0.0019988	0.00133483	0.00186786	0.0347892	0.0424867	0.0395839	0.000756773	0.00228366	0.000246305	0.0113705	0.00708217	0.00651079
ADI_H2L1_1_122_18_3-bin024	1.96465	0.98132	0.30651	32.8688	0.581967	0.469939	2.05446	1.61115	0.882827	1.21046	1.20577	0.160296	7.50916	5.94266	0.173014	0.0673901	0.0823128	0.0770996	0.109765	0.0815118	0.604044	1.55821	0.418603	0.0212465	0.0192316	0.0194816	1.28165	1.46777	8.16247	0.0391197	0.0327781	0.0458831	1.48702	1.34264	0.420911	0.0603535	0.066416	0.0578058	0.287423	0.211904	0.0816049	0.00208614	0.00251532	0.00210289
ADI_H2L1_1_122_18_3-bin025	1.2972	0.521183	0.37986	65.7766	0.990841	0.515252	0.524144	1.42677	0.870838	1.68489	0.86071	0.576011	0.520472	0.141159	0.187879	0.227623	0.224866	0.273462	0.0844804	0.128637	0.0834969	0.0593197	0.0509376	0.0849066	0.0954195	0.0958922	0.0436027	0.0732323	0.281501	0.0848753	0.108885	0.0863423	0.0626509	0.0516758	0.0417481	0.0841707	0.0914875	0.0791983	0.0210806	0.0316054	0.0111477	0.0421479	0.0287881	0.0261428
ADI_H2L1_1_122_18_3-bin026	0.0385172	0.44946	0.15484	10.7113	0.0416685	0.0732344	0.120018	0.256498	0.26085	0.0692249	0.352455	0.238604	0.108057	0.0435218	0.083225	0.308098	0.185657	0.162108	0.0902968	2.00429	0.0553453	0.0353168	0.0265826	0.0761008	0.079776	0.0516577	0.0275967	0.0716192	0.201322	0.277758	0.138107	0.180259	0.0296445	0.0190979	0.0216992	0.0228973	0.0277194	0.0294551	0.0180526	0.042688	0.00868435	0.0144013	0.0153922	0.0123422
ADI_H2L1_1_122_18_3-bin027	0.486997	1.19047	0.789311	49.5558	0.128152	0.324756	0.316314	0.14439	0.255471	0.423797	0.992504	0.765879	0.128378	0.025567	0.0708975	0.083453	0.085868	0.103478	0.0205214	0.0513553	0.0192625	0.0176873	0.0143867	0.0178787	0.0219628	0.019112	0.00929771	0.0446329	0.107832	0.030486	0.0314643	0.0442985	0.0253557	0.0188395	0.0235354	0.0155902	0.0173991	0.01948	0.0195438	0.05106	0.0124314	0.0224912	0.0186235	0.016997
ADI_H2L1_1_122_18_3-bin029	0.0163989	0.0137097	0.011622	11.1863	0.129658	3.0149	0.0680244	0.131275	0.129737	0.158445	0.0710088	0.0346685	0.0664951	0.00428183	0.0130108	0.0164969	0.0149243	0.021145	0.00532653	0.00771076	0.00962429	0.00220902	0.00471762	0.00987095	0.0150715	0.0119037	0.00407379	0.00354007	0.00579102	0.0262423	0.0377819	0.0235737	0.00352417	0.0044564	0.00724474	0.0154235	0.0160137	0.0125787	0.00138388	0.00143266	0.00147908	0.00470984	0.00317465	0.00220603
ADI_H2L1_1_122_18_3-bin030	0.0954036	5.72495	3.55197	40.3764	0.112227	0.232173	0.186721	0.30704	0.141249	0.124886	0.125019	0.1663	0.270585	0.0267136	0.0690197	0.077982	0.085296	0.118537	0.0233096	0.043384	0.0274054	0.0109476	0.0183523	0.0168484	0.0191308	0.0161563	0.00839432	0.0120731	0.0134616	0.034543	0.0356025	0.0394249	0.0181501	0.0230773	0.0155826	0.0316641	0.0395032	0.0317411	0.00315514	0.00729165	0.00412588	0.0115923	0.00986179	0.0111717
ADI_H2L1_1_122_18_3-bin031	0.211524	0.566703	0.494619	440.107	0.0909343	0.279461	0.323559	0.0926701	0.162982	0.322932	0.654555	0.452336	0.0829824	0.0178354	0.0474453	0.0574436	0.0623244	0.072066	0.0109435	0.0185803	0.00991823	0.0071269	0.00719125	0.012366	0.0133826	0.0127789	0.00550252	0.0250783	0.0400748	0.0185968	0.0206034	0.0295889	0.0118129	0.0105817	0.0143504	0.0099037	0.0113091	0.0100178	0.00973113	0.029749	0.00748701	0.0127603	0.0104973	0.0107272
ADI_H2L1_1_122_18_3-bin035	0.00821261	0.00682381	0.0070589	14.0955	0.0139807	0.0366128	0.0041475	0.00472504	0.00550564	0.00388291	0.00778068	0.00898164	0.0251395	0.00594182	0.0143142	0.0125856	0.013455	0.0182871	0.0144783	0.0132529	0.00457558	0.00205332	0.00247338	0.0107637	0.0131695	0.0134489	0.00205318	0.00179761	0.000807082	0.0149484	0.0116736	0.0101132	0.00471172	0.00469165	0.00964409	0.0107754	0.0123154	0.0121485	0.000835741	0.00122915	0.00116469	0.00553781	0.0044288	0.00564568
ADI_H2L1_1_122_18_3-bin038	0.00928874	0.0219375	0.0273853	10.477	0.00366397	1.58112	0.000560314	8.62183e-05	0	0.000388586	0.00187396	0.00848765	0.0107287	0.00612995	0.00609016	0.00258197	0.00237114	0.0028253	0.00044369	0.000602193	0.000357277	0	0.000369752	0.000272904	0.000459229	0.00106829	0.00236454	0.00376026	0.00324809	0.0033082	0.0031247	0.00491039	0	0.000144082	0.000215047	0.000288376	0.000186867	0.000573982	0	0.000209063	0	0.000308525	0.000199806	0.000260484
ADI_H2L1_1_122_18_3-bin041	0.0556014	0.0310836	0.0241669	18.8538	0.0259112	0.860036	0.0812343	0.223776	0.206866	0.340045	0.30722	0.29785	0.26363	0.0480715	0.0517475	0.0761874	0.0882142	0.078695	0.00175361	0.0260443	0.0136287	0.00249356	0.00780045	0.00695834	0.00905023	0.00754721	0.00248508	0.0195789	0.00919288	0.00501914	0.00409251	0.00936977	0.00529995	0.00751907	0.00509563	0.00190927	0.00262421	0.00196966	0.0019326	0.0154821	0.00318128	0.000686511	0.0010757	0.00058792
ADI_H2L1_1_122_18_3-bin042	0.108601	0.591194	0.862959	29.5126	0.0565157	0.134645	0.0705887	0.0323521	0.0145674	0.0416063	0.0674348	0.3011	2.0206	0.645587	0.629259	0.120427	0.146707	0.152059	0.241516	0.328279	0.133823	0.0258561	0.038633	0.427776	0.389461	0.376037	0.0294821	0.0485852	0.0471794	0.103464	0.112527	0.0989187	0.0215195	0.0224935	0.0241026	0.194004	0.196941	0.175847	0.0113899	0.0167716	0.013292	0.0604409	0.0572606	0.0671462
ADI_H2L1_1_122_18_3-bin043	0.317006	2.76976	3.96744	21.0099	0.434471	4.47998	0.0356984	0.0719349	0.19358	0.0247792	0.046051	0.173613	0.059996	0.0276538	0.0672155	0.0516295	0.0470326	0.0574987	0.00725441	0.00942921	0.00301425	0.00270047	0.00223788	0.00703771	0.00628074	0.00699429	0.00498276	0.00790847	0.0125873	0.0169243	0.0180694	0.0149571	0.00192343	0.00416933	0.00230428	0.00573396	0.00642344	0.00598226	0.00318219	0.00414692	0.00140607	0.0029309	0.00103397	0.00198392
ADI_H3L2_1_122_18_3-bin001	0.751057	1.82639	0.697163	1.06259	272.791	47.2494	0.996548	8.62916	5.06445	1.06616	1.6036	1.56211	0.845698	0.172179	0.290013	0.492151	0.483857	0.503042	0.122706	0.351065	0.14317	0.162701	0.0950649	0.102273	0.115677	0.0923599	0.0742136	0.156405	0.852937	0.286897	0.293836	0.274306	0.316306	0.20507	0.250574	0.0743199	0.0834221	0.073511	0.0987036	0.120065	0.0335157	0.054016	0.0507701	0.0487946
ADI_H3L2_1_122_18_3-bin002	2.30046	0.527244	0.791186	0.691476	11.5094	1.06699	0.0785453	0.00901789	0.00520185	0.0212961	0.145441	0.485847	0.52774	1.25495	0.44713	0.211429	0.235849	0.196471	0.0109024	0.00870833	0.0250359	0.0329198	0.0298231	0.00679598	0.00284899	0.00568763	0.693272	0.660092	0.631802	0.0907682	0.085104	0.121352	0.0543876	0.0437302	0.0348336	0.0109915	0.00371324	0.00457923	0.0702152	0.0556574	0.0473491	0.0219639	0.0153494	0.0165315
ADI_H3L2_1_122_18_3-bin004	0.32824	0.0744171	0.113616	0.0799272	13.8012	2.21802	2.94674	0.0101699	0.0177627	0.0302279	0.0415171	0.136566	0.0506254	0.108045	0.0745652	0.0834059	0.0859987	0.0678745	0.00220517	0.00024461	0.0226566	0.0255645	0.0225981	0.00568081	0.00510812	0.00344266	0.00734199	0.00908154	0.00509946	0.00128078	0.0048423	0.00419695	0.00319176	0.00233678	0.00147577	0.000938796	0.000587055	0.00030024	0.00199003	0.0054071	0.00100537	0.00159304	0.000210681	0.000758957
ADI_H3L2_1_122_18_3-bin005	0.0553916	0.0569566	0.0913648	0.121041	12.8148	1.89168	0.0198538	0.00069203	0.000443768	0.00114382	0.0174349	0.0619298	0.00643366	0.0032923	0.0154942	0.0228993	0.0180563	0.0205528	0.00611159	0.00753151	0.000380904	0.00029358	0.000376392	0.00122152	0.000794586	0.00154617	0.00208738	0.0023789	0.00144128	0.00964799	0.012844	0.0130963	0.000212878	0	0.00044943	0.00414049	0.00569531	0.00488251	0	0	0.000149654	0.00131172	0.000511445	0.000599336
ADI_H3L2_1_122_18_3-bin006	0.0141004	0.00602698	0.0085855	0.0221339	10.7456	2.67663	0.00636707	0.041402	0.0273443	0.0191211	0.0122196	0.0112686	0.00524754	0.00204229	0.00369054	0.00629826	0.00382897	0.00593602	0.000866233	0.000448783	0.00297315	0.00070659	0.00128686	0.00389014	0.00420876	0.00449241	7.52613e-05	0.000286252	0.000247879	0.0011256	0.000918245	0.000449492	0	0.000144882	7.95716e-05	0.00225068	0.00182141	0.00124663	0	0.000170341	0	0.000305736	0.00038853	0.000425455
ADI_H3L2_1_122_18_3-bin007	0.177805	0.0586559	0.0794961	0.112369	13.5022	1.77899	0.0579121	0.00889239	0.00375668	0.0118271	0.0279383	0.0661639	0.139989	0.267975	0.128023	0.0522923	0.0583577	0.0523522	0.0275333	0.015779	0.0774505	0.105524	0.0903873	0.0118228	0.0101141	0.0114451	0.174577	0.182656	0.157014	0.0227418	0.0253461	0.039084	0.0756722	0.0616205	0.0538853	0.0133869	0.00644857	0.00891613	0.0402217	0.0412049	0.0328198	0.0107167	0.0132343	0.0114464
ADI_H3L2_1_122_18_3-bin010	14.5441	0.0505682	0.0805955	0.0416764	13.0781	2.59957	0.00819977	0.00288653	0.0146417	0.00489367	0.00873498	0.0395415	0.0268381	0.0088804	0.01561	0.0160539	0.0187304	0.0198548	0.0242606	0.0174214	0.0172349	0.0189529	0.00932688	0.0206576	0.0196994	0.0197009	0.00537133	0.00605772	0.00646995	0.0240769	0.0242598	0.0187233	0.00444157	0.00520162	0.00866762	0.026063	0.0293024	0.0286269	0.00332629	0.00568069	0.00379956	0.0294075	0.0199435	0.0236862
ADI_H3L2_1_122_18_3-bin012	0.0379679	0.0253174	0.0322761	0.0192129	9.65024	1.45148	0.00236243	0.00693655	0.00514983	0.00170353	0.00279597	0.00708978	0.0335455	0.0142294	0.0143687	0.00275222	0.00310799	0.0036754	0.00103942	0.00161988	0.000948428	0.00100369	0.000907139	0.000994763	0.00170471	0.00142059	0.000718306	0.00479033	0.00378314	0.00303916	0.00267501	0.00321573	0.000252675	0.000132364	0.000438845	0.00119946	0.00219176	0.00122532	0.000294904	0.000241841	9.36363e-05	0.000427615	0.000530247	0.000604315
ADI_H3L2_1_122_18_3-bin014	0.283918	1.36214	2.02974	0.28308	47.8985	6.73142	0.0625601	0.119394	0.302337	0.0461808	0.0720837	0.267556	0.0720973	0.026273	0.0908806	0.1036	0.0964359	0.111548	0.0144886	0.0163046	0.00713595	0.00249535	0.0034816	0.0147249	0.0144005	0.0153046	0.00301566	0.00677619	0.00490606	0.0328757	0.0365465	0.0334541	0.00355832	0.00466559	0.00479473	0.0112337	0.013103	0.0123956	0.0027454	0.0027327	0.00179979	0.00559821	0.00440846	0.00460772
ADI_H3L2_1_122_18_3-bin015	0.100378	3.31297	0.773364	30.8996	128.85	66.981	1.27463	3.5428	4.37391	2.74784	2.62961	14.1885	0.715689	0.154492	0.212883	0.259092	0.375018	0.379713	0.0751625	0.151893	0.084917	0.0558131	0.0458188	0.0468062	0.0763935	0.0662947	0.176988	1.19874	0.715539	0.166713	0.263515	0.699412	0.236707	0.244159	0.392428	0.201711	0.214343	0.174271	0.360152	1.34567	0.236348	0.0510838	0.0719129	0.0686031
ADI_H3L2_1_122_18_3-bin016	0.244327	0.0661797	0.102932	0.113262	14.7783	8.57102	0.0642352	0.00553986	0.0205315	0.0137568	0.0309358	0.0810312	0.101672	0.198953	0.110385	0.0886289	0.0758323	0.0725751	0.0150521	0.0130666	0.0690411	0.0782827	0.0863747	0.020224	0.0240291	0.0211907	0.104299	0.106576	0.104861	0.0363408	0.0278921	0.0341426	0.0476064	0.049829	0.0410369	0.0128162	0.00748758	0.00896466	0.0389992	0.0299912	0.0487293	0.0442518	0.0295018	0.0317848
ADI_H3L2_1_122_18_3-bin022	0.0110172	1.47356	2.82197	0.0272831	17.7303	2.01076	0.00775262	0.0935836	0.0198625	0.00495681	0.00255142	0.00604723	0.00239281	0.0011901	0.00814145	0.00728888	0.00559216	0.00711537	0.00014588	0.000329622	0.000244029	0	0	0.000603157	0.000219147	0.00045784	0	0	0	0.000901092	0.00115141	0.000761925	0.000252266	0.000491941	0.000382082	0.00180939	0.00254843	0.0036819	0.00045896	0.000225587	8.57234e-05	0.00114428	0.000248121	0.000245001
ADI_H3L2_1_122_18_3-bin023	0.0866423	0.130848	0.107657	0.0517243	24.4969	2.1105	0.0531647	0.180673	0.0686489	0.075509	0.0520509	0.0323705	0.117058	0.0210899	0.0476966	0.0321138	0.0321221	0.0393786	0.000967721	0.00129786	0.00317772	0.00340816	0.0025339	8.70095e-05	0.000374638	0.00036407	0.00210214	0.00260286	0.00358197	0.00113334	0.000978135	0.00236611	0.00172055	0.00241686	0.00201032	0.000404817	0.00114576	0.000445276	0.00164265	0.00218361	0.00057597	0.000411952	0.000209591	0.000205005
ADI_H3L2_1_122_18_3-bin026	0.00242839	0.00958328	0.0164534	0.00456278	7.96762	1.34021	0.00263334	0.00020842	5.09117e-05	0.000783577	0.00113986	0.00393329	0.00979467	0.00219496	0.0061384	0.00445904	0.00172046	0.00160481	0.00179803	0.000411878	0.00012855	0	4.5229e-05	0.00121407	0.0011462	0.00126467	0.000231737	0.000746888	0	0.00122763	0.000595249	0.00136364	0.000291897	0.00055965	0.000551368	0.00381892	0.00686477	0.00380709	0.000334564	8.6738e-05	0.000139672	0.000849919	0.000359581	0.000352607
ADI_H3L2_1_122_18_3-bin027	0.251926	0.117085	0.301464	0.103536	33.2523	3.69006	0.0374304	0.00309732	0.0033495	0.0133603	0.0476055	0.106697	0.0500788	0.134019	0.0465294	0.0367746	0.0299018	0.033224	0.00231962	0.00256243	0.00602831	0.0077846	0.0102655	0.00303339	0.00173571	0.00247945	0.0210413	0.0298484	0.0200129	0.00567717	0.00831922	0.00593994	0.00382695	0.00509469	0.00446927	0.000719339	0.00150505	0.00107233	0.00447478	0.00483912	0.00320406	0.00559438	0.00315411	0.00192139
ADI_H3L2_1_122_18_3-bin030	0.145109	0.168611	0.204403	0.0316803	24.7143	1.21077	0.013848	0.068037	0.0309736	0.0225939	0.0214537	0.0791238	0.0389892	0.00808628	0.0268503	0.0223618	0.0236169	0.0318996	8.54607e-05	0.000149831	0.000556835	0.000115394	0.00029579	0.000125431	5.95455e-05	2.0143e-05	0.000526424	0.000338002	0.000156394	0.000381722	0.000341202	0.0010442	0.000158351	0.000266339	0.000186929	0.000100177	0.000174743	6.7059e-05	5.96394e-05	0.000105897	0	7.63996e-05	4.4927e-05	6.88e-05
ADI_H3L2_1_122_18_3-bin032	0.811625	6.86568	4.06844	0.572303	349.005	124.026	1.25614	1.14776	4.49187	5.56262	5.61265	0.98149	0.332195	0.165611	0.252442	0.342839	0.348858	0.399321	0.193465	0.244459	0.804152	0.222458	0.256306	1.14975	1.66853	1.03804	0.737768	0.786263	0.318689	15.0712	19.2447	11.2179	0.353387	0.0976804	0.161331	2.15883	1.95886	2.0376	0.0452428	0.0750638	0.0213083	0.231245	0.194754	0.205123
ADI_H3L2_1_122_18_3-bin033	0.0926163	5.47304	2.31222	0.227696	17.1842	4.83493	0.0490775	0.320796	0.0739517	0.100433	0.0628853	0.0293218	0.244517	0.160925	0.0212531	0.020155	0.0209577	0.0196349	0.00971974	0.013737	0.0271656	0.0531067	0.0168644	0.0121322	0.0112104	0.0110707	0.0428083	0.0572365	0.321324	0.0113118	0.0155891	0.0114275	0.0520805	0.0438362	0.0178729	0.0231721	0.0212867	0.0155397	0.00953217	0.00971383	0.00328886	0.00136167	0.000947348	0.00104383
ADI_H3L2_1_122_18_3-bin034	0.197203	0.00516569	0.0091146	0.0408007	18.2544	3.77981	0.169362	0.00075272	0.00400073	0.00179377	0.0332953	0.0447323	0.00886583	0.00935271	0.0369216	0.0630566	0.0574819	0.0601001	0.000357065	0.000767086	0.000468058	9.89778e-05	6.94918e-05	0.000718746	0.000944188	0.00110606	9.08326e-05	0.000258743	0.000192937	0.00119387	0.000649582	0.000761081	0.000115347	0.000343213	0.000320351	0.00039676	0.000262511	0.0007026	0	0.000267866	8.21266e-05	0.000915958	0.00015763	0.000479196
ADI_H3L2_1_122_18_3-bin039	0.145791	0.0797855	0.120719	0.123377	11.5798	3.10939	0.201009	0.00709219	0.00148692	0.0344491	0.076329	0.127224	0.00506819	0.00617333	0.0633986	0.0644907	0.049277	0.0451772	0.0547296	0.0751234	0.0021891	0	0.000132731	0.00643104	0.00514965	0.00445277	0.000239966	0.000215849	0.000658022	0.0136412	0.0127552	0.00988214	0.000240498	0.000337787	0.00054312	0.0193241	0.0230198	0.0252243	0.000114191	7.94228e-05	0.00037678	0.0011989	0.000691144	0.000540159
ADI_H3L2_1_122_18_3-bin042	0.0492165	0.0379163	0.077366	0.0135139	137.358	21.8783	0.00388658	0.0329062	0.0275327	0.00347905	0.0084672	0.0363239	0.0412898	0.014243	0.0181651	0.00950266	0.00857227	0.00946023	0.000849511	0.000880661	0.000872652	0.000793273	0.000974715	0.00110769	0.000668362	0.000892765	0.00102711	0.0020075	0.00120826	0.00104435	0.00167584	0.0011773	0.000763683	0.000657306	0.00102021	0.000916897	0.0014781	0.000705236	0.00105909	0.00116187	0.00136547	0.00419336	0.00203862	0.00182805
ADI_H3L2_1_122_18_3-bin046	0.337517	0.130686	0.171635	0.142888	53.1954	8.01519	0.313842	0.0336713	0.0219021	0.0635015	0.0843396	0.165312	0.12584	0.232346	0.174463	0.160575	0.165138	0.130165	0.0840517	0.0587705	0.418995	0.495662	0.467082	0.0624186	0.0613509	0.0479456	0.258005	0.235048	0.197934	0.0797148	0.0875937	0.0944937	0.328442	0.263427	0.253236	0.0458341	0.0291064	0.0399755	0.429957	0.347715	0.351506	0.126511	0.116379	0.129424
ADI_H3L2_1_122_18_3-bin047	5.92244	22.8622	25.1267	142.905	170.903	28.8518	1.175	0.674134	2.86233	2.2923	2.23047	1.0311	0.51015	0.120137	0.34852	0.489852	0.490105	0.617816	0.318736	0.45485	0.214247	0.0863117	0.112488	0.331599	0.406399	0.328926	0.0468741	0.062421	0.253785	0.301892	0.278589	0.27399	0.098578	0.090776	0.104529	0.252282	0.301583	0.261665	0.102077	0.132843	0.0836603	0.206627	0.189643	0.193667
ADI_H3L2_1_122_18_3-bin049	0.365155	0.126341	0.183622	0.19518	12.7628	3.99681	0.137234	0.0165753	0.0191151	0.0431822	0.0920863	0.155331	0.470549	0.295048	0.1791	0.0507008	0.0631923	0.0465371	0.00680247	0.00707221	0.186893	0.3067	0.209756	0.0194203	0.021674	0.0152093	0.116984	0.141118	0.149215	0.0246424	0.0215319	0.0314274	0.0361581	0.0245825	0.0352201	0.00372819	0.0029456	0.003906	0.028125	0.0357046	0.0290086	0.035299	0.0231497	0.0295643
ADI_H3L2_1_122_18_3-bin051	1.22497	1.33648	2.35634	2.85899	39.7544	9.638	0.00505037	0.00511254	0.00731852	0.00562055	0.00855381	0.0193312	0.0301993	0.0114825	0.0616796	0.0817868	0.112855	0.0786879	0.336406	0.275623	0.0541699	0.0214411	0.015639	0.133819	0.145014	0.14002	0.0742264	0.111743	0.098885	0.797188	1.0067	0.67886	0.0342611	0.0300352	0.0480745	0.435835	0.413434	0.375743	0.0399635	0.0991938	0.0370715	0.209474	0.239627	0.198907
ADI_H3L2_1_122_18_3-bin053	4.40344	11.1326	7.01744	0.703653	169.092	18.6554	0.698041	1.03424	2.07649	0.387657	1.97275	0.329218	0.082661	0.0309969	0.0393649	0.0777174	0.0729526	0.0803255	0.0124262	0.0304201	0.0178099	0.0138933	0.00835595	0.0202049	0.0271182	0.0157444	0.0094724	0.0112184	0.0501554	0.0905282	0.107653	0.0720024	0.0195846	0.012984	0.00824285	0.0117699	0.0115213	0.0129727	0.00640267	0.00504195	0.00218278	0.00655277	0.00488181	0.00414195
ADI_H3L2_1_122_18_3-bin054	0.0327518	0.012959	0.0164632	0.0277236	9.12124	1.55861	0.00179884	0.000546124	0.000265732	0.000359248	0.00275613	0.0215857	0.00229086	0.00297035	0.0105966	0.00815598	0.00684807	0.00495872	0.0013974	0.00159642	0.000128232	0	0.000213068	0.000152387	0.000252217	0	0.00206153	0.00408498	0.0033848	0.00629823	0.00646888	0.00449311	6.58459e-05	0.00013439	0.00068372	0	0.000177321	0.000229463	0.000317681	6.89724e-05	6.98975e-05	0	0.000250857	0.000223138
ADI_H3L2_1_122_18_3-bin056	0.00969838	0.00469321	0.00508393	0.0770901	68.1834	4.76742	0.227143	0.328779	0.443608	0.363213	0.868204	0.282777	0.107487	0.0147133	0.0224704	0.0237975	0.0215225	0.0278525	0.0140713	0.0119801	0.0185357	0.0041588	0.00908726	0.019293	0.024082	0.0201906	0.00762821	0.00640609	0.00977251	0.0523652	0.0704662	0.0440185	0.00851591	0.0075556	0.00894502	0.0348914	0.0366225	0.0283229	0.00176827	0.00326887	0.0011694	0.007868	0.00525856	0.00519206
ADI_H3L2_1_122_18_3-bin057	0.609199	0.232559	0.292434	0.281409	13.8244	1.93057	0.163029	0.418993	0.274193	0.530103	0.239091	0.191112	0.129477	0.0217877	0.0557759	0.0754157	0.0840565	0.0920996	0.0187532	0.0333451	0.0186475	0.00628966	0.0125389	0.0146482	0.0187086	0.0150984	0.00665906	0.0121425	0.0217501	0.0249285	0.0294458	0.0281097	0.0112829	0.00763055	0.00843392	0.0162649	0.0200697	0.0138534	0.0031964	0.00567967	0.00245094	0.00590698	0.00308588	0.00507232
ADI_H3L2_1_122_18_3-bin059	0.012726	0.0245493	0.0367164	0.0149817	10.2112	0.493067	0.00183047	0.0266577	0.0202828	0.00784796	0.00345977	0.0120349	0.0155628	0.00575096	0.00933366	0.00970219	0.00853696	0.0122658	0.00433756	0.00494139	0.000851675	0.0010433	0.000887136	0.00326712	0.00416245	0.00396987	0.000607409	0.0019049	0.000554575	0.008383	0.00831287	0.00922904	0.000274697	0.000652714	0.0012437	0.00456671	0.00477343	0.00613523	0.000220742	0.000419061	0.000429346	0.00303722	0.00160695	0.00129279
ADI_H3L2_1_122_18_3-bin063	0.0811313	0.12221	0.168197	0.0345981	12.1742	0.530067	0.0193539	0.0240471	0.0150786	0.0225163	0.0680245	0.0394596	0.0272152	0.00923571	0.0252523	0.0333131	0.0348723	0.0457317	0.0372386	0.0546055	0.0105162	0.0062417	0.00914127	0.0172262	0.0196252	0.0202452	0.00519671	0.00444913	0.00960871	0.0220448	0.0237197	0.0196866	0.027277	0.0418298	0.0417214	0.0272683	0.025674	0.0300134	0.0548634	0.0612455	0.0570737	0.108902	0.109124	0.101858
ADI_H3L2_1_122_18_3-bin065	0.419083	1.61628	1.31325	0.758218	27.0925	3.24487	3.20556	0.864464	2.14291	10.2261	7.80355	1.99434	0.274887	0.0416138	0.12912	0.21094	0.22246	0.271405	0.0679736	0.241584	0.0322758	0.0206485	0.0183285	0.0292934	0.0436989	0.0297957	0.0104614	0.029798	0.0574671	0.0442559	0.0408225	0.0490054	0.0223224	0.0190668	0.0196513	0.0432999	0.0399646	0.0391875	0.0160606	0.0786996	0.00832037	0.0158459	0.0144136	0.0128152
ADI_H3L2_1_122_18_3-bin067	0.159971	0.158425	0.231824	0.621634	18.0779	4.24632	1.09668	2.13404	0.842695	0.206304	2.13127	0.403819	0.209744	0.0825823	0.131773	0.236439	0.248409	0.247194	0.00829762	0.0090191	0.0222873	0.00764864	0.00791237	0.0710597	0.108695	0.11007	0.00582368	0.00983312	0.00904551	0.0170027	0.0141662	0.0158619	0.00198666	0.00278199	0.00293493	0.0389213	0.0504327	0.0437851	0.000998993	0.00243459	0.000620151	0.0114374	0.00868707	0.00771646
ADI_H3L2_1_122_18_3-bin068	0.287595	0.336226	0.16982	0.12705	37.9297	11.2688	0.491058	0.776391	1.24003	3.91636	0.697427	0.21462	0.263802	0.0769283	0.100292	0.0975852	0.095194	0.124688	0.0185043	0.0409133	0.0274134	0.0260909	0.0172384	0.0160996	0.0196165	0.0181302	0.0183872	0.0517297	0.139538	0.0296243	0.0367534	0.0300673	0.0331966	0.0269899	0.0277646	0.0359735	0.0320272	0.0283732	0.00638869	0.00792519	0.00329946	0.00779688	0.00601756	0.00564047
ADI_H3L2_1_122_18_3-bin069	0.103002	0.0120104	0.0166838	0.00581447	9.69131	1.43152	0.00685404	0.0135611	0.0272046	0.00300984	0.00561797	0.00679241	0.00239337	0	0.00863223	0.0107441	0.0106909	0.0108099	0.00390745	0.00331945	0.00120994	0.00107283	0.000955807	0.00618575	0.00539714	0.00565645	0.000216817	0.0006814	0.000278624	0.00522891	0.00501621	0.00452473	0.000389286	0.000557827	0.000889061	0.00501822	0.00615939	0.00543385	0.000322221	0.000484611	0.000715156	0.00431254	0.00379321	0.00278816
ADI_H3L2_1_122_18_3-bin075	0.458326	0.453088	0.400362	0.0777973	490.324	13.8519	0.0685933	0.141098	0.0489342	0.113623	0.0830482	0.0857146	0.179996	0.0352693	0.0823268	0.0753492	0.0719716	0.0894811	0.0122951	0.00628696	0.00741502	0.00359273	0.00418173	0.00808555	0.0105183	0.00989139	0.00221606	0.00253263	0.00574348	0.0106434	0.00997349	0.00926257	0.00393886	0.00604056	0.00516383	0.0150521	0.0173138	0.0145076	0.00225926	0.00361369	0.00135848	0.015053	0.0106705	0.0106474
ADI_H3L2_1_122_18_3-bin076	0.0888579	0.093045	0.0422612	0.152135	8.62324	2.478	0.681231	1.0389	0.636891	3.92206	8.03588	0.425093	0.370984	0.274016	0.0433334	0.0405976	0.0425329	0.0469742	0.0109272	0.0319616	0.0503536	0.0653693	0.023588	0.0413672	0.0583901	0.0375673	0.0573971	0.177931	0.264287	0.240163	0.445136	0.190937	0.0713684	0.0620665	0.0312605	0.391384	0.366207	0.330259	0.0129508	0.0102179	0.00369431	0.00597919	0.00341963	0.00446051
ADI_H3L2_1_122_18_3-bin079	1.91519	0.149084	0.22294	0.760509	76.4499	29.8552	0.0185079	0.0154701	0.0223837	0.00779404	0.0339406	0.195009	0.21492	0.0780322	0.0900806	0.0143995	0.0186728	0.0236497	0.0108914	0.0109832	0.00603866	0.00501592	0.00382307	0.00838188	0.00945302	0.0101348	0.0132261	0.0349488	0.0410229	0.0106323	0.00967021	0.0155222	0.00695642	0.0089976	0.015487	0.010842	0.0123946	0.0131776	0.00103436	0.00145602	0.000556348	0.00797784	0.00583934	0.0065503
ADI_H3L2_1_122_18_3-bin080	0.0278867	0.0220699	0.0301702	0.041588	12.224	0.659973	0.0091133	0.00157197	0.000409894	0.000874005	0.0252917	0.0449684	0.00089737	0.00410285	0.0238682	0.0324098	0.0313189	0.0283804	0.000272255	0.00214933	0.000400901	0.00020737	0.000333849	0.00030348	0.000583051	0.00038857	0.00123536	0.00338132	0.000408546	0.00712034	0.00713278	0.00530763	0.000266576	0.000120936	0.000515776	0.000588621	0.00139373	0.000210694	0	4.94651e-05	0	0.000555503	0.000156625	0.00029016
ADI_H3L2_1_122_18_3-bin081	0.00431594	0.198166	0.106441	0.00523746	64.9321	29.028	0.00309484	0.0027247	0.00222088	0.00190821	0.00104188	0.00280554	0.0202362	0.00623703	0.00826147	0.00894294	0.00898787	0.0107599	0.0353258	0.0367373	0.0149116	0.0145168	0.00666421	0.041712	0.0396877	0.0448614	0.00322758	0.00279348	0.00289756	0.0252735	0.020996	0.0223555	0.0232149	0.0207807	0.0323533	0.0253266	0.0311803	0.028812	0.0654396	0.0635686	0.0260093	0.0512113	0.0439271	0.0419415
ADI_H3L2_1_122_18_3-bin082	0.0147969	0.00148312	0.00264749	0.00303722	12.5609	0.5203	0.000323586	0.00545506	0.00094511	0.000180885	0.000478728	6.44195e-05	0.000653963	7.28047e-05	0.000818674	0.000245359	0.000411472	0.000818035	1.68672e-05	0.000111997	4.63414e-05	0	1.33182e-05	6.19233e-05	3.57554e-05	0.000107639	1.85126e-05	0.00010182	7.66637e-05	0	0	0.000129464	0	0	8.5527e-05	5.50118e-05	5.05121e-05	2.58799e-05	0	0	6.70201e-05	1.66663e-05	0	0
ADI_H3L2_1_122_18_3-bin084	0.277647	0.102985	0.162887	0.140675	14.8299	6.5517	0.0912344	0.00523125	0.00335976	0.0162723	0.0504271	0.125612	0.126256	0.209477	0.108754	0.103521	0.113332	0.0744166	0.0182112	0.00887624	0.0562245	0.058228	0.0651385	0.0242125	0.0214962	0.0171235	0.13924	0.121564	0.100031	0.0364158	0.0422684	0.0568202	0.0458852	0.0418903	0.0416847	0.0201972	0.0105571	0.0150566	0.0503592	0.0426193	0.0537243	0.0513644	0.0331551	0.0289535
ADI_H3L2_1_122_18_3-bin085	0.327554	0.330474	0.507323	0.490342	32.7897	0.893506	0.235696	0.0833285	0.188782	0.450988	0.695055	0.33951	0.0702034	0.0124974	0.0426314	0.0603053	0.0643902	0.0798707	0.0207454	0.03752	0.0107995	0.00723841	0.00573926	0.0170989	0.0179455	0.018353	0.00431961	0.0119799	0.0226081	0.024749	0.0256447	0.0245485	0.010306	0.00917775	0.0095817	0.0153273	0.0177147	0.0176618	0.0112783	0.0253342	0.00769975	0.0171531	0.0150315	0.0151649
ADI_H3L2_1_122_18_3-bin087	0.109582	0.0921157	0.0347605	1.1775	17.9894	2.63346	0.083764	0.258699	0.185145	0.32888	0.157335	0.0716744	0.134898	0.0500393	0.038477	0.0338636	0.0342222	0.0485013	0.0124542	0.0217139	0.0213435	0.0258367	0.0108718	0.024112	0.022405	0.0230381	0.026838	0.0650001	0.188776	0.0209895	0.0263162	0.0168312	0.0238635	0.0191564	0.0121246	0.035932	0.0293384	0.0214005	0.00522021	0.00493408	0.00234062	0.00273234	0.00162819	0.00103473
ADI_H3L2_1_122_18_3-bin088	0.061504	0.0527027	0.0370743	0.65182	31.6601	4.97883	0.0361239	0.0274207	0.0426693	0.0781046	0.0291541	0.0436251	0.0831086	0.0198703	0.0472193	0.0586046	0.0619947	0.0832067	0.0738451	0.0717401	0.0281611	0.0165118	0.0151577	0.0567353	0.0598395	0.0578027	0.00744622	0.00816262	0.00675877	0.0672045	0.0629278	0.0583054	0.0216126	0.0241976	0.0445809	0.0606063	0.0699655	0.0724627	0.0092433	0.00988953	0.0056149	0.0365226	0.0305434	0.0291965
ADI_H3L2_122-bin002	0.126336	3.41985	3.87596	3.03254	42.7652	25.0676	0.0504571	0.0559498	0.0574372	0.0357138	0.0940401	0.303445	0.123372	0.0521182	0.0322064	0.0479592	0.0589766	0.061091	0.0325554	0.0494483	0.0214929	0.0212438	0.0143456	0.016883	0.0232294	0.0181816	0.0155896	0.0186129	0.0582037	0.0206745	0.0201857	0.0218525	0.0374581	0.034527	0.0382733	0.0200661	0.0213412	0.0235278	0.0390241	0.045001	0.039179	0.0729672	0.0667673	0.0648216
ADI_H3L2_122-bin003	1.47119	0.66899	0.653339	0.188204	6.60392	59.5273	0.475638	0.232967	0.0717198	0.227259	0.261185	0.372416	0.790088	0.188418	0.464106	0.397667	0.409137	0.511974	0.0135659	0.00840494	0.00843068	0.00339409	0.00291485	0.0106475	0.0141103	0.0132941	0.00428718	0.00501991	0.00617932	0.0204536	0.0192324	0.0223344	0.00488557	0.00382312	0.00383269	0.015683	0.0204562	0.0159571	0.0025512	0.00424372	0.00170846	0.0181167	0.0141423	0.0129327
ADI_H3L2_122-bin007	0.0829576	0.0511986	0.0524104	0.116215	0.429426	43.48	0.0812235	0.389071	1.47594	1.00703	0.272544	0.107485	0.189292	0.0543694	0.0599816	0.0513646	0.0583343	0.0652726	0.0166277	0.0233511	0.0221101	0.0116485	0.0104312	0.0232867	0.0312825	0.026635	0.0077486	0.013416	0.0108397	0.0283697	0.0310046	0.0272182	0.0057237	0.00879625	0.0113845	0.0266832	0.0341388	0.0308375	0.00321718	0.00676847	0.00239304	0.020931	0.0182376	0.01745
ADI_H3L2_122-bin008	1.65074	0.155831	0.273901	0.413666	12.6853	196.885	0.108073	0.0104254	0.0114913	0.0222984	0.0669057	0.198436	0.198225	0.342161	0.185747	0.0991987	0.0895168	0.0736897	0.0127834	0.0116301	0.330418	0.525103	0.381745	0.0450361	0.0452199	0.0388903	0.340521	0.289514	0.275839	0.0736199	0.0910535	0.110876	0.0782601	0.0643865	0.0536004	0.0140004	0.00968722	0.0103596	0.0295226	0.0307247	0.0413795	0.0470619	0.0332071	0.042898
ADI_H3L2_122-bin009	0.866868	3.60111	2.25931	1.65561	0.6436	16.4095	0.407263	0.256828	0.640825	0.562534	1.26797	1.26638	0.31753	0.0920726	0.26907	0.240245	0.247132	0.307046	0.0238167	0.0454253	0.027545	0.0218614	0.0189066	0.0237385	0.0268784	0.0251637	0.0132946	0.035001	0.125014	0.0393827	0.0386218	0.0474835	0.0343087	0.0248044	0.0257408	0.0185634	0.0213592	0.0211705	0.0262952	0.053445	0.0151849	0.0242273	0.0204259	0.0214222
ADI_H3L2_122-bin010	0.0681168	0.0832926	0.126003	0.312889	6.47165	19.7231	0.167042	0.724103	0.277391	0.0893226	0.385676	0.0828819	0.104455	0.0501844	0.111953	0.314298	0.317633	0.303963	0.0128333	0.0135551	0.058511	0.0133228	0.0178043	0.22765	0.349693	0.356062	0.00444719	0.00654111	0.00542874	0.0257408	0.02004	0.0217228	0.00230702	0.00227153	0.00336378	0.0782269	0.103353	0.0980876	0.00115015	0.00195348	0.00054917	0.0221288	0.0160193	0.0153185
ADI_H3L2_122-bin011	0.189339	0.230406	0.314058	0.0832256	7.1238	46.5659	0.0223101	0.135694	0.0864833	0.0312842	0.0533865	0.166854	0.0714821	0.0206452	0.0719646	0.0574668	0.0523791	0.0600546	0.000146764	0.000548006	0.00162708	0.00068847	0.00170022	7.76352e-05	0.000268187	0.000230527	0.000506223	0.000740114	0.000598858	0.00113809	0.000520592	0.00123327	0.000454852	0.000600233	0.000644837	0.00058748	0.000832116	0.00020472	0.000137934	0.000163897	7.00174e-05	3.51025e-05	2.50732e-05	5.51e-05
ADI_H3L2_122-bin012	1.35139	0.282856	0.198804	0.882481	1.2164	16.228	0.40963	0.920408	0.630506	0.592938	1.10364	0.352211	0.280642	0.16069	0.679849	1.01	0.993757	0.872175	0.0809271	0.120262	0.102046	0.0161799	0.020508	0.199543	0.296562	0.172843	0.0197275	0.0334297	0.0250752	0.211789	0.282928	0.184917	0.00898683	0.00975544	0.015339	0.0714959	0.0706979	0.0587949	0.0079375	0.0179336	0.00521833	0.0653698	0.0535262	0.0590504
ADI_H3L2_122-bin013	0.450212	0.477666	0.882185	1.95395	0.572029	41.4784	1.64203	1.33324	1.16187	4.72889	7.73732	1.76741	0.253393	0.0502628	0.11442	0.162916	0.176074	0.199428	0.0335687	0.0984344	0.0218751	0.0203326	0.0176104	0.0233132	0.0272574	0.0223635	0.00771868	0.0199898	0.0382374	0.0291135	0.0288354	0.0350196	0.0156833	0.016472	0.0138898	0.018545	0.0224809	0.0199121	0.0119649	0.0553444	0.00759674	0.012991	0.0126046	0.0125181
ADI_H3L2_122-bin014	0.941295	14.9967	11.3347	0.502166	3.93667	37.0017	0.309189	0.56833	0.890846	0.462776	0.629766	0.158232	0.0423953	0.0145857	0.0292223	0.0419338	0.0453207	0.0531523	0.00957719	0.0311153	0.0263334	0.00941048	0.0101028	0.0401337	0.0518061	0.0327258	0.0169205	0.0213714	0.0326994	0.313602	0.390039	0.242044	0.0179241	0.0064386	0.010281	0.0524544	0.0471179	0.0514709	0.00390125	0.00534137	0.00204557	0.00655574	0.00602327	0.005534
ADI_H3L2_122-bin016	0.317235	1.89367	0.367108	0.200158	21.5972	97.9553	0.0135184	0.005983	0.0145873	0.050399	0.0733767	0.0595492	0.240819	0.0793253	0.0735279	0.010083	0.0105549	0.0157991	0.0174201	0.0179241	0.0130554	0.0071878	0.00533449	0.0333976	0.0359326	0.031769	0.0112896	0.0162858	0.0129991	0.11816	0.139389	0.0906584	0.00742495	0.00581354	0.00730011	0.0320306	0.039012	0.0317235	0.0145621	0.0161878	0.00700924	0.0229963	0.0166685	0.0182372
ADI_H3L2_122-bin017	0.919496	0.220448	0.187221	0.215002	0.436743	24.6632	0.566505	0.675302	0.586776	0.923118	0.747354	0.709871	0.314479	0.112366	0.647057	0.665183	0.660644	1.03047	0.0248454	0.0420172	0.0254707	0.0205507	0.0215016	0.0258843	0.0286798	0.0254077	0.0169558	0.0462093	0.10926	0.0480842	0.0568268	0.0509271	0.0245035	0.022494	0.0186357	0.0398013	0.0352925	0.0334015	0.0067826	0.00684702	0.0043636	0.00782458	0.00828893	0.00799982
ADI_H3L2_122-bin018	1.17738	38.2709	14.5094	0.518482	9.79325	75.7851	0.563504	0.347124	0.849543	0.709887	0.621158	0.596966	0.123323	0.0428908	0.0776176	0.105666	0.108082	0.120304	0.0335426	0.0813923	0.0429566	0.0189431	0.0187815	0.0616521	0.0744774	0.0518559	0.0223597	0.0271444	0.0962715	0.325823	0.383156	0.247106	0.0334446	0.0168744	0.0132942	0.0608523	0.0547937	0.0542601	0.0137744	0.0138617	0.00484442	0.0169307	0.0136402	0.0143146
ADI_H3L2_122-bin021	0.111267	0.00957501	0.0173559	0.00479056	0.38624	33.7133	0.00125566	0.000470339	0.000171403	0.000575643	0.00344512	0.0367993	0.0145988	0.00325924	0.0124023	0.012213	0.0125941	0.0120389	0.00307477	0.0046879	0.00267112	0.00116181	0.000685232	0.00947766	0.0118095	0.0115018	0.00157181	0.00122174	0.00101595	0.00241124	0.00308437	0.00322692	0.00074567	0.000844013	0.000596522	0.0039664	0.00487955	0.0047053	0.000548651	0.000834331	0.000321501	0.00489855	0.00338672	0.00231163
ADI_H3L2_122-bin022	0.0771233	1.79351	2.5321	0.312171	0.720075	22.19	0.0144905	0.103253	0.0679883	0.0171432	0.0315126	0.229128	0.0575135	0.018188	0.0495201	0.0358363	0.0331272	0.0379308	0.000219497	0.000352145	0.000387637	0.000556982	0.00125595	0.000239221	0.000100369	0.000135336	0.000924941	0.00172872	0.00152733	0.00123162	0.000764995	0.00145004	0.000224558	0.000893792	0.000125892	0.000330924	0.000274217	0.000144942	0.000183778	0.000111122	0.000152883	0.000385616	7.18423e-05	0
ADI_H3L2_122-bin024	0.918096	34.0927	7.60687	5.5182	3.9573	68.4774	0.411754	0.889886	0.461003	1.46275	1.86395	1.71853	1.20521	0.231452	0.435419	0.43974	0.431558	0.560884	0.0364512	0.0938606	0.0711223	0.0258456	0.0456573	0.0186348	0.0229902	0.0168347	0.0244573	0.0623326	0.11591	0.032774	0.0385783	0.068987	0.125608	0.0659243	0.0512523	0.0273412	0.0317429	0.0216785	0.0088913	0.02489	0.00724284	0.0062759	0.00517447	0.00642905
ADI_H3L2_122-bin025	0.205034	0.051645	0.0746004	0.106867	4.66602	19.6667	0.0563473	0.00336261	0.00382379	0.00825739	0.024593	0.0677284	0.0710371	0.134811	0.0838159	0.0649441	0.0718639	0.0645212	0.00282711	0.00181346	0.0156852	0.0237906	0.0192394	0.00401017	0.00494574	0.00356388	0.0376692	0.0404175	0.0301031	0.0127654	0.0116626	0.0177789	0.0116334	0.00916659	0.0116925	0.00303267	0.00103184	0.00176995	0.0135099	0.00991676	0.0159381	0.017157	0.0114668	0.0155731
ADI_H3L2_122-bin030	0.427586	2.86201	0.781179	2.17531	61.5509	89.4341	0.217617	0.442595	0.281293	0.772773	0.394261	0.423387	0.272185	0.0932357	0.163532	0.149264	0.14196	0.174402	0.0137928	0.0248072	0.0303915	0.0433821	0.0184141	0.0153408	0.0157938	0.0142645	0.0399849	0.0551926	0.316544	0.0213327	0.0276949	0.0267875	0.0474867	0.0378057	0.0241381	0.0313218	0.0337278	0.0244771	0.0100683	0.0105307	0.00528881	0.0046432	0.00440385	0.00465215
ADI_H3L2_122-bin036	0.464911	0.229403	0.136185	7.8188	0.862245	146.068	0.031042	0.0415882	0.05414	0.0445391	0.0522634	0.0462492	0.116581	0.0375444	0.077423	0.1325	0.122305	0.169897	0.343506	0.372936	0.166962	0.0623711	0.0675497	0.501843	0.402171	0.431509	0.0404799	0.121372	0.248208	0.224079	0.211704	0.203695	0.12564	0.166551	0.171548	0.180032	0.199687	0.198417	0.284344	0.308844	0.225271	0.38364	0.370208	0.372191
ADI_H3L2_122-bin038	0.6248	0.947536	0.485627	0.232607	31.9519	63.9453	2.72892	1.81705	5.62105	5.40736	3.07379	1.10914	0.236386	0.078302	0.220627	0.37768	0.415101	0.429475	0.0736954	0.135197	0.116826	0.0631439	0.0607022	0.132798	0.175015	0.115674	0.0645633	0.0785912	0.306786	1.01714	1.22978	0.786617	0.0837236	0.0454835	0.0378795	0.154338	0.146731	0.145155	0.0321851	0.0362436	0.0140498	0.0461446	0.0365826	0.0399883
ADI_H3L2_122-bin042	1.18651	0.377168	0.565222	0.551577	1.08616	20.4236	0.341776	0.023629	0.0491786	0.0655664	0.182971	0.479921	0.372611	0.753264	0.421022	0.361155	0.354376	0.299953	0.158255	0.121016	0.539301	0.641663	0.699596	0.215742	0.198037	0.164424	0.832509	0.801171	0.732496	0.268887	0.253214	0.321329	0.337607	0.367547	0.327774	0.116568	0.0951768	0.118945	0.464767	0.373771	0.552471	0.33223	0.328126	0.315588
ADI_H3L2_122-bin044	0.28358	3.46517	1.35533	0.161181	0.584202	154.422	0.156648	0.270731	0.572831	0.187236	0.185089	0.102364	0.0360443	0.00840005	0.021397	0.0323804	0.0340776	0.0368005	0.00658162	0.0192933	0.0119293	0.00740764	0.00547435	0.0177302	0.0214546	0.014526	0.00620131	0.00894195	0.0308089	0.107542	0.113946	0.0805606	0.0103292	0.00687314	0.00687707	0.0141602	0.0140737	0.0133241	0.00482354	0.00682781	0.00244739	0.0117851	0.0104986	0.0114695
ADI_H3L2_122-bin045	0.00801873	0.0296476	0.00969402	0.042138	0.00350869	23.7394	0.054553	1.57148	0.357218	0.135247	0.0432934	0.025291	0.0241513	0.00460192	0.0189092	0.0159251	0.0165316	0.0195416	0.000814895	0.00161559	0.00162115	0.000204956	0.00110925	0.00160382	0.000985427	0.00134061	0.000216538	0.00477006	0.0017393	0.0021837	0.00140307	0.00378281	0.00142242	0.0010444	0.00120877	0.000732243	0.00122767	0.00102344	0.0010402	0.00237043	0.000407672	0.000150993	0.000411307	0.00053831
DC_HB_01_SPN181219-bin001	0.14376	0.0421551	0.062301	0.0402843	0.504926	0.12096	1.42228	11.9653	0.823381	4.25717	4.4369	1.43969	0.0519269	0.0100163	0.0103292	0.0127493	0.0138106	0.013309	0.00330127	0.00315765	0.00468066	0.0001405	0.00352952	0.00167717	0.00395788	0.00304517	0.00213544	0.0026939	0.00125294	0.00244767	0.00242167	0.00329253	0.00164286	0.000685227	0.00110503	0.00435595	0.00633227	0.00353747	0.000344502	0.00121582	0.000185507	0.000266144	0.000173331	6.25e-05
DC_HB_01_SPN181219-bin002	0.041962	0.00718442	0.0112263	0.0181233	0.255198	0.161488	0.209054	27.2253	1.21883	0.219135	0.828047	0.0528052	0.0666045	0.00887341	0.00823162	0.020377	0.0277142	0.0275761	0.001964	0.00311216	0.00760411	0.000902923	0.0042793	0.00222417	0.00359681	0.0042956	0.00151588	0.00185009	0.00260938	0.00294602	0.00207702	0.00367072	0.00280981	0.00313862	0.00186959	0.0025926	0.00292308	0.00282119	0.000179474	0.000769854	0.000308814	0.000705191	0.000967608	0.000977798
DC_HB_01_SPN181219-bin003	0.195601	1.19185	0.259231	0.671611	0.0204799	0.139518	0.281357	164.255	28.1031	0.54692	0.240312	0.406888	0.157352	0.0238027	0.0763751	0.0803888	0.0757954	0.0922736	0.00701227	0.0145832	0.0113727	0.00194232	0.00708579	0.00634655	0.00643538	0.00764413	0.0034556	0.0247415	0.00987714	0.0102867	0.0124684	0.022806	0.00646846	0.0099446	0.00734434	0.0043927	0.00738685	0.0065537	0.00332008	0.0151676	0.00296538	0.00166216	0.000920422	0.00126739
DC_HB_01_SPN181219-bin004	0.0204143	0.00952689	0.0120152	0.0247381	0.033046	0.0187025	0.0546819	29.945	0.318738	0.491536	0.0848018	0.0310783	0.0159383	0.00284722	0.00246858	0.00394329	0.00498038	0.00624209	0.000519236	0.000672526	0.00192508	0.000263472	0.00180547	0.00176363	0.00365651	0.00235096	0.000293786	0.00034332	0.000439722	0.00160539	0.00197852	0.000970504	0.000383467	0.000739377	0.000254644	0.00204629	0.00283444	0.00192246	0.00011617	0.000779125	0.000205962	0.000947	0.000722665	0.00068857
DC_HB_01_SPN181219-bin006	0.00762652	0.0244541	0.0205969	0.0400896	0.00550127	0.0406962	0.262411	26.1209	3.45349	0.144962	0.043719	0.0461291	0.0504347	0.016487	0.083793	0.089374	0.0996206	0.125178	0.000884503	0.00232275	0.00232432	0.000483572	0.00173492	0.000197455	0.000537731	0.000360948	0.000520739	0.00236541	0.0006154	0.00232082	0.00273033	0.00284555	0.00145584	0.0011398	0.000801575	0.000422094	0.0006959	0.000301807	0.000179228	0.000864482	0.000117375	9.17385e-05	0.000158122	1.76e-05
DC_HB_01_SPN181219-bin008	0.00724544	0.0211985	0.0209274	0.0263812	0.0642046	0.090321	0.353046	28.4651	11.309	0.406955	0.296126	0.0867915	0.0188948	0.00393463	0.00831364	0.0116907	0.0125433	0.0166766	0.00091609	0.00155803	0.00273773	0.00038611	0.00150603	0.00170107	0.00304347	0.00321001	0.00042955	0.000627482	0.000540839	0.00193968	0.00189822	0.00235955	0.000515799	0.000302161	0.000714182	0.00279902	0.00284492	0.00244401	0.000240102	0.000454335	0.000155958	0.00088425	0.000879384	0.00071897
DC_HB_01_SPN181219-bin010	0.00534757	0.00918914	0.00711563	0.107828	0.0390276	0.0225285	0.0870847	25.4223	0.375026	0.330988	0.0935614	0.0292869	0.0355606	0.0071038	0.0249664	0.0420999	0.0259191	0.0502411	0.00584703	0.0151346	0.0299111	0.0035973	0.00724523	0.040367	0.0629074	0.0365441	0.00995965	0.00761508	0.00329018	0.092016	0.122525	0.0605573	0.00357626	0.00313067	0.00433384	0.050786	0.0551551	0.0429158	0.0010046	0.00267093	0.000629912	0.00930984	0.00772989	0.0074154
DC_HB_01_SPN181219-bin012	0.0177742	0.00928668	0.0156326	0.0322894	0.012813	0.0164686	0.703269	32.7022	73.2342	0.332228	1.13777	0.330841	0.150197	0.0396737	0.041364	0.0312499	0.0304057	0.044151	0.0301547	0.0194409	0.0206166	0.00810471	0.0152861	0.0241758	0.0295952	0.0276544	0.00483834	0.00636354	0.00704856	0.0339426	0.0315141	0.0303682	0.0205573	0.0214019	0.0328821	0.0285847	0.0366159	0.03243	0.00212799	0.00463022	0.00183927	0.0178157	0.0184833	0.01966
DC_HB_01_SPN181219-bin013	0.141075	0.126639	0.148921	0.066489	0.0570941	0.0745523	0.938487	33.3433	26.5159	1.5908	0.49285	0.234013	0.072496	0.0210271	0.048371	0.091385	0.0741045	0.0768494	0.0239015	0.176157	0.0435282	0.0243607	0.020087	0.0633794	0.0758531	0.0576721	0.0133053	0.0213188	0.102327	0.163248	0.163658	0.131066	0.0346114	0.020733	0.02012	0.0259728	0.028631	0.0256213	0.0157036	0.0129559	0.00529424	0.0165767	0.0146795	0.0154618
DC_HB_01_SPN181219-bin014	1.21174	0.352123	0.543094	0.560215	0.314545	0.426245	0.379876	22.4226	0.110298	0.0952844	0.213432	0.446822	0.581132	1.04761	0.538801	0.439776	0.406333	0.34281	0.121087	0.11738	0.488891	0.567238	0.56726	0.143479	0.129431	0.124702	0.859602	0.796192	0.79109	0.192442	0.188288	0.25914	0.33924	0.331199	0.279633	0.0877767	0.0648194	0.0843303	0.381078	0.325523	0.436783	0.323904	0.275281	0.285846
DC_HB_01_SPN181219-bin015	0.0215028	0.0108783	0.0144604	0.0172905	0.0122835	0.0112802	0.0156712	21.9875	0.691698	0.168379	0.0226887	0.0279245	0.0286341	0.00983371	0.0265245	0.0393718	0.0361028	0.0373472	0.0779259	0.0636656	0.0257001	0.0334371	0.0162536	0.0519851	0.0441882	0.0455555	0.00541002	0.00971873	0.008495	0.0578159	0.0510495	0.047258	0.0101213	0.0106561	0.0114589	0.0448216	0.048738	0.0457476	0.00872237	0.0141183	0.00765847	0.0507395	0.0384948	0.0471317
DC_HB_01_SPN181219-bin017	0.208117	0.185444	0.150556	0.180483	0.234864	0.39819	0.392416	13.0262	4.23708	5.16476	6.04267	0.849107	0.18793	0.0794037	0.0976179	0.16918	0.13835	0.160824	0.0489779	0.261607	0.238886	0.149406	0.105348	0.302953	0.407438	0.25095	0.093318	0.0884729	0.75595	1.58355	1.93471	1.08784	0.230873	0.106874	0.0680314	0.150556	0.153346	0.148753	0.0833653	0.0775328	0.0198792	0.0631274	0.0555996	0.0585988
DC_HB_01_SPN181219-bin031	0.0655219	0.105712	0.169733	0.0970074	0.743511	0.31137	0.185267	382.387	4.08718	4.40269	1.02339	0.466741	0.1798	0.0342196	0.14544	0.221585	0.277242	0.294184	0.0297622	0.0377766	0.0425408	0.0125922	0.0291761	0.0650783	0.0755015	0.0887383	0.00635824	0.0100942	0.00672108	0.0304838	0.031923	0.0427613	0.00968681	0.0142927	0.01138	0.0396531	0.0449805	0.0358515	0.00649868	0.0107428	0.00689769	0.0185537	0.0127608	0.0122983
DC_HB_01_SPN181219-bin032	0.00369385	0.00230812	0.00279118	0.00325548	0.00548373	0.00904522	0.977014	72.3537	4.38814	0.75421	2.36645	0.207517	0.0962528	0.00901569	0.00720966	0.0137233	0.0150352	0.0199628	0.00311201	0.0045653	0.0174117	0.00282985	0.00858462	0.0461639	0.0423944	0.0473607	0.00126384	0.0010023	0.00205147	0.00502679	0.00497294	0.0064759	0.00220545	0.00293915	0.00269028	0.00531898	0.00584942	0.00555112	0.00167269	0.00204765	0.000848016	0.00357018	0.00241043	0.00247925
DC_HB_01_SPN181219-bin033	0.00366685	0.00797297	0.00806218	0.00996655	0.0302011	0.0429501	0.25474	10.1706	5.61462	0.16591	0.165878	0.0509623	0.0100664	0.0022699	0.00477602	0.0144691	0.0167921	0.0171666	0.00648366	0.011481	0.00129553	0.000271933	0.00084001	0.000716614	0.000811554	0.00125489	0.0002191	0.000185816	0.000735287	0.00119193	0.00194764	0.00146875	0.000249132	0.000162445	0.000172167	0.000670574	0.00110644	0.00122722	7.61745e-05	0.000358878	0.000168395	0.000488095	0.000383428	0.000313969
DC_HB_01_SPN181219-bin036	0.00379879	0.000732317	0.00100985	0.00341571	0.00537254	0.0168132	0.00379281	14.4943	0.171943	0.0832899	0.0255569	0.00491017	0.0028529	0.00122232	0.00185214	0.00291792	0.00255256	0.003091	0.000407197	0.00124473	0.00109739	0.000507831	0.000379596	0.00130043	0.00186175	0.00171845	0.000138758	0.000198513	0.000815336	0.00165466	0.00229749	0.00215163	0.000251134	0.000570026	0.000540637	0.000371802	0.00039184	0.000698213	4.57895e-05	0.000135681	2.69759e-05	6.12082e-05	8.29973e-05	0.000233434
DC_HB_01_SPN181219-bin039	0.110846	0.618317	1.18746	0.25699	0.202703	0.170448	0.130648	205.59	9.89653	0.204581	0.301632	0.208114	0.0679536	0.0448741	0.140559	0.135832	0.170876	0.141473	0.0204071	0.0805549	0.0397134	0.0374724	0.0271775	0.0528875	0.0506587	0.043527	0.0116599	0.0275165	0.233344	0.0461324	0.0423194	0.0502999	0.0381024	0.0212633	0.0143823	0.0205997	0.0275777	0.0216675	0.0157947	0.0192779	0.00485291	0.0179215	0.0122225	0.0125377
DC_HB_01_SPN181219-bin040	0.00845139	0.00583779	0.00658876	0.0149631	0.0750155	0.0352986	0.623869	7.30634	4.98203	4.00233	0.505786	0.114766	0.0546035	0.0107306	0.0185944	0.0109286	0.0128198	0.0167103	0.0054847	0.00508724	0.0077985	0.0035054	0.00381421	0.0075904	0.0112674	0.00869726	0.00433536	0.00492977	0.00546266	0.0192241	0.023577	0.0151319	0.005444	0.00440546	0.00430645	0.00836734	0.00963204	0.00934512	0.00147694	0.00351191	0.00145789	0.00529599	0.00291938	0.00235559
DC_HB_01_SPN181219-bin042	0.0708663	0.034576	0.0232003	0.0544001	0.0900768	0.089776	0.773614	24.4899	9.44701	1.18379	0.571305	0.128364	0.107793	0.0466791	0.0430936	0.0638685	0.0679267	0.072761	0.0182601	0.0436652	0.0155102	0.0132392	0.00802666	0.0197798	0.0200275	0.0150813	0.014164	0.02349	0.0594816	0.0686951	0.118338	0.060282	0.0155834	0.0153222	0.00961917	0.0383095	0.035368	0.031346	0.00763139	0.00631168	0.00465342	0.00725475	0.00872892	0.00756932
DC_HB_01_SPN181219-bin043	0.0318569	0.0123521	0.0160654	0.0967392	0.0138926	0.0650291	0.535888	24.4226	5.76887	2.04524	1.38109	0.219901	0.0884064	0.0126927	0.0189314	0.0227875	0.0257372	0.0225064	0.00382122	0.0112373	0.00756371	0.0009375	0.00291428	0.00962158	0.0104176	0.0113835	0.00162783	0.00634782	0.003766	0.00373165	0.00352166	0.00613773	0.00169605	0.00205676	0.00226934	0.00150632	0.00198523	0.00121476	0.00177458	0.00583247	0.00107466	0.000449081	0.000508011	0.000440597
DC_HB_01_SPN181219-bin044	1.12885	0.326174	0.482937	0.576083	0.389068	0.600798	0.518635	52.5998	0.174065	0.0810868	0.178549	0.410416	0.515555	0.957998	0.475953	0.286966	0.304842	0.254663	0.110563	0.0721797	0.976762	1.47164	1.21445	0.180121	0.178646	0.150458	0.626608	0.596366	0.549139	0.132892	0.134846	0.180706	0.297282	0.287981	0.271622	0.0722795	0.0385457	0.0563791	0.331231	0.286252	0.382736	0.349827	0.332382	0.330436
DC_HB_01_SPN181219-bin047	0.442607	5.93243	2.74486	1.93522	11.3825	13.0711	18.8014	43.6517	66.6762	12.8538	6.48228	3.08948	0.393856	0.244111	1.00574	2.17992	2.55213	1.76748	0.108673	0.0806364	0.13178	0.0321028	0.0556173	0.13097	0.212079	0.136422	0.0494982	0.048522	0.0411335	0.180561	0.195247	0.174025	0.0369261	0.0293874	0.0392327	0.0955465	0.103672	0.0851188	0.0133999	0.0177065	0.00677916	0.0338966	0.0253723	0.0267986
DC_HB_01_SPN181219-bin048	0.313453	0.336156	0.206451	0.263411	0.640199	1.14331	0.530835	19.6338	3.14755	1.05111	0.573448	0.490823	0.399447	0.0800759	0.115268	0.125893	0.131251	0.147225	0.0590744	0.380946	0.0495049	0.0398662	0.0329667	0.028888	0.0409308	0.0291038	0.0193751	0.0329882	0.200675	0.111977	0.116979	0.0999114	0.0714854	0.0415252	0.0437631	0.0414387	0.0441637	0.0384246	0.0241071	0.0272244	0.00877125	0.0175228	0.0168059	0.015773
DC_HB_01_SPN181219-bin051	0.0208111	0.0115031	0.0950245	0.0103491	0	0.00780839	1.00914	45.9395	8.4039	8.80959	4.86269	0.724	0.0749441	0.0116928	0.0192729	0.0449448	0.0525929	0.0669757	0.000525914	0.000902891	0.00467474	0.00125676	0.00408655	0.000801913	0.00111617	0.00060918	0.000697468	0.000556264	0.00248901	0.00112707	0.00109805	0.00166795	0.00230023	0.00317329	0.00108057	0.000391408	0.00103933	0	0.000458418	0.00109893	0.000358489	0.000303191	0.000165752	0.000379989
DC_HB_01_SPN181219-bin053	0.623663	0.855421	0.300175	0.876953	0.59876	8.74372	0.441936	58.9015	2.63936	0.78016	0.526934	0.404162	1.5407	1.02108	0.210037	0.222456	0.22067	0.292187	0.0949997	0.0711231	0.152244	0.332551	0.104059	0.0525981	0.0521778	0.0469959	0.256008	0.261351	1.80666	0.0953218	0.114075	0.0934436	0.31255	0.271546	0.107587	0.191189	0.172378	0.145784	0.0563376	0.0473516	0.0171071	0.00909234	0.00718613	0.00719647
DC_HB_01_SPN181219-bin054	0.0166722	0.0273196	0.0393779	0.0543799	0.0848718	0.150821	0.085719	63.3031	0.42842	0.0812007	0.0580066	0.0573758	0.0222015	0.00433991	0.00836842	0.0298914	0.0336026	0.0386897	0.0016623	0.00652332	0.00787982	0.0023178	0.00297354	0.0110322	0.010891	0.0147993	0.000575692	0.00142936	0.00127349	0.0030976	0.00423772	0.00415809	0.00143922	0.00156512	0.00166244	0.00685801	0.00716092	0.00750103	0.000211831	0.00160497	0.000552702	0.00648814	0.00467012	0.00468209
DC_HB_01_SPN181219-bin056	0.0239915	0.0323877	0.194749	0.076332	0.000101442	0.115147	0.0569744	19.5234	6.94034	0.945251	0.205511	0.795585	0.0126378	0.00237214	0.00239276	0.00744827	0.0104369	0.0070174	0.000233862	0.000542749	0.0017659	0.000294647	0.00126934	0.0005421	0.00158821	0.00110831	0.000416368	0.000341196	0.000814467	0.00310243	0.00292757	0.00197169	0.00059683	0.000811062	0.000430221	0.000843701	0.000604438	0.000685725	0.000458353	0.000269672	0.000308694	0.000969409	0.00078873	0.000594737
DC_HB_01_SPN181219-bin058	0.0976516	0.102704	0.082469	0.0255505	1.21956	0.695521	0.0452452	24.4933	3.85581	0.0193785	0.0113995	0.0311186	0.00846963	0.00925492	0.0558164	0.0420968	0.041429	0.0421007	0.00386199	0.00441176	0.0015185	0.000326916	0.00102853	0.00254301	0.00366943	0.00262987	0.000120764	9.81578e-05	0.000392907	0.00318306	0.00355286	0.00376279	0.00092421	0.000780177	0.0020984	0.0181276	0.0235831	0.025493	0.000371067	0.000362553	0.000319755	0.00330995	0.00231667	0.00198932
DC_HB_01_SPN181219-bin059	0.499272	8.54857	2.44086	0.254703	0.878597	1.09228	0.885212	50.8032	9.26526	0.267956	0.492262	0.210995	0.0563785	0.0157295	0.0281557	0.0579551	0.057662	0.0587969	0.0131649	0.0831513	0.0221985	0.012761	0.00942675	0.0339458	0.0372534	0.0286636	0.00588341	0.0110129	0.061357	0.0608367	0.0597405	0.0481568	0.0208487	0.0104381	0.0104252	0.0121276	0.00971713	0.0110529	0.0109459	0.0107197	0.00276932	0.00895864	0.00723023	0.00746996
DC_HB_01_SPN181219-bin061	0.00802983	0.0063323	0.0122743	0.0077504	0.024931	0.0305551	0.0311078	9.27393	0.108554	0.0350562	0.0441925	0.033837	0.0169611	0.00435638	0.0075561	0.0117892	0.0138052	0.0111895	0.00173062	0.000549516	0.0022122	0.000195059	0.000999091	0.00111935	0.00105536	0.000909161	0.000304194	0.000583587	0.000244302	0.0005528	0.000882389	0.000727806	0.00134877	0.000453842	0.00027677	0.000476466	0.000968957	0.00031699	0.000104016	0.000177996	2.17006e-05	8.74613e-05	0.000288455	0.000171424
DC_HB_01_SPN181219-bin064	0.0128856	0.0147789	0.0231452	0.0556508	0.0526773	0.143707	0.0665868	14.2014	1.90192	0.444149	0.0885939	0.0581856	0.076848	0.0257731	0.0214019	0.0231724	0.0274656	0.0296639	0.000584541	0.00119621	0.00558527	0.000604706	0.00148901	0.0102785	0.011111	0.012711	0.00010848	0.000438499	0.000530643	0.00141107	0.000680339	0.00122854	0.000630709	0.000411814	0.000491186	0.00158204	0.00156349	0.00148	0.000118996	0.000484801	0.000269958	0.00132403	0.000842478	0.00115685
DC_HB_01_SPN181219-bin066	0.032586	0.0273648	0.0410519	0.0298927	0.116818	0.859218	0.0122976	53.9548	2.16096	0.135922	0.0483168	0.0214052	0.0247965	0.00831059	0.0185624	0.0491555	0.0678	0.0738817	0.001427	0.00376254	0.00308041	0.00147222	0.00209475	0.00445858	0.00483112	0.00606017	0.000275349	0.000278658	0.000532008	0.0026707	0.00336671	0.00342057	0.00147115	0.00128848	0.000890498	0.00378891	0.00415476	0.00540108	0.000130443	0.000604078	0.000278461	0.00236206	0.00157853	0.00171185
DC_HB_01_SPN181219-bin067	0.61625	0.545527	0.778924	0.480988	0.409878	0.457371	2.51975	14.2673	22.4175	1.68627	1.7312	1.04195	0.197992	0.105555	0.547108	0.636574	0.582125	0.638471	0.0270841	0.02976	0.0192528	0.0104876	0.0133562	0.0190133	0.0286112	0.0231199	0.0100328	0.0140632	0.0475936	0.0764814	0.0721429	0.0678313	0.0117384	0.0155047	0.0123849	0.0197333	0.0238794	0.020118	0.00747213	0.0079492	0.00583914	0.0200972	0.0150591	0.0146201
DC_HB_01_SPN181219-bin069	0.0444659	0.0998701	0.0921257	0.0501835	0.0433486	0.480395	1.17345	24.1569	13.3939	2.56356	0.103258	0.096851	0.020425	0.00509278	0.0252514	0.0358518	0.0418774	0.0497873	0.00953633	0.0103603	0.00669589	0.0043884	0.00434902	0.0112793	0.00982213	0.010875	0.00227017	0.00386803	0.0215905	0.012262	0.012226	0.0126911	0.00713955	0.00570576	0.00892564	0.00706849	0.00793742	0.00738206	0.00503144	0.00727716	0.00303997	0.00834194	0.00682567	0.00789615
DC_HB_02_SPN181219-bin001	0.00700702	0.00388419	0.00447512	0.010918	0.0701564	0.0213036	0.405283	3.47177	5.30619	4.51159	0.392771	0.0727302	0.0417805	0.00618706	0.0100301	0.0118827	0.0111706	0.0121725	0.00360074	0.00701353	0.00696435	0.00190041	0.00415139	0.00946969	0.0114036	0.00900935	0.00502146	0.00318892	0.00354164	0.0514394	0.075852	0.0368953	0.00323904	0.00281015	0.00225697	0.0100834	0.0114052	0.0072507	0.000487675	0.00131751	0.000602125	0.00212614	0.00125327	0.00154779
DC_HB_02_SPN181219-bin003	0.518972	0.155643	0.452376	0.166421	0.0248786	0.0703839	2.12235	0.181558	16.3001	0.805973	0.865175	0.347109	0.059529	0.0145597	0.0842053	0.162259	0.197356	0.190304	0.0339894	0.140019	0.0625137	0.0172087	0.0180617	0.156918	0.186008	0.135179	0.0132785	0.0130715	0.0439481	0.130084	0.124404	0.102349	0.0146494	0.00772285	0.00822279	0.0243895	0.0254014	0.0256932	0.00701488	0.0090451	0.00277408	0.0123107	0.0112924	0.0102492
DC_HB_02_SPN181219-bin004	0.00492644	0.00143903	0.00238621	0.0093591	0.00655412	0.0169245	3.79628	0.169544	47.5896	0.12018	1.26027	0.0819643	0.0241534	0.0234398	0.0476616	0.0820416	0.0836926	0.0879859	0.0123303	0.00321348	0.00163574	0.000518728	0.00108179	0.000584178	0.00143409	0.000488428	0.000450864	0.00122237	0.000494583	0.00226763	0.00162082	0.00182236	0.000600963	0.000702512	0.000690345	0.000391161	0.000915867	0.0009188	0.000377618	0.000387968	7.33744e-05	0.000484744	0.000267209	0.000330949
DC_HB_02_SPN181219-bin009	0.00058153	7.48119e-05	0.000290546	0.000318649	0.000611823	0.000466622	0.0335654	1.46932	10.3549	0.35189	0.153128	0.0227767	0.074372	0.00850329	0.00247678	0.00101332	0.00103635	0.00188068	0.000525071	0.00140441	0.00694416	0.000314865	0.00425373	0.000465296	0.00126853	0.000876506	0.0017471	0.00244148	0.00130368	0.000698661	0.000469518	0.00148268	0.00359611	0.00453434	0.00187709	0.00110076	0.00176847	0.000917425	0.000506531	0.00132537	0.000713308	0.000127726	0.000234702	0.000139283
DC_HB_02_SPN181219-bin012	0.00771918	0.00584297	0.00719721	0.0320615	0.00162418	0.0180762	0.0244493	0.00449756	34.6211	0.0238424	0.0878044	0.0344891	0.0154457	0.0165758	0.0208285	0.0982871	0.134697	0.18686	0.00435276	0.00664364	0.00208414	0.000123601	0.00189748	0.00216042	0.00273464	0.0026239	0.000639616	0.000907149	0.000709275	0.012103	0.010941	0.0151178	0.000939193	0.000639967	0.00065923	0.00747425	0.00789264	0.00884715	0.00030986	0.00152592	0.000223398	0.00164149	0.000875769	0.00115571
DC_HB_02_SPN181219-bin014	0.00503293	0.00619591	0.00670468	0.00743527	0.0108955	0.0189807	0.0257837	7.69141	7.9033	0.0329238	0.0369314	0.0145798	0.0269395	0.00551838	0.0106332	0.0087115	0.00868477	0.0124084	0.000952732	0.00115692	0.00165839	0.000348235	0.0010281	0.00260677	0.00497982	0.00402011	0.000441472	0.000315326	0.000518308	0.0065689	0.00695635	0.00547072	0.000434544	0.00019335	0.000402018	0.00148282	0.00214547	0.00200998	0.000153888	0.000135681	3.41695e-05	0.00113707	0.00083442	0.00138409
DC_HB_02_SPN181219-bin016	0.100718	0.0389428	0.047109	0.359086	0.0280828	0.235916	0.139205	0.287492	18.7485	0.997322	0.567075	0.250435	0.645426	0.115892	0.128513	0.225177	0.286775	0.260172	0.00314695	0.0213498	0.0451721	0.00524637	0.0281893	0.00959364	0.0139986	0.0130086	0.00445314	0.0156949	0.00845617	0.00533469	0.00463591	0.00996216	0.00930065	0.0186181	0.00786905	0.00273795	0.00400086	0.00206681	0.00420282	0.0118135	0.00217565	0.000289468	0.00111937	0.000750474
DC_HB_02_SPN181219-bin017	0.173343	0.203171	0.185762	0.167385	0.0899843	0.195508	1.2784	17.3044	37.6371	0.45241	1.84233	1.28431	0.424174	0.151443	0.214609	0.564655	0.369433	0.227103	0.0437639	1.99715	0.215238	0.274592	0.131312	0.187387	0.103675	0.073751	0.0942685	0.141372	1.60939	0.486775	0.248118	0.420132	0.493402	0.215079	0.121535	0.0422307	0.0448546	0.0692862	0.167914	0.15809	0.0240442	0.0175032	0.0265393	0.022773
DC_HB_02_SPN181219-bin021	0.0080412	0.00194888	0.00379355	0.00928418	0.019325	0.0200039	0.268294	2.03326	16.78	1.71151	0.0420288	0.0117143	0.00836507	0.00271496	0.00287106	0.00852489	0.0134423	0.014845	0.000192252	0.000307622	0.000412824	0	0.000239923	0.000327092	0.000489395	0.000189297	0	0	0	0.000680423	0.000614542	0.000704669	5.13691e-05	2.27117e-05	0	0.000454641	0.000565809	0.00049827	0	0	6.92981e-05	0.000425471	0.000173246	0.000124419
DC_HB_02_SPN181219-bin023	0.0145866	0.00279861	0.00229094	0.00462389	0.0136931	0.0291752	0.063577	0.230895	18.5248	0.261029	0.542265	0.015213	0.0452465	0.00303296	0.00257209	0.00807943	0.00880484	0.010652	0.00199114	0.00130265	0.00365595	0.000608228	0.00283149	0.00295042	0.00334547	0.00348238	0.000159173	0.000752763	0.000675008	0.00214672	0.00251291	0.00301439	0.00134477	0.00204675	0.00113338	0.00140002	0.00246754	0.00193583	0.000346072	0.000980882	0.000496235	0.00186339	0.000895337	0.000955357
DC_HB_02_SPN181219-bin025	0.0288457	0.0794659	0.029188	0.0529955	0.0490125	0.0298604	0.106513	0.436421	10.7859	0.172258	0.256155	0.334296	0.0307066	0.0148905	0.0590749	0.0742803	0.0689101	0.0843651	0.00291907	0.00499709	0.00274677	0.00190767	0.000967221	0.0054582	0.00609111	0.00556975	0.00298214	0.0148374	0.00744966	0.0118276	0.0126692	0.0187544	0.00446863	0.00269835	0.00470016	0.00448128	0.00472333	0.00417406	0.00481544	0.0131867	0.00368813	0.00280476	0.0028064	0.00229818
DC_HB_02_SPN181219-bin026	0.00167577	0.00238348	0.00321585	0.0042843	0.00275283	0.00182244	0.235044	2.15208	9.37403	0.411034	0.605643	0.358842	0.0299333	0.00787596	0.0262396	0.0461663	0.0511211	0.0761585	0.0217744	0.016708	0.00545951	0.00102721	0.00556788	0.00647061	0.0103401	0.00687246	0.00137815	0.00172531	0.00123334	0.0347806	0.0341675	0.0268561	0.00388812	0.00423461	0.00621285	0.0102325	0.0111997	0.0135886	0.0078107	0.0111502	0.00687741	0.0197902	0.0147594	0.0126186
DC_HB_02_SPN181219-bin027	0.0150066	0.00735816	0.0714907	0.006784	0.000377958	0.00800512	0.165891	0.584789	18.1236	10.8677	0.419613	0.0887337	0.0104341	0.00114463	0.00145725	0.00350723	0.00396736	0.00535957	0.00029412	0.000279472	0.000786514	6.7836e-05	0.000468758	0.000338493	0.000744591	0.00107985	0.000184679	0.000532906	0.00108988	0.00102771	0.000770679	0.00135619	0.000407237	0.000208182	0	0.000295304	0.000158614	0.000275267	0	0.000336972	0	0.000508145	0	0
DC_HB_02_SPN181219-bin028	0.0462413	0.0128068	0.01239	0.134876	0.0182892	0.0950075	1.35707	25.8467	28.0129	66.8631	110.962	9.55128	0.565412	0.151289	0.199188	0.358058	0.274915	0.340982	0.0869413	0.131495	0.0503715	0.00661207	0.0122944	0.120019	0.148338	0.114362	0.0145253	0.0346121	0.018972	0.0706743	0.0866618	0.0667028	0.00797311	0.0094145	0.011224	0.0428274	0.052738	0.0356045	0.00522252	0.0167551	0.0025907	0.00179247	0.00113672	0.000833658
DC_HB_02_SPN181219-bin029	0.104709	0.0462177	0.12476	0.161184	0.00775865	0.261707	0.0696067	16.3779	14.0023	0.163215	0.241762	0.075355	0.0560137	0.0231282	0.126024	0.173803	0.217178	0.184222	0.00883868	0.00780849	0.0075791	0.00262028	0.0034192	0.00855699	0.011445	0.00969976	0.003391	0.00272079	0.00439256	0.01525	0.0150497	0.0140921	0.00445315	0.00379028	0.00506977	0.00945623	0.012174	0.0103382	0.00678443	0.00906917	0.00667764	0.0103027	0.00821215	0.00643546
DC_HB_02_SPN181219-bin032	0.0921345	0.0222517	0.0166448	0.0718454	0.0180342	0.0364732	0.153181	0.0584666	20.0785	0.0150975	0.115109	0.0782884	0.026215	0.00168917	0.00559245	0.0100115	0.011247	0.0125955	0.00450049	0.347967	0.001874	0.00117532	0.0012018	0.00188209	0.00356159	0.00288775	0.00171528	0.00752141	0.00447935	0.00629887	0.00751472	0.00756207	0.00317591	0.00414033	0.00408827	0.00294452	0.00250891	0.00315183	0.00415026	0.00558081	0.00462171	0.0084434	0.00674293	0.00674364
DC_HB_02_SPN181219-bin036	0.0203999	0.00599831	0.0469953	0.00402102	0.000332307	0.00530156	7.97286	8.63544	62.5051	6.78706	16.3959	2.20656	0.073705	0.00563892	0.00771842	0.0109781	0.0134268	0.0168527	0.000511721	0.000751176	0.00470835	0.000502319	0.00511882	0.000284054	0.00136051	0.00124607	0.000733857	0.00203688	0.00124753	0.00126371	0.00149519	0.00167276	0.00132712	0.00132661	0.000820838	0.000889418	0.00110856	7.67819e-05	0.000231528	0.000705971	0.000140538	0.000851247	0.000191747	0.000272573
DC_HB_02_SPN181219-bin038	0.00619955	0.00372873	0.00355956	0.0176267	0.00287488	0.0173921	0.451986	3.13167	14.4734	0.840848	0.573561	0.185843	0.0403783	0.0063934	0.0110064	0.0239852	0.0279738	0.036967	0.00358962	0.0309292	0.00370369	0.000516507	0.00168594	0.00371054	0.00374443	0.0036998	0.000502339	0.000512759	0.0010344	0.00279201	0.00282102	0.0033551	0.000576561	0.00114161	0.00101299	0.00338767	0.00356914	0.00221062	0.000279146	0.00086404	0.000136104	0.00315202	0.00185166	0.0017229
DC_HB_02_SPN181219-bin040	0.00491997	0.00208135	0.00495145	0.00905456	0.00519592	0.00463639	0.0324788	1.00589	10.437	3.03797	0.126969	0.0778508	0.00297949	0.000952466	0.00237381	0.00901688	0.0126626	0.0190427	0.0184593	0.0178731	0.000657107	0.000123601	0.000234968	0.000450649	0.000636236	0.000812218	5.79599e-05	0.000269555	0	0.00020994	0.000394896	0.000463121	0.0003259	0.00079323	0.00061792	0.00196949	0.0028547	0.00210437	0.00019603	6.91466e-05	0.000130176	0.00227107	0.00107156	0.00113798
DC_HB_02_SPN181219-bin042	0.00441113	0.00920405	0.0212576	0.00813521	0.0636617	0.0826307	1.93388	0.658103	19.5315	1.30215	0.531746	0.210671	0.0156052	0.00314509	0.00317765	0.00947285	0.0121336	0.0183364	0.00189388	0.00229504	0.00225941	0.000848592	0.00256445	0.00237366	0.00441999	0.004134	0.000155886	0.000612565	0.000208525	0.000831656	0.00158973	0.00167382	0.000711157	0.000640088	0.00105818	0.00269629	0.00505164	0.00358413	0.000457387	3.4312e-05	3.94447e-05	0.000614523	0.000420397	0.000274347
DC_HB_02_SPN181219-bin043	0.00565877	0.0106107	0.0114555	0.0126347	0.0321386	0.0410567	0.294541	2.5721	37.3696	0.183305	0.18076	0.0603378	0.0112638	0.00329728	0.00903674	0.019548	0.0214947	0.0235026	0.00935534	0.0119464	0.00176146	0.000385308	0.000889034	0.00152821	0.002698	0.00218213	0.000289147	0.000699665	0.000433755	0.0029114	0.00237484	0.00232947	0.000559464	0.00018717	0.00037106	0.00209512	0.00243147	0.00158791	4.33869e-05	0.000570501	0.000116896	0.000795127	0.000465785	0.000614909
DC_HB_02_SPN181219-bin044	0.0708472	0.250713	0.244486	0.288846	0.135675	0.167044	0.242608	0.606778	70.2535	0.333575	0.617691	0.166966	0.0848461	0.0274079	0.0803554	0.10512	0.0964839	0.117858	0.0182843	0.0205271	0.0270572	0.0072637	0.0118651	0.0485001	0.0526988	0.048389	0.00639546	0.00731312	0.0251931	0.0385542	0.034783	0.0358861	0.00669537	0.00494812	0.00639335	0.0229869	0.0346211	0.0265869	0.00554922	0.00976922	0.00374871	0.0203337	0.0157591	0.0128248
DC_HB_02_SPN181219-bin048	0.048218	0.0282286	0.0349711	0.0129428	0.0832807	0.157333	0.19204	7.95179	11.5723	1.33564	0.0268969	0.0216267	0.0472598	0.0118143	0.0329074	0.0281874	0.0276073	0.0314711	0.000197454	0.00077979	0.000896605	0.000245013	0.000623302	0.000220842	0.000214807	0.000275875	8.99675e-05	0.000578823	0.000196515	0.000233266	0.00055648	0.000549206	0.000509689	0.000500355	0.000161955	0.000356896	0.000673496	0.000205668	0	0.000255066	0.000197417	0.000150739	7.33774e-05	0.000109064
DC_HB_02_SPN181219-bin049	0.00401255	0.00313033	0.00243181	0.00432011	0.000936079	0.00326127	0.024389	0.0200483	15.1928	0.0916401	0.00924697	0.011035	0.0383281	0.0542666	0.0335471	0.0275978	0.029862	0.0319452	0.00155058	0.00194155	0.00283476	0.00318876	0.00136265	0.00154275	0.00358344	0.00319066	0.0013241	0.000628268	0.000805717	0.00169498	0.00295881	0.00293419	0.0025075	0.00173802	0.00239941	0.00247918	0.00313232	0.00271432	0.00119102	0.00150534	0.000993327	0.00167265	0.000713212	0.00192092
DC_HB_02_SPN181219-bin050	0.12629	0.0451715	0.0735272	0.0559059	0.11157	0.119626	0.337259	0.218335	11.7101	0.0902037	0.229106	0.26014	0.0545462	0.0291173	0.164613	0.225943	0.247892	0.362849	0.0356478	0.0183895	0.0477647	0.0100261	0.0200342	0.116578	0.184925	0.17182	0.00599721	0.00365434	0.00450564	0.174576	0.149602	0.149177	0.00265407	0.00290094	0.00685484	0.0528133	0.0653887	0.0569525	0.00247438	0.00523976	0.0016712	0.0449412	0.0424544	0.0401821
DC_HB_02_SPN181219-bin052	0.0129396	0.0221466	0.0376876	0.00737453	0.0319853	0.014715	0.0056824	0.0673472	10.1445	0.0223782	0.00366372	0.00782461	0	0.00102669	0.0244956	0.0077095	0.00837835	0.00611273	0.00040784	0.000480831	0.000134739	0	0.000160283	0.000322573	0	0.000366734	0	0	0	8.38782e-05	0.000511343	0.000169577	8.63935e-05	0	0.000305621	0.000618281	0.00122044	0.000599093	0.000132563	0	0	0.000448194	0.000460515	0.000241496
DC_HB_02_SPN181219-bin054	0.00903396	0.00269089	0.00324819	0.00711159	0.00648917	2.73769	0.0118121	0.169204	22.3693	0.594055	0.0391825	0.0236215	0.000603818	0.00250362	0.00247262	0.00668318	0.00840842	0.00842839	0.00130975	0.0022596	0.000580668	0.000784404	0.000329748	0.00111908	0.00142565	0.00109095	0.000421394	0	0	0.00306407	0.00375572	0.00483081	0.000527327	0.000118043	0.000229279	0.000856063	0.00109878	0.00119793	0.00142093	0.002148	0.00128641	0.00314823	0.00286036	0.00239003
DC_HB_02_SPN181219-bin056	0.0443999	0.0036998	0.00635933	0.0106775	0.0586529	0.0912972	0.292633	14.604	42.1781	1.06299	1.89292	0.110181	0.0593492	0.00849542	0.00768507	0.0152693	0.0182168	0.0226412	0.00102677	0.00300994	0.00818261	0.00183184	0.00512775	0.00246779	0.0040987	0.00297046	0.000664002	0.0014075	0.0020368	0.00256894	0.00292626	0.00415033	0.0030665	0.0021345	0.00104218	0.00155343	0.00260842	0.00191014	0.000637582	0.000998125	0.000431864	0.000829814	0.000442051	0.000924517
DC_HB_02_SPN181219-bin057	0.000760883	0.000299201	0.000902492	0.000740029	0.000899686	0.000909332	0.0276318	0.0571139	10.3811	0.0174475	0.00811058	0.00179621	0.0025654	7.75875e-05	0.000846871	0.00144615	0.0020279	0.00214337	0.000150682	0.00330112	6.79251e-05	0	0.000107205	0.000175386	0.000356351	5.96421e-05	0	0.000214873	0	0.000609237	0.00078082	0.000198729	0	0.000108785	5.34337e-05	0.000154516	0.00041124	0.000279067	2.67105e-05	0.000227811	0	0.000120794	0.000112093	6.73e-05
DC_HB_02_SPN181219-bin058	0.0136773	0.014479	0.0189245	0.0154491	0.0250069	0.0520479	0.0626489	2.55038	12.7802	0.197605	0.351843	0.082543	0.0656201	0.0100681	0.0249229	0.0293613	0.0289076	0.0415229	0.0127953	0.0166487	0.0116048	0.00211468	0.00997021	0.0089142	0.0112938	0.00947689	0.00389672	0.00488036	0.00733468	0.0380947	0.0453723	0.0409211	0.00523384	0.00509296	0.00433661	0.0127841	0.0138373	0.0128906	0.00115502	0.00305402	0.00109874	0.00351156	0.00323796	0.00306603
DC_HB_02_SPN181219-bin059	0.0133414	0.00633614	0.0109465	0.0184141	0.0312371	0.035278	0.317792	1.35999	107.533	0.0407291	0.05407	0.0332029	0.0274578	0.0101153	0.0156332	0.031707	0.0437774	0.0399544	0.00889488	0.00863557	0.00998888	0.00261314	0.0062943	0.0276357	0.0311904	0.0333496	0.00120982	0.00107077	0.0017017	0.0111411	0.010189	0.0122671	0.00209613	0.00236441	0.00313641	0.00903469	0.0131976	0.0110508	0.00370476	0.00480767	0.00245705	0.00951746	0.0076199	0.00806558
DC_HB_02_SPN181219-bin060	0.00318455	0.00547921	0.00733033	0.00331366	0.00619572	0.00665355	0.0236762	0.0123582	14.7137	0.0226015	0.65792	0.311478	0.00554521	0.00178021	0.0025215	0.00886558	0.0113024	0.0119871	0.000231264	0.000300669	0.000404004	0	0.000288031	0.000389665	0.00103895	0.00108661	2.54331e-05	0.000184351	0	0.000594052	0.000422867	0.000515149	0.00010554	0.000226618	0.000268024	0.000680695	0.000267497	0.000782968	0	0	3.15318e-05	0.000751946	0.000354518	0.000484886
DC_HB_02_SPN181219-bin061	0.0647495	0.0623305	0.0474664	0.132615	0.173826	0.301871	1.77062	1.30099	36.0971	1.56983	4.43139	0.915632	0.0618693	0.0152528	0.0326751	0.0535616	0.0490958	0.0567194	0.0152165	0.0426941	0.0163687	0.00840503	0.0071412	0.0176787	0.0239229	0.0142783	0.00625953	0.00878809	0.0318752	0.0443713	0.0492623	0.0325027	0.0115429	0.00795583	0.00719941	0.01084	0.0108834	0.0117238	0.00595456	0.00775256	0.00245089	0.00827611	0.00671877	0.00690945
DC_HB_02_SPN181219-bin062	0.00612454	0.00690924	0.00516183	0.014399	0.0305243	0.0259344	0.0465093	0.188295	11.8475	0.0287572	0.0132058	0.0601869	0.0062145	0.00209739	0.00812792	0.00731749	0.00783775	0.00951461	0.00171139	0.00385641	0.00138776	0.000606601	0.000741581	0.00158599	0.00227959	0.00208692	0.000907295	0.00311253	0.00215603	0.00259163	0.00233916	0.00403459	0.000963124	0.000808988	0.00149684	0.00200982	0.0031046	0.00204539	0.00106353	0.00446609	0.000839605	0.0005054	0.000267678	0.000545909
DC_HB_02_SPN181219-bin065	0.0205065	0.00801579	0.0137086	0.0117783	0.036229	0.0752262	0.0155921	0.108301	48.4064	0.0582588	0.046993	0.0377592	0.00766	0.00217065	0.00914027	0.00947801	0.0120124	0.0148229	0.00470034	0.00515177	0.00194693	0.00133166	0.000913804	0.00292375	0.00303934	0.00326321	0.000411325	0.000717514	0.000378507	0.00428234	0.00478461	0.00361267	0.000840464	0.00147806	0.00227808	0.00343844	0.00309761	0.00355804	0.000910165	0.000880306	0.00123308	0.0037705	0.00416048	0.00346993
DC_HB_02_SPN181219-bin067	0.215614	0.0582605	0.0919452	0.131243	0.0811944	0.172724	0.280325	0.148678	12.0389	0.0722659	0.0607606	0.105391	0.152411	0.316174	0.366712	0.407285	0.42753	0.326262	0.00794842	0.00845839	0.0419833	0.0603043	0.0559011	0.0113453	0.0113208	0.0113762	0.0632178	0.0626265	0.0461589	0.0194768	0.023601	0.0258726	0.0190063	0.0206593	0.0193654	0.010882	0.00502393	0.00431892	0.0589997	0.0499981	0.0529912	0.0384236	0.0268322	0.0239444
DC_HB_02_SPN181219-bin069	0.00485921	0.00311236	0.00386274	0.00458853	0.00287476	0.00321706	0.0635197	0.0321291	90.442	0.0436592	0.0632249	0.0560876	0.0428365	0.00711777	0.0152456	0.0224685	0.0287219	0.0352436	0.0182012	0.0227307	0.0165971	0.00419734	0.00829072	0.0339097	0.0387382	0.038929	0.00244474	0.00264256	0.00290144	0.0321372	0.0315337	0.0266653	0.00364734	0.00339194	0.00365904	0.0175902	0.0219038	0.0230233	0.00316983	0.00775473	0.00242971	0.00990915	0.00771967	0.00851738
DC_HB_02_SPN181219-bin070	0.247273	0.108452	0.132317	0.200089	0.507151	2.21999	0.652411	10.0045	192.221	1.85459	5.04655	1.48483	0.137908	0.035621	0.0996925	0.180033	0.201555	0.210195	0.0374114	0.0758561	0.0317684	0.0196704	0.0201411	0.043681	0.0671416	0.0485882	0.0127803	0.0162652	0.107329	0.0932214	0.102657	0.076641	0.0270114	0.0175938	0.0183084	0.0287914	0.0258268	0.0287391	0.0139387	0.0149898	0.00573067	0.0209592	0.0165457	0.0185895
DC_HB_02_SPN181219-bin071	0.104303	0.0405265	0.0392906	0.291179	0.0784938	0.144935	0.406714	0.776884	17.8481	4.28207	0.477689	0.292715	0.272121	0.0698604	0.178918	0.214244	0.183129	0.208718	0.0782162	0.155052	0.0716981	0.049351	0.0482273	0.0436208	0.0704626	0.0459716	0.0592952	0.0635311	0.100918	0.0478303	0.0566822	0.0487879	0.0733335	0.0652572	0.066463	0.0371546	0.0388154	0.0336203	0.0640957	0.0847926	0.0422809	0.0668926	0.0611742	0.0654362
DC_HB_02_SPN181219-bin073	0.0336565	0.0177325	0.014657	0.0334045	0.0361168	0.0575272	0.475998	2.117	31.4815	1.59722	2.74561	0.447013	0.088191	0.0190254	0.0476575	0.0681173	0.0712818	0.0716599	0.0094677	0.0206612	0.0110261	0.00864695	0.00775192	0.00926825	0.0116676	0.00835382	0.00742697	0.0101676	0.0308028	0.0358322	0.0611214	0.0279439	0.00971395	0.00802443	0.00527095	0.0141184	0.0156448	0.0122736	0.00294122	0.00413828	0.00219565	0.00507558	0.00501017	0.00476071
DC_HB_02_SPN181219-bin074	0.0492287	0.140439	0.106848	0.164846	0.188408	0.132888	13.5454	20.0711	62.347	1.68885	8.04501	4.22512	1.12191	0.238106	0.469502	0.512458	0.416985	0.738234	0.122408	30.9541	0.0334468	0.0229077	0.022371	0.0456514	0.0543815	0.049586	0.052842	0.118951	0.061144	0.254446	0.255348	0.239239	0.077719	0.0289885	0.0378924	0.0683994	0.0730304	0.0610379	0.038181	0.0740974	0.0335957	0.0661384	0.0588042	0.052457
DC_RB_04_SPN110320-bin001	0.447744	0.219855	0.146317	0.270388	0.0679447	0.365613	1.02722	1.29178	0.908236	8.50389	6.0777	0.464995	0.4043	0.227084	1.05685	2.35313	2.64581	2.08176	0.222183	0.3184	0.671507	0.0699475	0.0949308	1.27959	2.13834	1.0306	0.0574984	0.0816816	0.0677152	0.626214	0.835567	0.517347	0.0211947	0.0196843	0.0334868	0.27955	0.277981	0.234889	0.00878505	0.0274808	0.0067105	0.039458	0.0343739	0.0369703
DC_RB_04_SPN110320-bin003	0.0245765	0.0261188	0.173691	0.0146948	0.000930745	0.0105526	0.130051	0.608222	5.25857	24.7146	0.507505	0.151399	0.0176623	0.00436711	0.00442789	0.00522891	0.00799107	0.00634927	0.000185344	0.000509313	0.00199722	0.000230063	0.00058618	0.000421555	0.00034089	0.000301465	0.000767413	0.000285453	0.000379084	0.000790596	0.000667774	0.00123965	0.000171276	0.000214594	0.00011944	0.000544307	0.000437431	9.98021e-05	0.000104864	0.000258373	0.000177853	0.000473803	0.000150807	0
DC_RB_04_SPN110320-bin004	0.0317544	0.0197496	0.0175672	0.0755699	0.0436988	0.0437304	0.136036	0.214565	0.282666	18.3671	1.06357	0.0615387	0.138804	0.04586	0.100785	0.161554	0.105824	0.238736	0.0421244	2.14674	0.0212793	0.0122253	0.0127836	0.0258874	0.040528	0.0279017	0.0149477	0.0278934	0.0223588	0.104519	0.107852	0.0952325	0.0215908	0.020119	0.0249846	0.0244278	0.0251451	0.024839	0.0205816	0.0309499	0.0193719	0.0418549	0.0385909	0.037743
DC_RB_04_SPN110320-bin007	0.00175856	0.0011958	0.00496631	0.00438082	0.00155111	0.00292126	0.0338912	0.442878	0.350316	13.954	0.090636	0.0217072	0.0114976	0.00259665	0.00403043	0.00613024	0.00795868	0.00900911	0.00077736	0.00113387	0.000884725	0.000253921	0.000434586	0.00140854	0.00128907	0.00172345	0.000880682	0.00119854	0.000726549	0.00205514	0.00154307	0.00203346	0.000716948	0.000119924	0.000253623	0.000610561	0.00130196	0.000928796	6.077e-05	0.000446342	0.000243042	0.000646392	0.000774057	0.00116562
DC_RB_04_SPN110320-bin009	0.121287	0.0818741	0.0966802	0.0866739	0.0500271	0.0480244	0.171363	0.182009	4.11318	72.1287	0.296744	0.183416	0.273903	0.0912312	0.211188	0.405302	0.533124	0.48858	0.0835959	0.304064	0.113308	0.061514	0.0553289	0.132103	0.190321	0.138629	0.0221365	0.0339189	0.157004	0.140939	0.107951	0.11299	0.0561399	0.0361222	0.0363348	0.0801511	0.0960636	0.0725873	0.0257296	0.0366685	0.0143712	0.0314516	0.0310085	0.0324781
DC_RB_04_SPN110320-bin012	0.000577946	0.00113823	0.00110004	0.00126777	0.00143124	0.00521816	0.00170379	0.000524928	0.00192513	7.93883	0.00326152	0.00193487	0.00139574	0.000471902	0.00152618	0.00312273	0.00322286	0.00323276	0.00153692	0.00257335	0.00196949	0.000338714	0.000618552	0.0118329	0.00749948	0.00660217	0.000923183	0.000296573	0.000407782	0.00277787	0.00201706	0.00257327	0.000350106	0.000259316	0.00122706	0.00481595	0.004318	0.00657001	0.000184676	0.000727297	0.000411256	0.00386821	0.00216285	0.00162673
DC_RB_04_SPN110320-bin013	0.000376369	0.000579945	0.000638762	0.00130981	0.00139371	0.000796037	0.0434304	0.0419594	0.074689	8.86726	0.112875	0.0110192	0.0212058	0.00213638	0.00524099	0.00457375	0.00594728	0.00889158	0.000251979	0.000184738	0.00260736	0.00136283	0.00168226	0.000305937	0.00108236	0.00128679	0.000189312	0.000360163	0.000103496	0.000350087	0.000272287	0.000364791	0.000999841	0.000644014	0.00040018	0.000348236	0.00106807	0.00100927	0.00011405	0.000104678	4.91561e-05	7.75795e-05	0.000326608	0.00013758
DC_RB_04_SPN110320-bin015	0.00693536	0.00607449	0.00556331	0.00750086	0.0107871	0.0155233	0.0513278	0.0600565	0.365757	23.6839	0.520792	0.205924	0.034835	0.00352288	0.00808129	0.00701952	0.0088305	0.00954802	0.0019218	0.00296803	0.0036687	0.00177007	0.00271017	0.00475644	0.0056242	0.00527948	0.000869983	0.00137403	0.00145118	0.0041427	0.00458982	0.00419693	0.00131199	0.00139924	0.00124413	0.00364382	0.00589066	0.00373345	0.000666278	0.000595023	0.000323034	0.00154475	0.00149331	0.00139815
DC_RB_04_SPN110320-bin016	0.0144791	0.0048823	0.00796986	0.0136073	0.0145701	0.0125028	1.06658	0.267956	1.48761	11.5444	7.30634	0.401435	0.0246114	0.0470167	0.0450568	0.0473268	0.0529051	0.0381028	0.00268784	0.00555043	0.0537293	0.0609978	0.0768089	0.0324713	0.0325018	0.0312262	0.00962117	0.0130239	0.00632481	0.00353606	0.0077133	0.00714011	0.0100478	0.00832427	0.00778797	0.00492041	0.0028805	0.00285613	0.0052633	0.00378238	0.00699304	0.00356781	0.00452821	0.0050712
DC_RB_04_SPN110320-bin017	0.108709	0.0930756	0.109281	0.149206	0.101107	0.171404	0.184782	0.0557855	0.076689	15.5487	0.0466058	0.0709856	0.044337	0.0181228	0.118606	0.143946	0.141235	0.196748	0.0240288	0.0282572	0.011187	0.00860939	0.00885472	0.031384	0.0307276	0.0327585	0.00679581	0.00858	0.0121775	0.0367002	0.0341111	0.0377339	0.0103668	0.0123566	0.012496	0.0173979	0.0209245	0.0216354	0.00454159	0.00585255	0.00472902	0.0225171	0.0138589	0.0162998
DC_RB_04_SPN110320-bin020	0.419889	0.593033	1.0001	0.630217	0.251868	0.686062	0.878497	0.974668	1.00746	73.3187	4.25438	1.60875	0.382229	0.0477555	0.135268	0.168938	0.177251	0.20427	0.0554703	0.0900422	0.0359044	0.0185013	0.0237482	0.0415642	0.0465526	0.0437142	0.0121551	0.0340638	0.0884012	0.0626031	0.0599679	0.066197	0.0302116	0.0342156	0.0322283	0.0370232	0.0411874	0.0410856	0.0346719	0.0933547	0.0284	0.0549538	0.045684	0.0501834
DC_RB_04_SPN110320-bin021	0.0171939	0.00584575	0.00834217	0.0132992	0.00281942	0.0125963	4.547	0.0309307	0.112	15.0572	0.597261	0.705655	0.0670255	0.00616786	0.0323738	0.0696093	0.0869816	0.0707624	0.00139912	0.0061088	0.00425155	0.000399684	0.0026905	0.00113969	0.0023007	0.00128346	0.000237296	0.00108048	0.000230247	0.000847045	0.000926328	0.00106354	0.000929559	0.000869293	0.000263931	0.000826759	0.000691053	0.000980805	4.76267e-05	0.00162501	0.000204138	0.000159833	3.84796e-05	0.000129629
DC_RB_04_SPN110320-bin024	0.110545	0.0318554	0.0281596	0.0730433	0.030339	0.125017	0.876923	0.147057	0.189471	13.4738	0.313189	0.230616	0.106883	0.0987758	0.102239	0.110437	0.127586	0.0785544	0.00708988	0.0058524	0.0028099	0.00208523	0.00356859	0.00125002	0.00251489	0.000983285	0.0044626	0.0053045	0.00491285	0.00325567	0.00493826	0.00416604	0.00595725	0.00554916	0.00309272	0.00173393	0.00170908	0.0016696	0.00106673	0.00152709	0.00304688	0.00103658	0.000306938	0.00122568
DC_RB_04_SPN110320-bin025	0.00120368	0.000484036	0.000639336	0.00327755	0.00104359	0.00519823	0.0180449	0.051384	0.00622186	36.6758	0.52976	0.323365	0.0267139	0.00791052	0.00474292	0.0290456	0.0367361	0.0483917	0.00024188	0.000692165	0.00199732	0.000365648	0.00139322	0.00182677	0.00165818	0.00114179	0.000303706	0.000702116	0	0.000528403	0.00116237	0.00130842	0.000371618	0.00015091	0	0.00124365	0.000933783	0.000525404	0	0.00040707	0	0.00106864	0.000983425	0.000432993
DC_RB_04_SPN110320-bin026	0.00208139	0.00168602	0.00250289	0.00494441	0.0348052	0.0263999	0.0229636	0.0323149	0.0463856	15.0709	0.101363	0.0224123	0.0329701	0.00620193	0.0101375	0.00322644	0.00524666	0.00416297	0.00121387	0.000473025	0.000515536	0.000217268	0.00102882	0.000621705	0.00140875	0.00242934	0	0.00146265	0.000458469	0.000767303	0.000716835	0.00126226	0.000180925	5.59836e-05	0.000346095	0.000395974	0.000269746	0.000100517	5.63889e-05	0.00103814	5.71889e-05	0.000154721	0.000234844	8.94e-05
DC_RB_04_SPN110320-bin027	0.00701619	0.00225214	0.00279167	0.00807741	0.00614244	2.52848	0.0180933	0.326737	1.19739	9.4898	0.184896	0.0348018	0.00640497	0.000910781	0.00535514	0.00632802	0.00777408	0.00859183	0.000161402	0.000581406	0.000361152	0.000104047	0.000123687	0.00120259	0.0016844	0.00143513	7.24931e-05	0.00083835	0.00011014	0.000663326	0.000707143	0.000488541	0	0.000286706	4.814e-05	0.000760418	0.00102704	0.00085381	8.26754e-05	7.35009e-05	5.13141e-05	0.00176649	0.000801682	0.000483644
DC_RB_04_SPN110320-bin028	0.288009	1.15149	0.617213	0.685839	1.76249	1.35915	0.673029	0.577092	0.652442	24.9285	2.72421	1.59801	0.18949	0.0630875	0.292369	0.417372	0.437244	0.500493	0.0592003	0.0611395	0.0237849	0.00658693	0.0131636	0.0368045	0.0441525	0.0346172	0.0127082	0.0203832	0.0116903	0.102787	0.118289	0.0980001	0.0173106	0.0134347	0.0310958	0.116461	0.114526	0.0847867	0.00493243	0.0117215	0.0047487	0.0352349	0.0281586	0.0324747
DC_RB_04_SPN110320-bin029	0.0332244	0.0501059	0.0360333	0.0640999	0.00990934	0.092487	10.1686	1.35035	0.901408	411.38	2.46289	0.222734	0.0623876	0.0152383	0.0903	0.0757354	0.0728421	0.0823696	0.00144518	0.0202825	0.00463434	0.000655974	0.00422908	0.0018927	0.00140149	0.00113633	0.000733829	0.00478437	0.00307563	0.00727241	0.00617149	0.0101562	0.00235424	0.0020959	0.000752747	0.00130102	0.00253292	0.00064394	0.00112223	0.00316471	0.000290353	0.00104993	0.00088905	0.000560562
DC_RB_04_SPN110320-bin030	0.0237508	0.0307109	0.0421552	0.0950178	0.110207	0.334124	0.109062	0.411482	0.26881	10.7644	0.563414	0.157524	0.0289217	0.00616415	0.006219	0.0435668	0.0524173	0.0605724	0.00079117	0.00305573	0.00683304	0.00129386	0.00262222	0.0172123	0.0209804	0.0228965	5.81329e-05	0.00111968	0.000829276	0.00255945	0.00118068	0.00221104	0.0006425	0.00117654	0.000533105	0.00210334	0.00295419	0.00315763	9.46881e-05	0.000569928	0.000204544	0.00352276	0.0022492	0.0022849
DC_RB_04_SPN110320-bin033	0.0659672	0.0212903	0.0214047	0.248144	0.0329094	0.148798	1.43463	9.14392	9.13485	240.453	118.098	10.3133	0.650265	0.15408	0.221722	0.373565	0.296894	0.382286	0.102281	0.156215	0.0610766	0.00868726	0.0135225	0.114569	0.146133	0.107088	0.015907	0.041741	0.0191059	0.0628916	0.0854124	0.0673293	0.0099442	0.0104476	0.0131563	0.0460186	0.0481623	0.0372302	0.00748493	0.0211312	0.00371786	0.00150335	0.0018424	0.000910348
DC_RB_04_SPN110320-bin035	0.00668967	0.00287835	0.00543264	0.00588738	0.00175017	0.00758071	0.140049	0.0353816	0.0747004	12.6236	0.0204173	0.0186189	0.0221533	0.0298095	0.0478235	0.0706176	0.0708781	0.0794541	0.0015664	0.0110694	0.00593945	0.00202001	0.00265123	0.00937911	0.0105754	0.0130709	0.000770745	0.00150593	0.000522895	0.00282732	0.00322682	0.00383853	0.00151122	0.00094554	0.00194505	0.00137315	0.00157367	0.00205854	0.0011957	0.0024629	0.00049757	0.00678938	0.00288869	0.00254972
DC_RB_04_SPN110320-bin039	0.0112616	0.00743254	0.00732888	0.0190865	0.0952749	0.0593191	0.0302713	0.20086	0.0332077	7.52261	0.0387155	0.0250142	0.0149751	0.00149564	0.00608092	0.0144878	0.0170364	0.016526	0.000170915	0.000958607	0.00202194	0.000279207	0.000279534	0.000680195	0.000529663	0.000558848	0.000161423	0.000111343	0	0.00431603	0.00363056	0.00331298	0.000184267	3.00894e-05	0.000265764	0.000353655	0.000580602	0.000172279	6.31725e-05	6.30505e-05	5.1434e-05	0.000504174	4.48247e-05	0.000189641
DC_RB_04_SPN110320-bin040	0.154893	0.282946	0.388663	0.346828	0.0626057	0.16168	0.552294	0.110361	0.16051	39.9104	0.762853	0.421766	0.0690235	0.0184344	0.091157	0.0967148	0.0902687	0.102368	0.00873722	0.0172555	0.00822719	0.00675799	0.00527945	0.015236	0.0133562	0.0160749	0.00624124	0.0240702	0.0318889	0.0176428	0.0195602	0.0289479	0.00913719	0.00880765	0.0114828	0.0104239	0.0108007	0.0101675	0.00817252	0.0276337	0.00571317	0.0119828	0.0094186	0.00991832
DC_RB_04_SPN110320-bin042	0.0727596	0.107785	0.058334	0.062249	0.0641399	0.116758	0.252155	0.372835	0.297532	12.1437	0.443281	0.112073	0.177779	0.0329534	0.0527164	0.0588168	0.0611433	0.0814502	0.00722536	0.0156956	0.0140674	0.0119495	0.00716651	0.00962392	0.00966572	0.0122428	0.00812419	0.0173205	0.0538248	0.0110448	0.0140602	0.0157727	0.0117614	0.01359	0.0115322	0.0079685	0.00860208	0.00643557	0.00244741	0.00224839	0.00127577	0.000993853	0.000720057	0.00103434
DC_RB_04_SPN110320-bin044	0.00403244	0.00709277	0.011352	0.00881225	0.000644726	0.00275257	0.149564	0.0439983	0.541322	11.1782	0.23764	0.0453564	0.0395219	0.010871	0.0284931	0.141899	0.152888	0.206622	3.54837e-05	0.000295238	0.000528259	0.000512444	0.000949674	0.000178293	0.00056279	0.000270009	0.000264958	0.000158224	0.000144383	0.000192371	0.000279001	0.000505151	0.000351116	0.000182851	0.00029236	0.000331909	0.000463386	0.000427721	9.51121e-05	0.000141428	0.000137804	0.000286378	0.000193441	0.000128061
DC_RB_04_SPN110320-bin045	0.00140349	0.00400073	0.00403639	0.0135705	0.000507067	0.00195117	0.201943	1.65278	2.89953	20.6701	3.90585	0.0687963	0.028535	0.0143484	0.137928	0.154687	0.171357	0.166413	0.000425713	0.00128462	0.0022958	0.000269845	0.00227601	0.000333002	0.000528361	0.000810314	0.000269965	0.000550716	0.00232722	0.000422347	5.66116e-05	0.00119489	0.00111863	0.000348434	0.000434598	0.000356093	0.000595169	0.000106236	6.89669e-05	0.000147699	0	9.33609e-05	0.000197721	3.97e-05
DC_RB_04_SPN110320-bin047	0.00215267	0.00450281	0.00173782	0.00333411	0.00201104	0.0260707	0.0099572	0.0449835	0.034159	6.85253	0.0549438	0.0160847	0.00429456	0.000927532	0.00134092	0.00422764	0.00469917	0.00523144	0.000443892	0.000863165	0.00148622	0.00010115	0.000568171	0.00371522	0.00378936	0.00469393	0.000103809	9.59602e-05	0.000330556	0.00111594	0.00180022	0.000751498	0.000108965	0.000428502	0.000402081	0.000985253	0.00159652	0.0011	0	0.000229927	0.000160041	0.000376336	0.000437636	0.000293259
DC_RB_04_SPN110320-bin052	0.0114271	0.00952025	0.0179859	0.0187614	0.0128017	0.0175012	0.0696137	1.20316	3.09138	12.9587	0.689926	0.403574	0.0497238	0.00942059	0.00713207	0.00906188	0.0106289	0.0133742	0.00117555	0.00314873	0.00259091	0.00166204	0.000809387	0.00162328	0.00376702	0.00350908	0.000378826	0.00259039	0.00156622	0.00202987	0.00180914	0.00366364	0.00119007	0.000395597	0.00203236	0.00280197	0.00383715	0.00215546	0.000652544	0.00184777	0.000427269	0.000597907	7.03072e-05	0.000171317
DC_RB_04_SPN110320-bin053	0.00260664	0.000382018	0.000534105	0.00280963	0.00290116	0.0154762	0.0354406	0.133029	0.479476	23.4099	1.02105	0.0711795	0.0204338	0.0051476	0.00729678	0.00705763	0.00571096	0.00783986	0.00114909	0.00221066	0.00259252	0.000598258	0.000620857	0.00343146	0.0037109	0.00200985	0.000388485	0.000320883	0.000414781	0.00128263	0.00235215	0.00143088	0.000186616	0.000474323	0.000527305	0.000805853	0.000929406	0.000624683	0	0.00027664	5.10744e-05	0.000858735	0.000641278	0.000474969
DC_RB_04_SPN110320-bin056	0.00823344	0.000878922	0.00112012	0.00230398	0.0176487	0.00838185	0.524639	2.45982	1.10117	44.8777	3.53159	1.33547	0.0553627	0.00535752	0.00732427	0.00711284	0.00692618	0.0123171	0.000188706	0.000512687	0.00839434	0.000823408	0.00524883	0.000582247	0.00115651	0.000924465	0.000986991	0.00105872	0.00157359	0.000946025	0.000880197	0.00181316	0.0016739	0.00196569	0.00143744	0.000664914	0.000805715	0.000606916	0.00056942	0.000381161	0.000273693	0.000509793	0.000471107	0.000255813
DC_RB_04_SPN110320-bin058	0.00603871	0.00222199	0.00242537	0.0203793	0.0551939	0.0286125	0.290244	0.252468	0.255385	31.403	0.0878651	0.020638	0.0410789	0.00507628	0.0123147	0.0185468	0.0157012	0.0205138	0.00300143	0.00604359	0.0153581	0.00360353	0.00569793	0.0223104	0.0309931	0.0195537	0.00874767	0.00548546	0.00525716	0.0817296	0.104611	0.057174	0.00351382	0.00309831	0.00286031	0.0193345	0.0184048	0.0139435	0.000573315	0.00133767	0.00052383	0.00407439	0.0035685	0.00411157
DC_RB_04_SPN110320-bin059	0.47608	0.576379	0.291024	0.144351	1.65178	3.78585	4.66188	1.3439	6.81402	37.3502	3.12573	1.05446	0.19466	0.054853	0.181826	0.311372	0.322801	0.339676	0.0467321	0.148042	0.0558711	0.0174438	0.0272238	0.0760941	0.102399	0.0673279	0.0185795	0.0256042	0.0732626	0.272923	0.316915	0.220109	0.0294532	0.0177547	0.0169805	0.0522409	0.046195	0.0573845	0.0135397	0.0142719	0.00579641	0.022863	0.0202658	0.0211002
DC_RB_04_SPN110320-bin060	0.00156681	0.000787481	0.00102215	0.00447384	0.00261561	0.0223659	0.0322928	0.269708	1.84419	23.6488	4.11869	0.208714	0.0624654	0.00741366	0.0144585	0.0217632	0.0184091	0.0190705	0.0536141	0.0832029	0.0384132	0.00591159	0.0120556	0.0805585	0.0922948	0.0657567	0.00914082	0.0132639	0.00807034	0.134536	0.2466	0.105521	0.0104516	0.00406188	0.00696565	0.0929235	0.0728217	0.0706325	0.00188873	0.00658544	0.00167073	0.00167188	0.00134086	0.00150653
DC_RB_04_SPN110320-bin063	0.0174748	0.00578465	0.00551002	0.0126802	0.0736949	0.0310495	0.379218	1.21534	2.82016	11.8793	0.973549	0.250009	0.0545786	0.00582365	0.0163844	0.0161719	0.0177507	0.0205941	0.00800537	0.00781427	0.00816197	0.00225036	0.00545884	0.00816213	0.0141086	0.00778421	0.00428348	0.00629243	0.00953193	0.0230195	0.0292345	0.0195489	0.00436518	0.00500686	0.00408426	0.0129275	0.0147512	0.0114352	0.000865249	0.00219148	0.000833111	0.00333643	0.00171108	0.0024168
DC_RB_04_SPN110320-bin067	0.134318	0.193622	0.297049	0.213562	0.137423	0.269253	3.7135	0.521157	1.74227	35.8774	5.56762	1.05961	0.122338	0.0168978	0.065236	0.0764394	0.0856331	0.0980984	0.0153279	0.0446488	0.0122925	0.0072299	0.00768279	0.0108222	0.0125866	0.012092	0.0033481	0.0101584	0.0252386	0.0168586	0.0171314	0.0167382	0.010427	0.0101572	0.0109917	0.00993611	0.0109142	0.00949658	0.00962641	0.0391676	0.00514644	0.0105292	0.00907966	0.00998967
DC_RB_04_SPN110320-bin068	0.0161343	0.00750057	0.00331284	0.0061848	0.028668	0.0128047	0.0591519	0.0552445	0.0207559	7.60191	0.225397	0.127172	0.0130089	0.00204405	0.00375808	0.00513067	0.00541878	0.00749829	0.000946672	0.000725664	0.00169259	0.000313436	0.00131859	0.00194079	0.00348078	0.00191038	2.21459e-05	0.000310799	0.000463915	0.00126954	0.00134674	0.00133747	0.000623287	0.000475255	0.000597951	0.00215274	0.00302191	0.00218429	9.56774e-05	0.000207159	0.000163448	0.00179697	0.00060054	0.000585421
DC_RB_04_SPN110320-bin069	0.0481778	0.00343312	0.00437376	0.0126295	0.0324444	0.0820045	0.516992	0.538003	1.33973	11.415	2.85137	0.161713	0.0957136	0.0124624	0.0135331	0.0148067	0.0202797	0.0221856	0.00267259	0.00402014	0.0119214	0.00116391	0.00974955	0.00333794	0.00561867	0.00531271	0.00108195	0.00202173	0.00186864	0.00481016	0.00356011	0.00654896	0.00426989	0.00565689	0.00284204	0.00290988	0.00555624	0.00339207	0.000849309	0.00128714	0.000854479	0.00155825	0.00115933	0.00146669
DC_RB_04_SPN110320-bin070	0.0666653	2.33634	0.198047	1.51253	1.67127	1.18462	1.77109	2.25676	0.454595	7.64252	1.87476	2.00231	0.699025	0.127269	0.141008	0.113157	0.106413	0.194167	0.0455681	0.0607396	0.0410808	0.0149868	0.0290229	0.00614374	0.0146512	0.0113218	0.0138218	0.0334557	0.0188511	0.0403487	0.0528078	0.0483844	0.027147	0.0208739	0.0135389	0.0172401	0.0291743	0.0132004	0.00510628	0.0170046	0.00479139	0.00259593	0.00247952	0.0028557
DC_RB_04_SPN110320-bin071	0.304977	0.118104	0.186736	0.286602	0.0691631	0.426162	0.657968	0.05625	0.0957274	32.8655	0.279424	0.320665	0.15697	0.414109	0.38843	0.45302	0.510547	0.338839	0.0289536	0.0156439	0.029184	0.0264313	0.0348605	0.0123941	0.00990269	0.00670619	0.083042	0.0811458	0.0487874	0.0293355	0.0409331	0.0307094	0.0840304	0.0747349	0.0808644	0.0166823	0.0134829	0.013693	0.0635273	0.0613484	0.0571906	0.018157	0.0149933	0.0203119
DC_RB_04_SPN110320-bin072	0.0079539	0.0129726	0.0157225	0.0121978	0.00505662	0.0487098	0.0114083	1.63849	0.092664	50.3321	0.199414	0.0176244	0.00638146	0.00260085	0.00743946	0.0103125	0.00953686	0.0111713	0.00182168	0.00540303	0.00136908	0.000619029	0.00162623	0.00363355	0.00373926	0.00276858	0.000267788	0.00114828	0.00303266	0.00293173	0.00300371	0.00261693	0.000866127	0.00102976	0.00142655	0.00197016	0.0025342	0.0025377	0.000561077	0.0010628	0.00100776	0.00351621	0.00176231	0.00145075
DC_RB_04_SPN110320-bin073	0.0338411	0.0144073	0.0222539	0.0565699	0.0180197	0.0318071	0.420797	0.335895	0.105933	56.7872	1.84403	0.532261	0.0601936	0.0103265	0.0128118	0.016387	0.019084	0.0194066	0.00160358	0.00963138	0.00584845	0.00106565	0.00294322	0.0103503	0.00839019	0.00897164	0.00141828	0.00644538	0.00292498	0.00412357	0.0038715	0.00605372	0.00108187	0.00285989	0.00164108	0.00269555	0.00430945	0.00213982	0.00153524	0.00492802	0.00106561	0.00168981	0.000856401	0.000552066
DC_RB_04_SPN110320-bin074	0.0454946	0.0338801	0.0465463	0.0955025	0.0108677	0.0225195	0.303901	0.0927084	0.372475	10.5055	0.209471	0.190543	0.0956652	0.0151232	0.0226754	0.0295849	0.0347884	0.0382811	0.0228513	0.0461845	0.0166214	0.00760539	0.00723735	0.0180851	0.0210922	0.019373	0.0148008	0.0770845	0.0480424	0.0343759	0.0433192	0.072568	0.0232615	0.02752	0.0393501	0.0378622	0.0425721	0.0336571	0.0356496	0.0974873	0.0210944	0.0209887	0.0187728	0.0176776
DC_RB_04_SPN110320-bin077	0.0174425	0.00836743	0.00839691	0.0524739	0.0880738	0.0705349	0.180924	0.114829	0.195651	23.7489	1.70527	0.0995367	0.23078	0.0598624	0.218083	0.445191	0.246652	0.632764	0.112317	2.04403	0.0263623	0.0136495	0.0143729	0.0263505	0.0473394	0.0329561	0.0465463	0.128294	0.0611099	0.698379	0.791188	0.634733	0.0345855	0.0336246	0.0535155	0.0464228	0.0533515	0.0497172	0.0337605	0.0942217	0.0280723	0.0638478	0.0619805	0.063841
DC_RB_04_SPN110320-bin078	0.00971978	0.0360676	0.0146267	0.039309	0.00830147	0.0438698	0.240286	0.551781	0.479682	29.9005	0.23748	0.064957	0.0828985	0.0148466	0.0970043	0.065857	0.0698863	0.0787735	0.000739735	0.00137046	0.00257587	0.00023296	0.00351333	0.000727924	0.000607198	0.000155006	0.000288135	0.0035204	0.00193227	0.00123625	0.00265368	0.00294822	0.00220075	0.00180233	0.000772445	0.000410267	0.000471548	0.000310774	0.000675396	0.00145655	0.000524662	7.49247e-05	0.000127596	0.000329494
DC_RB_04_SPN110320-bin079	0.00285962	0.00399362	0.00630355	0.00893525	0.00710933	0.0145181	0.161751	2.4346	0.856635	20.8527	1.86846	0.5818	0.0279944	0.00296059	0.00382575	0.0139598	0.0191462	0.0227556	0.00197878	0.00147499	0.00327714	0.00226268	0.00178689	0.00448324	0.00708928	0.00434778	7.64724e-05	0.00076773	0.00126938	0.00145269	0.00164513	0.00146062	0.00017121	0.000129327	0.000156662	0.00194398	0.00195693	0.00206536	0.000317215	0.00105362	0.000530333	0.0034961	0.0021001	0.00206525
DC_RB_04_SPN110320-bin080	0.0901238	0.044356	0.0167059	0.0389063	0.108395	0.0751148	0.735484	4.36873	2.65358	27.289	2.24881	0.807264	0.551856	0.0548887	0.139442	0.201143	0.154874	0.270265	0.0706525	0.198779	0.0458471	0.0131624	0.0347168	0.0248344	0.0318705	0.0237226	0.0126748	0.023109	0.0361325	0.0551007	0.0730389	0.0532711	0.0246914	0.0230426	0.0146315	0.0538434	0.0462131	0.0379007	0.00447374	0.0124275	0.00370692	0.00233263	0.0015703	0.0023395
DC_RB_04_SPN110320-bin081	0.0016187	0.000538992	0.000922981	0.00192614	0.00508223	0.000926114	0.909192	2.13134	1.3338	26.5806	10.0203	1.75945	0.0501131	0.00281628	0.00419144	0.00357299	0.00383819	0.00369459	0.000175962	0.000790679	0.00675571	0.000319005	0.00736604	0.000205506	0.00128738	0.000606129	0.000124051	0.000408988	0.00144563	0.000286645	0.000140169	0.00106697	0.000642309	0.000452037	0.000220236	0.000378367	0.000518761	0.000112957	8.09795e-05	0.000399763	9.11186e-05	0.000181787	4.78949e-05	0.000124044
DC_RB_04_SPN110320-bin082	0.0620055	0.0954311	0.0439558	0.0553684	0.0265175	0.0539057	0.487253	0.179474	0.573796	22.0667	3.75275	0.287957	0.0820749	0.0202218	0.0712852	0.101722	0.0912787	0.115943	0.0413547	0.158595	0.0368843	0.0174117	0.0171675	0.0511809	0.0633559	0.0453252	0.0123121	0.0211689	0.0722914	0.0928198	0.0868353	0.0844957	0.0206934	0.015453	0.0140315	0.028729	0.0319664	0.0277892	0.011443	0.016723	0.00774077	0.0160301	0.0129984	0.0114733
DC_SW_03_SPN07022020-bin003	0.0153246	0.00878862	0.0101685	0.110762	0.00535491	0.0379193	3.45056	1.77444	1.14446	1.95446	64.3478	11.8486	0.846592	0.0961974	0.09897	0.12215	0.141768	0.174795	0.0135961	0.0456267	0.15234	0.00995852	0.0478532	0.36229	0.285993	0.328883	0.0198384	0.0786276	0.0387827	0.0283697	0.0314736	0.055722	0.0122434	0.0159768	0.0207826	0.00985996	0.016321	0.0127013	0.0112327	0.040937	0.00955027	0.00366853	0.00270404	0.00296518
DC_SW_03_SPN07022020-bin004	0.26727	1.52274	1.08848	0.903764	0.868739	1.45034	8.75645	2.40402	6.13137	41.6715	64.2151	3.94719	0.430659	0.101673	0.383095	0.630614	0.460425	0.836778	0.365407	0.523928	0.184984	0.116801	0.0822469	0.262698	0.307047	0.216071	0.0968695	0.171434	0.520692	0.775102	0.82183	0.77718	0.150141	0.0816544	0.0837313	0.20688	0.207392	0.189829	0.065293	0.0935018	0.028104	0.0651933	0.0597882	0.0583677
DC_SW_03_SPN07022020-bin006	0.260401	0.421572	1.14852	0.319322	0.644021	0.71707	0.320333	0.275849	0.701851	0.346068	11.2901	0.427981	0.481834	0.284609	0.309491	0.253432	0.280161	0.282652	0.0595051	0.0855641	0.0585354	0.0173825	0.0206906	0.124623	0.137974	0.110312	0.013986	0.017832	0.0542919	0.212353	0.219007	0.164394	0.0191761	0.0122582	0.0116676	0.0512764	0.0548762	0.0668897	0.0077764	0.0155701	0.00323894	0.0189359	0.0150601	0.0146986
DC_SW_03_SPN07022020-bin008	0.537902	0.343297	0.128022	0.387509	0.0737744	0.467327	9.81853	8.45765	14.6777	13.3514	29.6087	4.6258	0.616527	0.200753	0.383044	0.350898	0.39033	0.379502	0.166347	0.169322	0.0635069	0.0495794	0.0392999	0.0644101	0.0654949	0.0547992	0.0500033	0.0976086	0.248656	0.0847597	0.0988721	0.108269	0.0600973	0.0566366	0.0375307	0.0906208	0.0843083	0.0773685	0.020894	0.0495919	0.0134624	0.018174	0.0149192	0.0152926
DC_SW_03_SPN07022020-bin009	0.00815706	0.0110898	0.0160972	0.0269076	0.0230086	0.0248042	5.02661	7.77153	1.90941	1.59736	31.4161	1.96826	0.167382	0.0385187	0.0677713	0.0606397	0.0497807	0.0666199	0.0116781	0.0305503	0.00942654	0.00302143	0.00536393	0.0123211	0.0114017	0.0142815	0.00303319	0.00329211	0.00309917	0.0228698	0.0332993	0.0346369	0.00481873	0.00269345	0.00340274	0.00815576	0.00915416	0.00836484	0.00203453	0.00467557	0.00107895	0.00269711	0.00176395	0.00271931
DC_SW_03_SPN07022020-bin016	1.0053	4.67296	3.78104	0.5252	1.89254	0.868996	3.06897	9.26177	20.4257	1.42598	22.7563	2.65262	0.0537558	0.0141251	0.0287475	0.0547305	0.0544416	0.0632601	0.00735032	0.0200249	0.00843752	0.00790223	0.00615416	0.0117992	0.0150695	0.0112164	0.00252427	0.00644131	0.0284048	0.0254955	0.0232851	0.0215088	0.00874855	0.00459811	0.00339534	0.00474252	0.00519819	0.00521669	0.00374368	0.00510488	0.00171752	0.00351976	0.00209642	0.00255865
DC_SW_03_SPN07022020-bin021	0.00631629	0.00667052	0.000733295	0.00129564	0.00101933	0.000727392	0.541809	1.80454	1.39606	4.03663	7.7618	2.52276	0.0112131	0.00288263	0.000478785	0.00182552	0.00244648	0.00322672	0.000286827	0.000545523	0.00206718	0	0.00068136	0.000745087	0.000720355	0.000702588	0.000121629	0.000339325	0.00044342	0.00111314	0.000731055	0.000786741	0.000292815	0.00102849	0.000152361	0.000338703	0.000885492	0.000333182	6.89669e-05	0.000250737	0.000117855	0.000413326	9.63014e-05	7.91e-05
DC_SW_03_SPN07022020-bin023	0.0215254	0.00665104	0.00817931	0.0167335	0.00300423	0.01478	0.368864	0.113691	0.452597	1.39425	17.898	7.98286	0.140415	0.0156661	0.0589813	0.10077	0.129169	0.111634	0.00242768	0.00515748	0.00736911	0.000893499	0.0054067	0.00174442	0.00497926	0.0022028	0.00085796	0.00136673	0.000880375	0.00128814	0.0010942	0.00170297	0.0034746	0.0036832	0.00266562	0.00120241	0.00125582	0.00110255	0.00122538	0.00148391	0.00051546	0.000633073	0.000295483	0.000333282
DC_SW_03_SPN07022020-bin025	2.52036	0.564019	0.248995	0.824976	0.157245	1.46701	15.9428	3.9786	4.45106	5.58551	65.2359	19.9386	0.79377	0.125297	0.600577	0.601542	0.678764	0.649399	0.448337	0.438589	0.238099	0.0368751	0.0743465	0.420641	0.58959	0.361726	0.0425713	0.215751	0.115063	0.297578	0.363356	0.331821	0.0611487	0.0623792	0.0805409	0.282516	0.254001	0.254777	0.0452469	0.129502	0.040271	0.0705343	0.0628344	0.0653007
DC_SW_03_SPN07022020-bin029	0.116506	0.0447442	0.0572494	0.0805704	0.12041	0.0932907	1.28656	0.390872	0.264186	6.74782	26.691	12.552	0.446543	0.104638	0.341968	0.578841	0.55444	0.594497	0.137512	0.358568	0.130319	0.0718994	0.0796349	0.0789371	0.151162	0.089459	0.0710911	0.0672675	0.0829062	0.0950551	0.0973375	0.112266	0.0988753	0.0922962	0.104699	0.108377	0.107995	0.0976444	0.085863	0.13002	0.0750825	0.141229	0.122322	0.129052
DC_SW_03_SPN07022020-bin030	0.0151907	0.0475944	0.0668299	0.0246495	0.00690268	0.0130018	0.0646266	0.268354	1.36095	0.230515	14.4029	0.768851	0.0346747	0.0075108	0.020825	0.0355114	0.0392738	0.0502772	0.0746038	0.168711	0.0115322	0.00934192	0.00784539	0.0264736	0.0282046	0.0263934	0.00332354	0.00681745	0.0157192	0.0299103	0.027954	0.0266145	0.0335764	0.0371307	0.0474722	0.0338873	0.0361369	0.0388026	0.0709188	0.0740405	0.058356	0.10728	0.0966615	0.0872439
DC_SW_03_SPN07022020-bin033	0.0031878	0.00162203	0.00137656	0.00755794	0.0149513	0.0101244	14.5515	1.48801	24.2969	5.46236	61.8692	19.7591	0.0243081	0.00447591	0.00909585	0.0080943	0.00913924	0.010618	0.00404598	0.00585416	0.00730588	0.00108927	0.00388732	0.0103306	0.0161308	0.0128773	0.0049347	0.00352652	0.00220119	0.038478	0.0538031	0.0286936	0.00178791	0.00179262	0.00194106	0.00554645	0.00827711	0.00642158	0.000703051	0.00176127	0.000714415	0.00255513	0.00151187	0.00264523
DC_SW_03_SPN07022020-bin034	0.123296	0.279386	0.16065	0.339722	0.503221	0.318985	60.6105	4.85551	14.6594	1.72369	41.0575	20.7371	2.01841	0.296573	0.592891	0.564562	0.462665	0.783838	0.193638	29.2896	0.068999	0.0381004	0.0363358	0.0755907	0.0934683	0.0920624	0.0659	0.211612	0.122614	0.291562	0.310084	0.320522	0.123553	0.0880792	0.116244	0.11734	0.128408	0.116521	0.106718	0.211892	0.0943168	0.177106	0.151619	0.153741
DC_SW_03_SPN07022020-bin035	0.117324	0.134406	0.137725	0.151377	0.0860425	1.34948	1.23571	1.00865	1.78127	0.883324	324.403	16.8017	0.407538	0.109629	0.134432	0.280951	0.203093	0.19356	0.100677	1.41303	0.215017	0.243772	0.11316	0.234083	0.213235	0.151595	0.112086	0.280867	1.24888	0.450045	0.301407	0.433933	0.398164	0.193738	0.158803	0.0830417	0.0964981	0.104337	0.166708	0.240484	0.039091	0.0279663	0.0407707	0.0320481
DC_SW_03_SPN07022020-bin036	0.0137941	0.00108844	0.00267703	0.00166597	0.000855268	0.00162256	0.610062	0.00972752	0.0133038	0.0365805	6.518	1.5562	0.0121055	0.0143106	0.0242927	0.0724094	0.0666286	0.100437	0.000458663	0.000265767	0.000647772	0	0.000436979	0.000276293	0.000759561	0.000554652	0.000167997	0.000941699	0.000787533	0.00110687	0.000998936	0.0012898	0.000157313	0.000784689	0.000456058	0.00334288	0.00465753	0.00545466	0	7.28042e-05	4.84367e-05	0.000450843	0.000105616	0.000111772
DC_SW_03_SPN07022020-bin038	0.0114947	0.00440177	0.00589952	0.0303555	0.292642	0.0653367	0.0907317	0.349376	0.259783	0.200281	20.5929	7.01355	0.0808471	0.0140546	0.0230151	0.0181905	0.0190088	0.0217622	0.0159106	0.0162761	0.0172628	0.00769037	0.00889265	0.0130766	0.0239424	0.0138393	0.00766282	0.00926641	0.00922366	0.0341331	0.0397723	0.0290481	0.00852397	0.0104698	0.00948415	0.0236353	0.0258136	0.0191005	0.00254773	0.0062603	0.0030076	0.00968139	0.0075762	0.00725402
DC_SW_03_SPN07022020-bin041	0.399585	0.301482	0.279665	0.308556	0.293159	0.225027	4.28244	15.898	2.37548	3.66608	38.6798	7.31738	0.156391	0.0426916	0.0896604	0.15768	0.150498	0.174917	0.0456919	0.194713	0.0673721	0.0468508	0.0357621	0.071502	0.084181	0.0627109	0.0251697	0.0394451	0.260612	0.264807	0.276574	0.223202	0.0863071	0.0442254	0.030734	0.0483357	0.0467374	0.045021	0.0323214	0.0344836	0.0107052	0.033225	0.0296431	0.0299139
DC_SW_03_SPN07022020-bin042	0.201687	0.503339	0.489795	0.724768	0.260397	0.442125	2.72791	12.1608	11.174	93.6695	289.79	18.9834	0.954148	0.238367	0.329086	0.546072	0.442439	0.563824	0.146588	0.271501	0.120145	0.0358548	0.0367102	0.224522	0.270691	0.215596	0.0359271	0.0704679	0.154334	0.147457	0.174545	0.145835	0.0402496	0.0328347	0.0408276	0.0918565	0.115155	0.0914935	0.0244239	0.0501882	0.0176423	0.0400796	0.030253	0.0284403
DC_SW_03_SPN180220-bin007	0.027316	0.157941	0.129183	0.617339	0.0897273	0.106354	0.35202	0.47573	0.871966	0.79668	0.627504	37.7678	0.1418	0.0243242	0.0351443	0.0363941	0.0482549	0.0546127	0.0110429	0.0291108	0.0170955	0.00675649	0.00861192	0.00805588	0.0157509	0.0128784	0.0213324	0.169323	0.0835993	0.0246557	0.0342516	0.0959349	0.0306467	0.0352762	0.0520166	0.0340107	0.036002	0.0271743	0.0513699	0.175945	0.0333067	0.00735046	0.0111648	0.00944351
DC_SW_03_SPN180220-bin009	0.874392	0.48701	0.500562	1.17307	0.123218	0.485349	28.3177	10.5166	2.07471	4.42668	100.723	30.9896	0.263362	0.111641	0.461626	0.659096	0.678306	0.705076	0.120548	0.264587	0.0460639	0.0109659	0.0199106	0.069873	0.100887	0.0665893	0.0543807	0.0591521	0.0330965	0.813511	1.22453	0.661656	0.0335919	0.0317669	0.0457705	0.766332	0.595631	0.510291	0.0237179	0.0421503	0.0129175	0.246198	0.223908	0.226543
	1.3567	6.8587	3.87629	5.60567	9.28081	6.98313	6.99048	6.64816	6.18985	7.37637	5.98818	1.34883	0.255545	0.166411	0.541391	0.574772	0.37375	0.485558	0.0380872	0.341869	0.0617427	0.058812	0.0470211	0.0557371	0.0642868	0.0512889	0.0621958	0.0839809	0.180998	0.15701	0.195263	0.137826	0.0831783	0.0755165	0.0634912	0.0543947	0.0504115	0.0494877	0.0321175	0.0419477	0.0248909	0.0302149	0.026271	0.0264953
	431.432	2181.07	1232.66	1782.6	2951.3	2220.64	2222.97	2114.11	1968.37	2345.68	1904.24	428.928	81.2634	52.9188	172.162	182.777	118.853	154.407	12.1117	108.714	19.6342	18.7022	14.9527	17.7244	20.4432	16.3099	19.7783	26.7059	57.5575	49.9291	62.0936	43.8287	26.4507	24.0142	20.1902	17.2975	16.0309	15.7371	10.2134	13.3394	7.91532	9.60832	8.35418	8.4255

## Sheet: Table S3
Table S3: Details of Parcubacteria (Paceibacteria) MAGs derived from publically available metagenomes of related environmental samples.	Supplementary Table S3: Details of Parcubacteria (Paceibacteria) MAGs derived from publically available metagenomes of related environmental samples.
Accession Number	Data_ID	Data_ID_Resource	Resource	Bioproject Number	Geographical location	Accession Number	Taxonomy (GTDB-TK)	Provider	Bioproject Number	Sample resource_01	Sample resource_02	Sample resource_03	Date	Geographical location	Coordinates	Assembly	Sequences	total_length	len_mb	Len_kb	num_contigs	N50	GC_content	checkm_cpr_Completeness	checkm_cpr_Contamination	estimated_genome_size	estimated_contamination	estimated_genome_size_corrected	len_mb_s	domain	phylum	class	order	family	genus	species
GCA_028286465	Data1	Soil_A	high severity burned soil	PRJNA682830	USA:Wyoming	GCA_028286465.1	d__Bacteria;p__Patescibacteria;c__Paceibacteria;o__UBA9983_A;f__Zambryskibacteraceae;g__JAIFWN01;s__	Colorado State University	PRJNA682830	Microbe sample from Parcubacteria group bacterium	Wildfire-Impacted Soil and Aquatic Microbiomes Metagenome	high severity burned soil	2019-08-19	USA:Wyoming		megahit v. 1.2.9	Illumina NovaSeq	729632	0.73	729.63	32	31926	53.3	95.3	0	765224	0	765224	0.77	Bacteria	Patescibacteria	Paceibacteria	UBA9983_A	Zambryskibacteraceae	JAIFWN01	NA
GCA_028286485	Data1	Soil_A	high severity burned soil	PRJNA682830	USA:Wyoming	GCA_028286485.1	d__Bacteria;p__Patescibacteria;c__Paceibacteria;o__UBA9983_A;f__UBA9973;g__UBA4124;s__	Colorado State University	PRJNA682830	Microbe sample from Candidatus Nomurabacteria bacterium	Wildfire-Impacted Soil and Aquatic Microbiomes Metagenome	high severity burned soil	2019-08-19	USA:Wyoming		megahit v. 1.2.9	Illumina NovaSeq	559536	0.56	559.54	32	27398	46.8	86	0	650272	0	650272	0.65	Bacteria	Patescibacteria	Paceibacteria	UBA9983_A	UBA9973	UBA4124	NA
GCA_028286505	Data1	Soil_A	low severity burned soil	PRJNA682830	USA:Wyoming	GCA_028286505.1	d__Bacteria;p__Patescibacteria;c__Paceibacteria;o__UBA9983_A;f__UBA2103;g__C7867-001;s__	Colorado State University	PRJNA682830	Microbe sample from Parcubacteria group bacterium	Wildfire-Impacted Soil and Aquatic Microbiomes Metagenome	low severity burned soil	2019-08-19	USA:Wyoming		megahit v. 1.2.9	Illumina NovaSeq	565984	0.57	565.98	50	14825	54.8	58.1	0	973492	0	973492	0.97	Bacteria	Patescibacteria	Paceibacteria	UBA9983_A	UBA2103	C7867-001	NA
GCA_028286525	Data1	Soil_A	low severity burned soil	PRJNA682830	USA:Wyoming	GCA_028286525.1	d__Bacteria;p__Patescibacteria;c__Paceibacteria;o__UBA9983_A;f__UBA2103;g__C7867-001;s__	Colorado State University	PRJNA682830	Microbe sample from Parcubacteria group bacterium	Wildfire-Impacted Soil and Aquatic Microbiomes Metagenome	low severity burned soil	2019-08-19	USA:Wyoming		megahit v. 1.2.9	Illumina NovaSeq	715449	0.72	715.45	36	28537	57.7	93	4.7	769108	35772	733335	0.73	Bacteria	Patescibacteria	Paceibacteria	UBA9983_A	UBA2103	C7867-001	NA
GCA_028286545	Data1	Soil_A	low severity burned soil	PRJNA682830	USA:Wyoming	GCA_028286545.1	d__Bacteria;p__Patescibacteria;c__Paceibacteria;o__UBA9983_A;f__UBA2103;g__C7867-001;s__	Colorado State University	PRJNA682830	Microbe sample from Parcubacteria group bacterium	Wildfire-Impacted Soil and Aquatic Microbiomes Metagenome	low severity burned soil	2019-08-19	USA:Wyoming		megahit v. 1.2.9	Illumina NovaSeq	670858	0.67	670.86	29	36640	49.2	81.4	2.3	824197	19167	805030	0.81	Bacteria	Patescibacteria	Paceibacteria	UBA9983_A	UBA2103	C7867-001	NA
GCA_028286565	Data1	Soil_A	low severity burned soil	PRJNA682830	USA:Wyoming	GCA_028286565.1	d__Bacteria;p__Patescibacteria;c__Paceibacteria;o__UBA9983_A;f__Zambryskibacteraceae;g__C7867-005;s__	Colorado State University	PRJNA682830	Microbe sample from Parcubacteria group bacterium	Wildfire-Impacted Soil and Aquatic Microbiomes Metagenome	low severity burned soil	2019-08-19	USA:Wyoming		megahit v. 1.2.9	Illumina NovaSeq	666698	0.67	666.7	7	220859	51.9	95.3	0	699220	0	699220	0.7	Bacteria	Patescibacteria	Paceibacteria	UBA9983_A	Zambryskibacteraceae	C7867-005	NA
GCA_028286585	Data1	Soil_A	low severity burned soil	PRJNA682830	USA:Wyoming	GCA_028286585.1	d__Bacteria;p__Patescibacteria;c__Paceibacteria;o__UBA9983_A;f__UBA2100;g__UBA10103;s__	Colorado State University	PRJNA682830	Microbe sample from Candidatus Kaiserbacteria bacterium	Wildfire-Impacted Soil and Aquatic Microbiomes Metagenome	low severity burned soil	2019-08-19	USA:Wyoming		megahit v. 1.2.9	Illumina NovaSeq	885127	0.89	885.13	20	94973	46	97.7	0	906201	0	906201	0.91	Bacteria	Patescibacteria	Paceibacteria	UBA9983_A	UBA2100	UBA10103	NA
GCA_028286605	Data1	Soil_A	low severity burned soil	PRJNA682830	USA:Wyoming	GCA_028286605.1	d__Bacteria;p__Patescibacteria;c__Paceibacteria;o__UBA9983_A;f__UBA2103;g__C7867-001;s__	Colorado State University	PRJNA682830	Microbe sample from Parcubacteria group bacterium	Wildfire-Impacted Soil and Aquatic Microbiomes Metagenome	low severity burned soil	2019-08-19	USA:Wyoming		megahit v. 1.2.9	Illumina NovaSeq	805273	0.81	805.27	7	532551	52.2	100	0	805273	0	805273	0.81	Bacteria	Patescibacteria	Paceibacteria	UBA9983_A	UBA2103	C7867-001	NA
GCA_028286615	Data1	Soil_A	low severity burned soil	PRJNA682830	USA:Wyoming	GCA_028286615.1	d__Bacteria;p__Patescibacteria;c__Paceibacteria;o__UBA9983_A;f__UBA2103;g__C7867-001;s__	Colorado State University	PRJNA682830	Microbe sample from Parcubacteria group bacterium	Wildfire-Impacted Soil and Aquatic Microbiomes Metagenome	low severity burned soil	2019-08-19	USA:Wyoming		megahit v. 1.2.9	Illumina NovaSeq	756930	0.76	756.93	8	186408	48.5	97.7	0	774952	0	774952	0.77	Bacteria	Patescibacteria	Paceibacteria	UBA9983_A	UBA2103	C7867-001	NA
GCA_028286645	Data1	Soil_A	low severity burned soil	PRJNA682830	USA:Wyoming	GCA_028286645.1	d__Bacteria;p__Patescibacteria;c__Paceibacteria;o__UBA9983_A;f__UBA5272;g__UBA11704;s__	Colorado State University	PRJNA682830	Microbe sample from Candidatus Nomurabacteria bacterium	Wildfire-Impacted Soil and Aquatic Microbiomes Metagenome	low severity burned soil	2019-08-19	USA:Wyoming		megahit v. 1.2.9	Illumina NovaSeq	862894	0.86	862.89	5	514133	39.1	100	0	862894	0	862894	0.86	Bacteria	Patescibacteria	Paceibacteria	UBA9983_A	UBA5272	UBA11704	NA
GCA_028286665	Data1	Soil_A	low severity burned soil	PRJNA682830	USA:Wyoming	GCA_028286665.1	d__Bacteria;p__Patescibacteria;c__Paceibacteria;o__UBA9983_A;f__PALSA-1337;g__;s__	Colorado State University	PRJNA682830	Microbe sample from Candidatus Taylorbacteria bacterium	Wildfire-Impacted Soil and Aquatic Microbiomes Metagenome	low severity burned soil	2019-08-19	USA:Wyoming		megahit v. 1.2.9	Illumina NovaSeq	932841	0.93	932.84	34	49281	51.9	97.7	2.3	955052	22210	932841	0.93	Bacteria	Patescibacteria	Paceibacteria	UBA9983_A	PALSA-1337	NA	NA
GCA_028286685	Data1	Soil_A	low severity burned soil	PRJNA682830	USA:Wyoming	GCA_028286685.1	d__Bacteria;p__Patescibacteria;c__Paceibacteria;o__UBA9983_A;f__SBAW01;g__GWA1-54-10;s__	Colorado State University	PRJNA682830	Microbe sample from Candidatus Adlerbacteria bacterium	Wildfire-Impacted Soil and Aquatic Microbiomes Metagenome	low severity burned soil	2019-08-19	USA:Wyoming		megahit v. 1.2.9	Illumina NovaSeq	697761	0.7	697.76	6	192460	56.4	97.7	0	714374	0	714374	0.71	Bacteria	Patescibacteria	Paceibacteria	UBA9983_A	SBAW01	GWA1-54-10	NA
GCA_028286705	Data1	Soil_A	low severity burned soil	PRJNA682830	USA:Wyoming	GCA_028286705.1	d__Bacteria;p__Patescibacteria;c__Paceibacteria;o__UBA9983_A;f__UBA9973;g__UBA4124;s__	Colorado State University	PRJNA682830	Microbe sample from Candidatus Nomurabacteria bacterium	Wildfire-Impacted Soil and Aquatic Microbiomes Metagenome	low severity burned soil	2019-08-19	USA:Wyoming		megahit v. 1.2.9	Illumina NovaSeq	581099	0.58	581.1	44	15588	43.4	90.7	0	640699	0	640699	0.64	Bacteria	Patescibacteria	Paceibacteria	UBA9983_A	UBA9973	UBA4124	NA
GCA_028286725	Data1	Soil_A	low severity burned soil	PRJNA682830	USA:Wyoming	GCA_028286725.1	d__Bacteria;p__Patescibacteria;c__Paceibacteria;o__UBA9983_A;f__CAIRYW01;g__;s__	Colorado State University	PRJNA682830	Microbe sample from Candidatus Taylorbacteria bacterium	Wildfire-Impacted Soil and Aquatic Microbiomes Metagenome	low severity burned soil	2019-08-19	USA:Wyoming		megahit v. 1.2.9	Illumina NovaSeq	905920	0.91	905.92	14	73681	39.2	100	0	905920	0	905920	0.91	Bacteria	Patescibacteria	Paceibacteria	UBA9983_A	CAIRYW01	NA	NA
GCA_028286735	Data1	Soil_A	low severity burned soil	PRJNA682830	USA:Wyoming	GCA_028286735.1	d__Bacteria;p__Patescibacteria;c__Paceibacteria;o__UBA9983_A;f__UBA2103;g__C7867-001;s__	Colorado State University	PRJNA682830	Microbe sample from Parcubacteria group bacterium	Wildfire-Impacted Soil and Aquatic Microbiomes Metagenome	low severity burned soil	2019-08-19	USA:Wyoming		megahit v. 1.2.9	Illumina NovaSeq	726325	0.73	726.33	32	33095	54.9	81.4	4.7	892342	41504	850838	0.85	Bacteria	Patescibacteria	Paceibacteria	UBA9983_A	UBA2103	C7867-001	NA
GCA_028286745	Data1	Soil_A	low severity burned soil	PRJNA682830	USA:Wyoming	GCA_028286745.1	d__Bacteria;p__Patescibacteria;c__Paceibacteria;o__UBA9983_A;f__UBA2103;g__C7867-001;s__	Colorado State University	PRJNA682830	Microbe sample from Parcubacteria group bacterium	Wildfire-Impacted Soil and Aquatic Microbiomes Metagenome	low severity burned soil	2019-08-19	USA:Wyoming		megahit v. 1.2.9	Illumina NovaSeq	627496	0.63	627.5	29	32252	49.2	81.4	2.3	770924	17928	752995	0.75	Bacteria	Patescibacteria	Paceibacteria	UBA9983_A	UBA2103	C7867-001	NA
GCA_028286785	Data1	Soil_A	low severity burned soil	PRJNA682830	USA:Wyoming	GCA_028286785.1	d__Bacteria;p__Patescibacteria;c__Paceibacteria;o__UBA9983_A;f__SBAW01;g__GWA1-54-10;s__	Colorado State University	PRJNA682830	Microbe sample from Candidatus Adlerbacteria bacterium	Wildfire-Impacted Soil and Aquatic Microbiomes Metagenome	low severity burned soil	2019-08-19	USA:Wyoming		megahit v. 1.2.9	Illumina NovaSeq	581337	0.58	581.34	39	18143	51.4	51.2	0	1136250	0	1136250	1.14	Bacteria	Patescibacteria	Paceibacteria	UBA9983_A	SBAW01	GWA1-54-10	NA
GCA_028286805	Data1	Soil_A	low severity burned soil	PRJNA682830	USA:Wyoming	GCA_028286805.1	d__Bacteria;p__Patescibacteria;c__Paceibacteria;o__UBA9983_A;f__Zambryskibacteraceae;g__C7867-005;s__	Colorado State University	PRJNA682830	Microbe sample from Parcubacteria group bacterium	Wildfire-Impacted Soil and Aquatic Microbiomes Metagenome	low severity burned soil	2019-08-19	USA:Wyoming		megahit v. 1.2.9	Illumina NovaSeq	577189	0.58	577.19	32	22652	44.9	100	0	577189	0	577189	0.58	Bacteria	Patescibacteria	Paceibacteria	UBA9983_A	Zambryskibacteraceae	C7867-005	NA
GCA_028286835	Data1	Soil_A	low severity burned soil	PRJNA682830	USA:Wyoming	GCA_028286835.1	d__Bacteria;p__Patescibacteria;c__Paceibacteria;o__UBA9983_A;f__PALSA-1337;g__C7867-002;s__	Colorado State University	PRJNA682830	Microbe sample from Candidatus Parcubacteria bacterium	Wildfire-Impacted Soil and Aquatic Microbiomes Metagenome	low severity burned soil	2019-08-19	USA:Wyoming		megahit v. 1.2.9	Illumina NovaSeq	697971	0.7	697.97	27	30591	53.5	95.3	4.7	732018	34047	697971	0.7	Bacteria	Patescibacteria	Paceibacteria	UBA9983_A	PALSA-1337	C7867-002	NA
GCA_028286865	Data1	Soil_A	low severity burned soil	PRJNA682830	USA:Wyoming	GCA_028286865.1	d__Bacteria;p__Patescibacteria;c__Paceibacteria;o__UBA9983_A;f__UBA2100;g__UBA10103;s__	Colorado State University	PRJNA682830	Microbe sample from Candidatus Kaiserbacteria bacterium	Wildfire-Impacted Soil and Aquatic Microbiomes Metagenome	low severity burned soil	2019-08-19	USA:Wyoming		megahit v. 1.2.9	Illumina NovaSeq	871312	0.87	871.31	21	62358	54.9	90.7	0	960677	0	960677	0.96	Bacteria	Patescibacteria	Paceibacteria	UBA9983_A	UBA2100	UBA10103	NA
[truncated: 1,115 more rows]

## Sheet: Table S4
Table S4: Genome size statistics of Parcubacteria (Paceibacteria) MAGs derived from publically available metagenomes of related environmental samples.
[truncated: 32 more rows]

## Sheet: Table S5
Table S5: Statistical comparisons of genome sizes of Parcubacteria (Paceibacteria) MAGs derived from publically available metagenomes of related environmental samples.
[truncated: 466 more rows]

[truncated: 5 more sheets: Table S6, Table S7, Table S8, Table S9, Table S10]
