# Supplementary material for: Genome streamlining in Parcubacteria transitioning from soil to groundwater
Source: Environ Microbiome. 2024 Jun 20;19:41. doi: 10.1186/s40793-024-00581-6 (PMC11188291; doi:10.1186/s40793-024-00581-6)
Supplement: Supplementary file 3 — Supplementary Material 3 [file 40793_2024_581_MOESM3_ESM.zip]

Archive with 1 entries (1 files):
- Additional_File_3.fasta.txt
