# Supplementary material for: Genome streamlining in Parcubacteria transitioning from soil to groundwater
Source: Environ Microbiome. 2024 Jun 20;19:41. doi: 10.1186/s40793-024-00581-6 (PMC11188291; doi:10.1186/s40793-024-00581-6)
Supplement: Supplementary file 3 — Supplementary Material 3 [file 40793_2024_581_MOESM3_ESM.zip › Additional_File_3.fasta.txt]

>H32-bin016_1-contigs num_genes:71|genes:ADK,AICARFT_IMPCHas,ATP-synt,ATP-synt_A,Adenylsucc_synt,Chorismate_synt,EF_TS,Exonuc_VII_L,GrpE,Ham1p_like,IPPT,OSCP,PGK,Pept_tRNA_hydro,RBFA,RNA_pol_L,RNA_pol_Rpb6,RRF,RecO_C,Ribonuclease_P,Ribosom_S12_S23,Ribosomal_L1,Ribosomal_L13,Ribosomal_L14,Ribosomal_L16,Ribosomal_L17,Ribosomal_L18p,Ribosomal_L19,Ribosomal_L2,Ribosomal_L20,Ribosomal_L21p,Ribosomal_L22,Ribosomal_L23,Ribosomal_L27,Ribosomal_L27A,Ribosomal_L28,Ribosomal_L29,Ribosomal_L3,Ribosomal_L32p,Ribosomal_L35p,Ribosomal_L4,Ribosomal_L5,Ribosomal_L6,Ribosomal_L9_C,Ribosomal_S10,Ribosomal_S11,Ribosomal_S13,Ribosomal_S15,Ribosomal_S16,Ribosomal_S17,Ribosomal_S19,Ribosomal_S2,Ribosomal_S20p,Ribosomal_S3_C,Ribosomal_S6,Ribosomal_S7,Ribosomal_S8,Ribosomal_S9,RsfS,RuvX,SecE,SecG,SecY,SmpB,TsaE,UPF0054,YajC,eIF-1a,ribosomal_L24,tRNA-synt_1d,tRNA_m1G_MT|separator:XXX
------------------------------------------------------------------------------------------------------------------------
------------------------------------------------------------------------------------------------------------------------
------------------------------------------------------------------------------------------------------------------------
------------------------------------------------------------------------------------------------------------------------
------------------------------------------------------------------------------------------------------------------------
------------------------------------------------------------------------------------------------------------------------
------------------------------------------------------------------------------------------------------------------------
------------------------------------------------------------------------------------------------------------------------
------------------------------------------------------------------------------------------------------------------------
------------------------------------------------------------------------------------------------------------------------
------------------------------------------------------------------------------------------------------------------------
-----------------------------------------------------------------------------------------------------XXX----------------
------------------------------------------------------------------------------------------------------------------------
------------------------------------------------------------------------------------------------------------------------
------------------------------------------------------------------------------------------------------------------------
------------------------------------------------------------------------------------------------------------------------
------------------------------------------------------------------------------------------------------------------------
------------------------------------------------------------------------------------------------------------------------
------------------------------------------------------------------------------------------------------------------------
------------------------------------------------------------------------------------------------------------------------
------------------------------------------------------------------------------------------------------------------------
------------------------------------------------------------------------------------------------------------------------
------------------------------------------------------------------------------------------------------------------------
------------XXX--------------------------------MATLRDIQRRIGSVKNTQKITKAMKMVAAAKLRR-AQDK---IMQARPYAKKMEEMLHHLA------------
-------------TQTDTT-----QFP----------LL--------------A----------PR--------------E------I------------KT-------VGIIVVSADRG
LCGGFNANVARAA-----V-----Q---HI--------------------------------------------------------------------------------N-KNYSELNA
---------Q---------------------GK---------------VKLICVGKKSYEYFS-----K--------------------------------R---NY--DV--LYRH---
--VG-----I------Y------------------A----------------------------D-LQF--QNAKNIVG---EIMQGF-L--------------------AGE----IDK
VEVIYNQFKTQSQQQVKLENFL-PV---------VTD------------------------NSQ------------------SLHGE--------T------------------------
--------------------DY------IYEP----TSSEIISALVPKHLDFQIWKILLDSNAAEQGARMVAMENATTNAKEMIRSLQLS----------YNK-ARQASITKELIEIIS-
---------GANALKKAS------------------------------------------------------------------------------------------------------
------------------------------------------------------------------------------------------------------------------------
------------------------------------------------------------------------------------------------------------------------
----------------------------------------------------------------------------------------------------------------------XX
X-----------------------------MTIEETLASTQTEHSASQVADTLHKAAESHDSGNLFTHLLE----------------------HV-------QDSH-----ELE------
------------TPFGHFEL-----------------------------------------------------------------------------------------PHFAPVNIFGM
EID--------------------------------------------------------------------------------------------------------------------F
SITKHVVFL---W----IAALILIVALR---------VAA-----------K------------KNSK--S----------K-------------V------------P---S-G----F
GNLIEIFVQFIRDEVVIPNM-G-KG--GL----------------------------------KYL-SFILSVFFYILLMNLLGLI-P--------------------------------
--------------------------------------------------------------------------------------------------------YGASA--------TGN
V----SVTAGLAIIAFFMIQISSIKA-----------------------------------------------Q-G---IKHYLAH------LT---GGVHWA-----------------
-----------------------LW-----------------------------PI-------------MV-------P-I---EVLG-LFT-KPFALCIRLFANMTGGHI---VI----
VSL---------IG----L--IFI---------FKSW------VIAPIP---------------------------ALFV----------------LG-----------IN---------
---FL-------ELFVAFLQAYVFAM-LTSLFM-------------------GL-----------------GM------------Q--SEH----HEESEAHSH----------------
------------XXX---------------------------------------------------------------------------------------------------------
------------------------------------------------------------------------------------------------------------------------
------------------------------------------------------------------------------------------------------------------------
------------------------------------------------------------------------------------------------------------------------
------------------------------------------------------------------------------------------------------------------------
------------------------------------------------------------------------------------------------------------------------
------------------------------------------------------------------------------------------------------------------------
-------------------------------------------------------------------------------XXX--------------------------------------
------------------------------------------------------------------------------------------------------------------------
------------------------------------------------------------------------------------------------------------------------
------------------------------------------------------------------------------------------------------------------------
------------------------------------------------------------------------------------------------------------------------
------------------------------------------------------------------------------------------------------------------------
------------------------------------------------------------------------------------------------------------------------
------------------------------------------------------------------------------------------------------------------------
------------------------------------------------------------------------------------------------------------------------
------------------------------------------------------------------------------------------------------------------------
----------------------------------XXX-----------------------------------------------------------------------------------
------------------------------------------------------------------------------------------------------------------------
------------------------------------------------------------------------------------------------------------------------
------------------------------------------------------------------------------------------------------------------------
------------------------------------------------------------------------------------------------------------------------
------------------------------------------------------------------------------------------------------------------------
------------------------------------------------------------------------------------------------------------XXX---------
------------------------------------------------------------------------------------------------------------------------
------------------------------------------------------------------------------------------------------------------------
------------------------------------------------------------------------------------------------------------------------
------------------------------------------------------------------------------------------------------------------------
------------------------------------------------------------------------------------------------------------------------
------------------------------------------------------------------------------------------------------------------------
------------------------------------------------------------------------------------------------------------------------
------------------------------------------------------------------------------------------------------------------------
--------------------------------------------------------------------------------------------------------XXX-------------
------------------------------------------------------------------------------------------------------------------------
------------------------------------------------------------------------------------------------------------------------
------------------------------------------------------------------------------------------------------------------------
------------------------------------------------------------------------------------------------------------------------
------------------------------------------------------------------------------------------------------------------------
------------------------------------------------------------------------------------------------------------------------
--------------------------------------------------------------XXX-------------------------------------------------------
------------------------------------------------------------------------------------------------------------------------
---------------------------------------------------------------------------MKKLCIATNNLHKREELSHLL------------------------
--------I----GT--R--------------------------FEIEQKFI-----------------APNV-I-----EDATTLEG--------------------------------
---------------------------------NALKKARAMY-----K-I------S--N------I-------------------------------------LTIADDTGLEVYYL-
----------------------N-MEP----GV---FSARY-----A-------------------------------G-----------------------------------------
----EN-VS-----------------YEK-NN-KKLL----SAMS----------G------VPERR-------------------------RFAR-FRSVIA-----------------
-------------------IVG---------D----------------DY-------EK-------TVEGITEGI-----------------------------------IIEAP-----
----------------K---GNF--G-------F-GY-D---------------------------------------------------------------------------------
---------------------------P---IFQP-N-----------------------------G-------------FDK-TY--AEM-----SLE---------------------
------------------------------------------------------------------------------------------------------------------------
------------------------------------------------------------------------------------------------------------------------
------------------------------------------------------------------------------------------------------------------------
------------------------------------------------------------------------------------------------------------------------
----------------------------------------------------------------------------------------------------------------------E-
----KN-------KIS-----------------HR-------------AKAF-----------------------QKLIE-------------------------------------L--
-LEQI-------------------------------------------------------------------------------------------------------------------
------------------------------------------------------------------------------------------------------------------------
------------------------------------------------------------------------------------------------------------------------
------------------------------------------------------------------------------------------------------------------------
----------------------------------------------------------------------------------XXX-----------------------------------
------------------------------------------------------------------------------------------------------------------------
------------------------------------------------------------------------------------------------------------------------
------------------------------------------------------------------------------------------------------------------------
------------------------------------------------------------------------------------------------------------------------
------------------------------------------------------------------------------------------------------------------------
------------------------------------------------------------------------------------------------------------------------
------------------------------------------------------------------------------------------------------------------------
------------------------------------------------------------------------------------------------------------------------
------------------------------------------------------------------------------------------------------------------------
------------------------------------------------------------------------------------------------------------------------
------------------------------------------------------------------------------------------------------------------------
---------------------------------------------------------------------------XXX------------------------------------------
-------------------------------------------------------------MAN--SR----------------------------------------------------
------------------VAQRY--------------AIA------LES--LTK--EQK--------------NPEI-------------------------------------------
-------------------------V----S-QNLELVRDVVSS------SRELK-MFLKSPIVKQEKKKNA------------------------------------------------
----LEE----------LF--------S----------------------SKIEK---------N----VMEYLTGII--QSKR-IDIL------EDI-------------LLEYFILRD
---E--VN-GI--KR--------VEIK-TATE--ITPEQSKNL-I--SSL-----EK-MT------N--K---K-----------------IVPI---FII-D--EKLK---GGF-IVKI
GD--K-VFDTSISNKLKKL------REHFRNAELSSN-------------XXX-------------------------------------------------------------------
------------------------------------------------------------------------------------------------------------------------
------------------------------------------------------------------------------------------------------------------------
------------------------------------------------------------------------------------------------------------------------
------------------------------------------------------------------------------------------------------------------------
------------------------------------------------------------------------------------------------------------------------
------------------------------------------------------------------------------------------------------------------------
------------------------------------------------------------------------------------------------------------------------
------------------------------------------------------------------------------------------------------------------------
------------------------------------------------------------------------------------------------------------------------
------------------------------------------------------------------------------------------------------------------------
------------------------------------------------------------------------------------------------------------------------
------------------------------------------------------------------------------------------------------------------------
------------------------------------------------------------------------------------------------------------------------
------------------------------------------------------------------------------------------------------------------------
-XXX--------------------------------------------------------------------------------------------------------------------
------------------------------------------------------------------------------------------------------------------------
------------------------------------------------------------------------------------------------------------------------
------------------------------------------------------------------------------------------------------------------------
------------------------------------------------------------------------------------------------------------------------
------------------------------------------------------------------------------------------------------------------------
-------------------------------------------------------------------------------------------XXX--------------------------
------------------------------------------------------------------------------------------------------------------------
------------------------------------------------------------------------------------------------------------------------
------------------------------------------------------------------------------------------------------------------------
------------------------------------------------------------------------------------------------------------------------
------------------------------------------------------------------------------------------------------------------------
------------------------------------------------------------------------------------------------------------------------
------------------------------------------------------------------------------------------------------------------------
-----------------------------------------------------------------------------------------------------------XXX----------
------------------------------------------------------------------------------------------------------------------------
----------------------------------------------------------------------------------MTTINLQMPSGVSLD---ES------S----SSSTRGK
FIIQPLEKGFGVTIGNAFRRILLSSVPGFAITSFKID-G---ILHEFSTVKGIVEDVADMVLNLKEVRLKAT----N-K-K---------IGKVTVHLK------G-QKTFTAAD-IQNA
S--AELEILNPDLHIANLTKD--VNLT-----IELRIGRGKGYVTSEE------NKTTD----------------------------QEIGVIPIDS----IFTP--VTNVKYIIEQTRV
-GQQTDYE--KLILEI---ETDGSIS-PTDSLTHAAKILRDHIQ--------------YF------LIFGGV------------------------------SDSE---SDDMDKNE---
EF---------------LRVK--------------------KLL-------QTKVEELE-LSVRSHNCLKAASINTIA---D----------------------------------LVSK
QESELLQ-FRNFGRKSLTELGQIV--------EQSNLTFGMDVDKYLKETE----------------------------------------------------------XXX--------
--------------------------MGIKP----------------ID-----IRKIEA----------KA-----A--NV--------YEALVVLSKRARQIN-------A--D----
-----------------------TKIEFE------Q--------------------------------RIET-----IAALAAPQPHDENEEPKANPDQI--------------------
------------------------------------RVSVEFEKRK-----KSTEIAINELLSNELTHKYPEDSK------------------------XXX------------------
------------------------------------------------------------------------------------------------------------------------
------------------------------------------------------------------------------------------------------------------------
-----------------------------------------------XXX----------------------------------------------------------------------
------------------------------------------------------------------------------------------------------------------------
------------------------------------------------------------------------------------------------------------------------
------------------------------------------------------------------------------------------------------------------------
------------------------------------------------------------------------------------------------------------------------
------------------------------------------------------------------------------------------------------------------------
------------------------------------------------------------------------------------------------------------------------
------------------------------------------------------------------------------------------------------------------------
-----------------XXX----------------------------------------------------------------------------------------------------
------------------------------------------------------MNETLRKKEIIRSKKTIQEV---L-----------E-------------------KGK----KYL-
-------------FKDLTFF-V-----------L--------------------------------------K--------EN--DKSGD-L----------------------------
---------------------------------------------------------------------------------------IK-------------------------------
--IAFAVSKR--K-V-K-L-AVKRNKVKRALREVY-----R--------K------------N----K-------------K-------E-------LFDFA-----------EKNKT--
---A---L-K--I----------F---L-I-A----------G----------------------------------------G--TNQ----------N---KKEI----LYE-DSF--
------------KC---F--LE-AI---LNNDK-------------------------------------------------------------------------------------XX
X----------------------------------------------------------MPTI-NQL--VRLGRKPVTYKSK-----SRAL--NS-------------------NPLKRG
VCTRVYTTTPKKPNSALRKVARVRL-TNQTEVSAYIPGEG--HNLQEHSIVLI--------------------RGGRV----KDLPGVR--YHI-VRGALDTAG--------VG------
--E------RKQSRSKYGAKRP---------K-------------------------------------------------XXX------------------------------------
--------------------------------------------------------------------------------------------------MKQSKRF---------------
-RAV-QKE--V-D-A--K----KL-FSVKDAVALVKKL-AT-------A-KF-------------SESVDIAIR-----LGIDPKKA---DQAIRGSVTLPHGI-GKA-VRVLVLA-K-S
PKD-SEALSAGADFAGLQE-YIEKLQ----S---G-WS----EIDVIIATPDVMIEVGK-IGKILGPRGLMPNPKSGTVT--NDVAKAVQEV-KAG-KIE--F----RVD-KAG-VVHSI
IGKANFDEQKLVENISAFLATVVRLRPSTAKGQYVRSITISSTMGPGVHIDLS--VAQL---------XXX-------------------------------------------------
------------------------------------------------------------------------------------------------------------------------
------------------------------------------------------------------------------------------------------------------------
------------------------------------------------------------------------------------------------------------------------
----------------------------------XXX---------------------------------------------MIQEETNLVVADNSGAKKVRCIRV--L-GGS------D
RRY--ASLGDLVVVSVKAAIP--N--AGVKKGEV---------SRAVVVRTSKEVGR-KDGSYIRFDDNAVVLL------N---QQ------G----E-------PRGTRIFGPVARELR
E-----R-------QYMKIVSLAPEVVXXX-------------------------------MLMPKRVKFRK--MQK--GR----RG-------GV----ATRGATIAFGDFG--LKTL-
-EAAWITARQIEATRVAITRMM-----KREGKVWIRLFPDKPITKKPAETRMGSGK---------GVPEY--WVAVVKPGKIMFEVGGISL--EAAKEAFAIAAAKLPVKTKVVTR----
---VDYKAH---------------------------------------XXX---------------------------------------------------------------------
------------------------------------------------------------------------------------------------------------------------
----------------------------------------------------------------------------------------------MIHNRA--GR-KFNRTRSHRKAMFSN
LSTSLLK--H--------------KKIQTTLAKAKEMRMVVEKVIT-------------RAK-------R---------------AVAEE------------------------------
---------TVSGKLNIHARREVARF----I--------------------------------------------HD---R------EV--------------VKT--------------
----------------------L----------------------------------FTE--------I-APKVA--NR-------------------PGGYTRVVKL-G----------
----------------------QR-L-G-DGAQIAILELVDFNVGQVEQKVAPKVDRKKRINQKTQKTKESKKDKVAEATTAA-------------------------------------
-----------------------------------------XXX-------------------------MINKNNKLRREK--IQFAI--RKKLS----GTS-Q--KPR-LNVFRSLNHI
YGQII--DDVKSVTLV-SCS--SKS-K-ELQ---------EEL-S----KAK-------------------------------------------SK-TE------KSTIVGKLIAK---
--LAIEKNI-STVVFDRGGFLYH------------------------GRVKALAEGAREGGLKF--------------------------------------------------------
------------------------------------------------------------------------------------------------------------------------
---------------XXX------------------------------------M--NIIQSVESQ--------------Y--------QK---------K-----DIP-----------
---------AFS---SGDIVSV---HVRV-----------------I-----------E------------------------G---E--------KE--------------RIQLFQGH
VIRR-RG-EG-LG-A-TFTVRKM-TEGV-GVERIFPLHSPRIAKIEFITKG---K--ARRSKLYFLRE--LGAKK-VHQ------KT----------T----------------------
---------VKR------------------------------------------------------------------------------------------------------------
--------------------XXX-------------------------MALRKLKPNTP-ATRYYSIS--TF-EEIT------S----T---T----PE----KSLLRAL-PKS-GGRN-
SLGRVTSRH--RGGG-HKRQYRIIDFK-R-DKREIEARVDSIQYDPNRSSRIALVIY---SD----GE-KR-YILSPEGLKVNQKIYA-G--EK--A---EIIVGNALPLRLIPVNTQIH
NIELKEGKGGQIA--------------RGGGNFATVLAKE------GE-YVLLKLPSGETRNVHNK----CYATIGALGNADHQNISLGKAGRSRWLGIR------PHNRGVSM-NPVDH
PMGGGEGK--TSGGGH--------PVSPWGQKAK-GLKTR-RRNL------------------------QSSKYIVKRRK---------------------XXX----------------
------------------------------------------------------------------------------------------------------------------------
----------------------------------------------------------------------------------------------------------------XXX-----
-----------------------------------------MYAIVEIAGDQYRVNPAEKIFVPLL----------------------DAEV--------G---A----T-------LNF
ENVLLLA--------------D------------EKD---IK---IGTPN-VNGASVSAKVL-RH-SKDDKVIVFKKKRRK-GY-RVK-RGHRQQYTEIEI-TKI------A--------
------------------------------------------------------------------------------------------------------------------------
-------------XXX-----------------------------------------------------------------------------------------------MEA------
---------------RA-----------INR--HIGTSPRKMRLVIDLIRGK-S-VTEALNVLHYLP-K-HA-SKT----------------------------AEKVLRSAISN-----
-F-----Q-------------------------------------NMDQEAKI-DAE--LLYVKECFVNGGPST---KRMLP-APMGR---AY--Q--ILKRSNHLTIVI----------
-------SEK---PKK---ISSVTKKTKKTKVGV----------------------------------------------------------------------XXX-------------
--------------------------------------------------M------SN-------------------------------------------IL-VKP----LITEKMT-
---------------EL-----A----------T----D-----------------------R-----Q-------YAFKVIVT-----ANKISIKEAVEKKF-----N---VKVSSVRT
IN---M-RGK--QK--TQNTR----G--G----L-RK--GK--R--A-----S--W-KKAIITLAK--DN-T-I----DFFQ--TV----------------------------------
--------------XXX-------------------------------------------------MAHKKGAGS-TRNGRDSNAQRLGVKRFGGEKVIAGNILVRQRGTKFYPGENV-G
IGSDDTLFA------LADGVVQF-----N----------RV-GK---T-------RQSIS------VIA---------------N-----------------------------------
------------------------------------------XXX---------------------------------------------------------------------------
-----------------MTGLNNL-QYAK----GSR--R--K-V-K--RIGRGQGSG-H---GGTATRG-H-KGYKAR-----------S-G----SG--V------KT---N-F-EG-G
QM---PLVRRLP---K-----------V--G----------------F-T---------S---------PF--K-V-E-----------Y-V---AVNVST-L--E-K-F----F--S--
--TG---------------KLSN--P---VTPAT------LFTSGVL-S-K----KS--A-L------VK-IL---G-DGE--L-K-T--K-I------EI---T--A--HKFSKTAVEK
I----TA--LGGSTT------------------V--------SQK---------------------------------------------------------------------------
----------------------------XXX-----------------------------------------------------------------------------------------
------------------------------------------------------------------------------------------------------------------------
----------------------------------------------------------------------------------------XXX-----------------------------
---MKIE----E----II----------ALTDADIVKRIQEERDAFSGLE-FQ-KS-TGQV--LNNSQFGKIKRTIAKMKTILR-------Q-----R-------------------E--
----------------------------------L-----------------------------------------A-----------T-------------KNAK--------------
--------------------------XXX---------------------------------------------------------------------------MNGILGKKIGMTSIYD
-E---------NGAAV-PCTVIEAGPCFVTQI-RTIA--------LDGYDAICLGY---D---EL-------------P--E---RKIT--KPIK--GH----F------A---KS--NT
K-P-----------MRL-------VREF--R-----------------------------------------------------------------------------------------
----------DAANG-----SVSVGGEIKV--N-IF-SIG--DKVDVSSKSKGRGFQGVVKRHHFSGVG--MTTHGQS----DRVRAPGSI---G---G-----S---SF----PS----
R-VF-KGQRMAGRMGFDNVTVR------------N-LTVVQI--------------IPE-----------------QNLI---LVKGSIPGA-KNTYV--KI-------T-------K--
------------------------------------------------------------------------------------------------------------------------
---------------------------------------------------------XXX------------------------------------------------------------
------------------------------------------------------------------------------------------------------------------------
------------------------------------------------------------------------------------------------------------------------
------------------------------------------------------------------------------------------------------------------------
----------------------------------------------------------------------------XXX-----------------------------------------
------------------------------------------------------------------------------------------------------------------------
-----------------------------------------XXX----------------------------------------------------------------------------
------------------------------MK-------LEILK-K--DGTKS--G-ET---IDLLPEIFA-IEPN---AHVLYQAVRSYMANQRQ--GTHKVKTRSEVRGGGKKP---F
GQKKTGNAR-------QGTNRSPLMPGGGSIFGPK-P---HDY-IIAIPNKVKKLARKSALSSKAKDGKIIIV---E-----DFTF-------------E-AP--KTKDMISVL--K-A-
---LN------------------------------INNK---KT-LFLL--------------------P----------KN--D-----KMVLKSGQNI--Q-TLNILEAQKASTYEIM
----NSAVLLL----Q-KS------SVEV---IH-----------K---------------------------TFVN-------------------------------------------
---------------------------------------------------------------------------------XXX------------------------------------
---------------------------------------------------------------------------------MAKKEKVKQEEVKKVSAQVEGIAP----RL-----IQK-
---YK----DE----VIKS---LM-------TE---FKYK-NIMQ--VPK--LEKIAINIGVG-----R---AT----Q---D------QKL--LE------------------------
------------------------TAVSEIELITGQKALITKSKKSI---SNFKLRE--NQ-PIGAKITLRGKKMFEFFDRLVSVAMPQIRDFRGISD-RSFDGNGNYTLGIKEQIIFRE
IDA-DKVTNL---TGMDVTF------------------VT-SA-K-TD--NEAMALL-KAFGVPF--------------IK---------------R-----------------------
----------------------------------XXX----------------------------------------------------------MSRVGK--KPITIP-QGVTAQ-F--
----------------------A---N-G-----IMK----V-KGPKG--E-LVTLV-H-S-A-I-S---V-----S-------V-----D-----A-------K----E---I------
----LV--S-RT--NN----D--G-------RSR---A---LHGTTRANIANTILGVTEGFSKKLELVGVGYRA-EL--K-------------------G--K-V-IQLALGYS------
-HPIVFRAPEGI--KI-E--V----P--I----Q-TN----------II-ISGNDKQLVGLVAAKIR-SFREPEPYKGKGVKY--SDEFIR---------RKAGK---------TAA--S
GAK---------------------------------------------------------------------------------------------------------------------
------------------------------------------------------------------------------------------------------------------------
-------------------------------------------XXX--------------------------------------------------------------------------
------------------------------------------------------------------------------------------------------------------------
------------------------------------------------------------------------------------------------------------------------
------------------------------------------------------------------------------------------------------------------------
-----------------------XXX------------------------------------------------------------------------------------------MAGQ
NIRIKLKSYDHNLIDKSAEKIIKTVRSTGAVVRGPIPLPTQRSLFVVNRSPHVD-KKSREQFEIRAHKRLIDILSSGSKTVDALMKL-DLPAGVFVEIKV--------------------
--------XXX----------------------------------------------------------------------------------------------MSKQEQTA-------
------------------------------------------------------------TAVA--------------------------------------------------------
-------------------------------KKKR-------------------------KTHV---------------D--VNGK--AYIQASFNNVIVTITD-LYGNTIAWSSAGK--
---------------------NGFKGSR-KNTPFAAQVTSEAAAKVAY-D-L------GLRKV-EVEVKG--------PGSGREAAIRALQTT-G-LEVSVIKDKTPIPHNGCRP---PK
QRRV---------XXX-------------------------------------------MARIAGVDLPKNKRVVIGLTYIFGIGPKSASDILRKAE--IDV--NKKVSQLNDDEVSKIR
NVIQA------EYK-TE-------GALRAETQLNI--------KRLMDIGSYRGLRHRKGLPVRGQRTRTNSRT-RK--G----KRK--TV------AGKKKALD------KK-------
---------------------------------------------XXX------------------------------------------------------------------------
------------------------------------------------------------------------------------------------------------------------
------------------------------------------------------------------------------------------XXX---------------------------
-----------------------------------------------------------MAVKIRLQRFG--KKKQPIYKIVAADSRAK--RD-GR-NLE---VVGQYS-P------NAA
---Q-------ISTFKD-ARVFYWLGVGAQPTDTVKNLL---------------Q--------KNG-------------LWMRWAL-------------KKQKKDDALTNSLMEKWQMQQ
ELKAKKAVE-------------------------------------------------------------------------------------------KKERRKAKKKSATAVVAPAV
A-----------------------------------------------XXX---------------------------------------------------------------------
--MEKRDTV---------RKV---------------KVGKVV-S-DKMTKSIVVAVERKIPHPLYKKYFKRTSTFMAH-DE-KEVAG--IGDTVKITETRPLSKMKRWRLV--------E
I---------ISK------VK-------------------------------------------------------------------------------------XXX-----------
--------------------------------------------MSRSLKKGPYI----------------------------------------------DSRLSKK-V-EVA--SKS-
-AK--------R--QVIKTWSRACTIPPEFVGYTFAVHNGNKFIPVYVQESMVGHKLGEFAPTRVFRAH----------PGVKS------------------------------------
--------------------EK---TTSP----S--------------------------------------------------------------------XXX---------------
------------------------------------------------------------------------------------------------------------------------
------------------------------------------------------------------------------------------------------------------------
------------------------------------------------------------------------------------------------------------------------
------------------------------------------------------------------------------------------------------------------------
------------------------------------------------------------------------------------------------------------------------
--XXX-------------------------------------------------------------------------------------------------------------------
------------------------------------------------------------------------------------------------------------------------
------------------------------------------------------------------------------------------------------------------------
------------------------------------XXX------------------------------------------------------MGQKTHPVGFR--LG--IIK----GWD
SNW-F----------DE------K----D---------ASTKIMEDETLRN-YV------------------R-------NRF----KK--GGVSKVLIERT--------A-K--NIRVI
ILTSRPGIIIGKSGKEIGQLEEELKKV--------------TS----------------------------KE-----------------------------------------------
-----V-------KVVIN-----EIK-RPELEAQLVAETIAGQLEGRVSFRRAMKQSITAAM-RMGA-EGIRVKCGGRLGG-ADIARTEQYKE--GRIPL--HTLRADIDYASVAAKT-I
Y--GLIGVKVWICKGE---------I------------------------------------------L----------------------DRKQ-------------------------
----------PAHK----------------------------------------------------------------------------------------------------------
-------------------------------------------------------------------------XXX--------------------------------------------
------------------------------------------------------------------------------------------------------------------------
------------------------------------------------------------------------------------------------------------------------
------------------------------------------------------------------------------------------------------------------------
------------------------------------------------------------------------------------------------------------------------
------------------------------------------------------------------------------------------------------------------------
------------------------------------------------------------------------------------------------------------------------
------------------------------------------------------------------------------------------------------------------------
------------------------------------------------------------------------------------------------------------------------
------------------------------------------------------------------------------------------------------------------------
------------------------------------------------------------------------------------------------------------------------
-------------------------------------------------------------------------------------XXX--------------------------MRK-KT
-A--SR---K-NKFTT--DPKYSD-----------------------------------------MLVNRFINNVM----KSGKKGLATRIVYDAFE-VIG---EK--------------
-----------------------S-----------K-------N------------S----P-----------------------LD------------------------VFKKAVANL
SPVLEVRARRVGGATYQVPTEVRSERRTALALRWLISYASDRS-------DK----------SMALKLA---------SEILAASN--GEGGAIKKKDDVH----KMAEANKAFAHF--K
W--------------------------------XXX------------------------------------------------MSHSDPIADYLTRLRNALGAKHRQVEI-PSSNLKVA
ISQLLFDQKFIEK---F--------------------------------------E------VVK------DN-------KQN----I----LR--INLK---------Y--------TN
----GQ-----P---VIMGAKRVSSPGLRRYTPSDKM--PRV-Q-GGF-GIAVISTSKGVMTEKQARATKVGGEVLCYIW-----XXX--------------------------------
------------------------------------------------------------------------------------------------------------------------
------------------------------------------------------------------------------------------------------------------------
------------------------------------------------------------------------------------------------------------------------
----------------------------------------------------------------------------------------------------------------XXX-----
------------------------------------------------------------------------------------------------------------------------
------------------------------------------------------------------------------------------------------------------------
------------------------------------------------------------------------------------------------------------------------
------------------------------------------------------------------------------------------------------------------------
------------------------------------------------------------------------------------------------------------------------
-----------------------XXX----------------------------------------------------------------------------------------------
------------------------------------------------------------------------------------------------------------------------
------------------------------------------------------------------------------------------------------------------------
------------------------------------------------------------------------------------------------------------------------
------------------------------------------------------------------------------------------------------------------------
------------------------------------------------------------------------------------------------------------------------
------------------------------------------------------------------------------------------------------------------------
-------------------------XXX--------------------------------------------------------------------------------------------
---------------------------------------------------------------------------------------------------------------MKEK-I---
-------------------------L--TFFTDLQK-EMA----KVSW-----------------P------------EKKELQEST-VVVLVVCLILAVFVYVIDTLVSQA--------
---I-KGIF----------------------------------------------------------------XXX--------------------------------------------
------------------------------------------------------------------------------------------------------------------------
------------------------------------------------------------------------------------------------------------------------
---------------------------------------------------------------------------------------------XXX---------------------MSK
LNDSI--RNIFKIEELR--T--------RILFTLAL-LIIVRIGSHVTLPGVDAAVL-ASAM------RN-------QESN-----TLFGLYDLFVGGAFSN--AAVFALGIMPYISASI
VIQ-LLGA--VVPFFQKL-Q-AE-GENGRKKINQYTRYGTVFVSILQA--WG-VS-------------VRL-------GSLN-----AN-------------------------------
GVPIVPA-----E-----V--IGF------------------N-F-----TLSTI-IVLTAGTMFMMWLGEQITERGI-GNGISLIIFIGI-----------------------------
IAR--FPFAV-------------FDE--------------------------------FQLI-------------QSGS---RNL------------------------------I---V
ELFIW--AVMIAVTAGVILVTQATRRIPVQYAK---R--VVGRK---V-----Y-----GG-VTQYIPLRVNTAGVMPI-----------IFAQSLMFIPST--VLT------F--F---
--P--------------------------------ESEF-------AETIASY-----L--------------------------------NHTSYTYSFFYGLMIVFFTYFYTA-IA-F
N-PKDVSENMQKQGGFVPGIRPGKHT-ADFIDNILTKITLPGSIFLALIAIMP----T------------------------FA---LKF-------------------GV--------T
SSFASF----F---------------GGTSLLIMVGVALDTLQQ----------------------------------------------------------------------------
------IETYLL--NRHYDGF----MKSGKIKGRIGR--------------------------------------------XXX------------------------------------
------------------------------------------------------------------------------------------------------------------------
------------------------------------------------------------------------------------------------------------------------
------------------------------------------------------------------------------------------------------------------------
------------------------------------------------------------------------------------------------------------------------
------------------------------------------------------------------------------------------------------------------------
------------------------------------------------------------------------------------------------------------------------
------------------------------------------XXX---------------------------------------------------------------------------
------------------------------------------------------------------------------------------------------------------------
------------------------------------------------------------------------------------------------------------------------
------------------------------------------------------------------------------------------------------------------------
------------------------------------------------------------------------------------------------------------------------
------------------------------------------------------------------------------------------------------------------------
------------------------------------------------------------------------------------------------------------------------
------------------------------------------------------------------------------------------------------------------------
------------------------------------------------------------------------------------------------------------------------
------------------------------------------------------------------------------------------------------------------------
------------------------------------------------------------------------------------------------------------------------
------------------------------------------------------------------------------------------------------------------------
------------------------------------------------------------------------------------------------------------------------
------------------------------------------------------------------------------------------------------------------------
------------------------------------------------------------------------------------------------------------------------
---------------------------------------XXX------------------------------------------------------------------------------
------------------------------------------------------------------------------------------------------------------------
------------------------------------------------------------------------------------------------------------------------
------------------------------------------------------------------------------------------------------------------------
------------------------------------------------------------------------------------------------------------------------
------------------------------------------------------------------------------------------------------------------------
------------------------------------------------------------------------------------------------------------------------
------------------------------------------------------------------------------------------------------------------------
------------------------------------------------------------------------------------------------------------------------
------------------------------------------------------------------------------------------------------------------------
------------------------------------------------------------------------------------------------------------------------
---------------------------------------------------XXX------------------------------------------------------------------
------------------------------------------------------------------------------------------------------------------------
------------------------------------------------------------------------------------------------------------------------
---------------------------------------------XXX------------------------------------------------------------------------
-------------------MAK--Q----E------------A-----IK------M-DGVITDTLSNATFRVK----L------D-------------------------------N--
-----------G----------VE-ILAHISGKMR-MHYIKILIGDKVTVELSP-YDLT-K-GRISYRYK---------------------------------------XXX--------
--------------------------MKNLEIRKNDVVIVIAG--N------S--RG-----K----------E-GKILKV---I----------NEK--S-------------------
---R----VIVEG--VNILKKHTR----P-----S-Q---T---------N----P-Q-GGVVEREASIHISNVMLKC-P-----KT-GK---Q--TRVGH-------------------
-------------------------------------------------------------------------K----M--------SKDAVS--------------G------------
-----------------KKKM----LRISR--K--------------SG------------------------------------------EI-I-------------------------
---------------------------------------------------------------------------------------------------XXX------------------
------------------------------------------------------------------------------------------------------------------------
------------------------------------------------------------------------------------------------------------------------
------------------------------------------------------------------------------------------------------------------------
------------------------------------------------------------------------------------------------------------------------
------------------------------------------------------------------------------------------------------------------------
------------------------------------------------------------------------------------------------------------------------
------------------------------------------------------------------------------------------------------------------------
------------------------------------------------------------------------------------------------------------------------
------------------------------------------------------------------------------------------------------------------------
------------------------------------------------------------------------------------------------------------------------
------------------------------------------------------------------------------------------------------------------------
------------------------------------------------------------------------------------------------------------------------
------------------------------------------------------------------------------------------------------------------------
------------------------------------------------------------------------------------------------------------------------
------------------------------------------------------------------------------------------------------------------------
------------------------------------------------------------------------------------------------------------------------
------------------------------------------------------------------------------------------------------------------------
------------------------------------------------------------------------------------------------------------------------
------------------------------------------------------------------------------------------------------------------------
------------------------------------------------------------------------------------------------------------------------
------------------------------------------------------------------------------------------------------------------------
------------------------------------------------------------------------------------------------------------------------
------------------------------------------------------------------------------------------------------------------------
-----XXX-------------------------------------------------------------------------M----RIDIISAVPKLL----NSPLNE-SILKRA--QT-
----D-G----------------LVEIFVHDLRSF------A--------HD----K---------------H-------K--------------------IIDDSPYGGGAGMILKCEP
IFECV--------------------EKLQSERKYD-------------------------------------------------------------------------------------
-----------------------------------------------------------------------------------------------------------EV----VFLS-AD
GDLFNQKTA-ND---F-----S------LKKN---------------------------LIFIAGHYKGIDER--VRE----EL----------V-------------------------
T--------K----EISIGDYVLTGGELPALVVVDAIVRLIPGAIG----DA-ESSLS-------D----S------------F-----QDGLL--------------------------
---------------------------------------------DAP---------QYTRPE----------E----F--------------------------RK-------------
------------------------M-----K----VPEILLSGNHKEIKKWR--DQ----M---RQKK------TERLR----------KDLLK--------------------------
------------------------------------------------------------------------------------------------------------------------
------------------------------------------------------------
>DC_RB_04_SPN110320-bin067-contigs num_genes:71|genes:ADK,AICARFT_IMPCHas,ATP-synt,ATP-synt_A,Adenylsucc_synt,Chorismate_synt,EF_TS,Exonuc_VII_L,GrpE,Ham1p_like,IPPT,OSCP,PGK,Pept_tRNA_hydro,RBFA,RNA_pol_L,RNA_pol_Rpb6,RRF,RecO_C,Ribonuclease_P,Ribosom_S12_S23,Ribosomal_L1,Ribosomal_L13,Ribosomal_L14,Ribosomal_L16,Ribosomal_L17,Ribosomal_L18p,Ribosomal_L19,Ribosomal_L2,Ribosomal_L20,Ribosomal_L21p,Ribosomal_L22,Ribosomal_L23,Ribosomal_L27,Ribosomal_L27A,Ribosomal_L28,Ribosomal_L29,Ribosomal_L3,Ribosomal_L32p,Ribosomal_L35p,Ribosomal_L4,Ribosomal_L5,Ribosomal_L6,Ribosomal_L9_C,Ribosomal_S10,Ribosomal_S11,Ribosomal_S13,Ribosomal_S15,Ribosomal_S16,Ribosomal_S17,Ribosomal_S19,Ribosomal_S2,Ribosomal_S20p,Ribosomal_S3_C,Ribosomal_S6,Ribosomal_S7,Ribosomal_S8,Ribosomal_S9,RsfS,RuvX,SecE,SecG,SecY,SmpB,TsaE,UPF0054,YajC,eIF-1a,ribosomal_L24,tRNA-synt_1d,tRNA_m1G_MT|separator:XXX
------------------------------------------------------------------------------------------------------------------------
------------------------------------------------------------------------------------------------------------------------
----------MRL-ILLGAPGAGKGTQANFIKE-------------KY-----N-------IP---QI-STGDMLR--------A-AIK---E--------------G---TEL------
G--MAA-KK-VMD-----------------------------A-GG--LVSDDI-MIG-LVKDRL-----KQ------A----D---C-----Q----------N-------GY---LFD
GFPRTIAQAD----------------AMK---------------D------AG-----I---------H---VD----YVLEIDV-PDESIVERMSGR-R------SHPG-----SG-R-
-------------VYHIKFNP-------------PKVD------------NVD--------DLTGE--A--LIQ-R-D-D-D---K-A-E-TVMKRLA-----------------VYHNQ
---TE-VL------LGYY----NEWSKSG-LPGA----P--K----YRRIA-GVG-PVEQIRDAA-------------------------------------------------------
------------------------------------------------------------------------------------------------------------------------
-------------------------------FAAL---SE--------------------------------------------------------------------------------
------------------------------------------------------------------------------------------------------------------------
------------------------------------------------------------------------------------------------------------------------
-----------------------------------------------------------------------------------------------------XXX----------------
------------------------------------------------------------------------------------------------------------------------
--------------------------------------------------------------------------------MIQQALISVSDKTGVLDFARALSA-MG--VKILSTGGTAK
LL-ADNGVAVTEVADY--------------------------------TGFP--EMLDGRVKTLHPKVHGGILARRDFPEHV----AKL--EEHQIPTIDMVVVNLYPF-------QQT-
VAK----------------------------------DDCSLE--DAIENIDIGGPTMLRSAAKNHKD----VV-VV--CDPADYGRVLAEMK--------GTGVAPGSVGY--------
--------------------------DTRFMLAKKVFAHTAQYDGAIT-NYL----------T--SLAEDKLHANRAA----------------------Y----PQT-------FNMTF
--------EK-----VQDM-RYGENPHQS--AAF--Y----RDL---------------------------------APAAGA----LASYR-----Q-----LQ--GK-ELSYNNIADA
----DAAWECV--------KSL-----------------------GGLGQS----AG-------------CVIVKHANPCGVA-----IG-------------A-D----ALEAYSRALQ
-TDPTSAFGGIIAFNTEVDA-KTAEAI-------AKL-----------------FVEVLIAPSFSP--EALQIM---SA--KQ---NV-RLLQI------ALGA----------------
-------------------GVNAFD--------IKR-VGGG---LL---------VQSPD-----AKN----V-----GL------------------E--EL----R-V--VT------
--KKQ-P----TQQQ-LQDL-MFAWRVAKFVKSNAIVF-----CGA----G------M--------------TLGVGAGQMSRIDSARIASI-KA-------------------------
-----------------QNAG--LVLA------------------------GSVVASDAFFPFR---------DGLDVVVDAGASCVIQPGGSMRDQEVIDAADERG--VVMLYTG----
A----RHFR-H-XXX--------------------------------MASSKEIRGKIKSVENTKKITKAMEMVAASKMRK-AQDR---MRSARPYSDKIRNIASNLA------------
-------------TANPEY-----THP----------FM-----------------------------------------AQAKSVQA------------KA-------VGFIVVTTDKG
LCGGMNTNILRLW-----T-----Q---KT--------------------------------------------------------------------------------R-ELEAAG--
-------------------------------NK---------------IEAVAIGNKGLGFMN-----R-------------------------------------VGIRV--VSHA---
--VQ-----I------G------------------D----------------------------T-PHL--DKLIGPVK---VMLDQY-Q--------------------EGK----LDA
VYICYTKFVNTMKQEPVVQQLL-PL---------SSD---------------------------------------------KFEAD--------KGNH---------------------
------------------SWDY------LYEP----EAQTVIDELLVRYVEALVYTAVAENIASEQSARMVAMKSASDNAGSVIGELKLV----------YNK-TRQAAITKELSEIVA-
---------GAAAV----------------------------------------------------------------------------------------------------------
------------------------------------------------------------------------------------------------------------------------
------------------------------------------------------------------------------------------------------------------------
----------------------------------------------------------------------------------------------------------------------XX
X-----------------------------------------------------------------------------------------------------------------------
------------------------------------------------------------------------------------------------------------------------
------------------------------------------------------------------------------------------------------------------------
------------------------------------------------------------------------------------------------------------------------
------------------------------------------------------------------------------------------------------------------------
------------------------------------------------------------------------------------------------------------------------
------------------------------------------------------------------------------------------------------------------------
------------------------------------------------------------------------------------------------------------------------
------------------------------------------------------------------------------------------------------------------------
------------------------------------------------------------------------------------------------------------------------
------------XXX---------------------------------------------------------MSKKNVAKNVVVIGTQWGDEGKGKIVDWL------TD---N-AQGVV-
RFQGGHNAGHTL------VIK----G-Q--------KTALQLIPSGIM-RE--GVACYIGNGVVVSVPDIL--------R-EIDKLSAIG-V--E----VVSR----LKISEACPA----
----------------------------------------ILPYHVAIDVARE-------VAR---GV---NKIGTTGKGIGPAYED--KVAR-RA-----IRI----ADM--L--N-ET
---RF---AEKL--R-ENLD--Y-----------HNFV-----LT--N--YLK--AD---A---------------V-DFQKT-----FD--------DAMALVPRL----KPM-VG-DV
SSA----------L-Y------ATH-KAGGNLLFEGAQGSLLDVDHGTYPFVTSS--NCVAGNAAAGA-GVG-PGMLH-YILGITKA-YTTRVGSG--PFPSELP------T----D--A
G--------------V----------------------GHHLSSV--G---H--EFG----TVTGRARRCGWFDAALLRRSV-QING-V---SGMCLTKLDVLDGL-----ESLKLCTGY
-----------------------K--I----DG-------------------RDVD-I-------------FPVG--------AEDAARCEPV--YEEMAGW--K-E-STVGAKS-----
LAELP-ATARAYIKRIEEL----VGVPID-----------MVSTGPDRVETIVLRHPFE--------------------XXX--------------------------------------
------------------------------------------------------------------------------------------------------------------------
------------------------------------------------------------------------------------------------------------------------
-----------IMLIIRNQD----------------------QR---SKD--------------YGN--IVESFRPGHADYT-YWHKYG-VRDPRG-GGRSSA---------RLTAPVVG
AAAVA------------------------------------RKW-------------------L-----HQQY-GTVFHGCMSQL----GDI--------------VV------------
------PFQ------S------------------------------------------FEHV-----------------------------H-------------QNPF-FAATGDADLI
ASMETAM---DALRRD--GDSIGARI----------DVVASNVPVGLGQPIY--DKLDADIA-------------------YAMMGINAVKGVE--------IGAGFKAVAQRGSEHGDE
L-----T----PQ----------------------------GFVGNNAGGVLGGISTGQDITVSIAIKPTSSI-----------------------------------------------
------RTPRRSIDKE--GK-------PVM-VETFGRHDPCV-----------G-------IR------ATPIAEA-----------------------------------------MLA
LVLIDHA----------------------------LMQRAQCGDVKVATPRIQ-------------------------------------------------------------------
----------------------------------XXX-----------------------------------------------------------------------------------
------------------------------------------------------------------------------------------------------------------------
------------------------------------------------------------------------------------------------------------------------
------------------------------------------------------------------------------------------------------------------------
------------------------------------------------------------------------------------------------------------------------
------------------------------------------------------------------------------------------------------------------------
------------------------------------------------------------------------------------------------------------XXX---------
--------------------------------------------------------------------------------------------MLTDFDTDSSFSAPP-------------
--------------------------------------------VLTVTVLNAQVARLLE---R--SFP--LSW--IGGEISNFT--KA-------SS---GH-W--YFTLKDDA-----
-A-------Q-VRAVMFR-----GKSQYAG-------F--I-PREGDKVEVRALVT--LYG--ARGDYQINVEQ-IRRAG-V-GALYEAFLRLKDKLGAQ-----------GLFDPE---
--RKRALPLFTRSIGIVTSPQAAALRDILTALKRRAPHVRIV--LYPAPVQG--QGAAERIANAIALAS----------------RRAE------------V-------D---VLLVCRG
GGSIED-LWSFNEEVVAYAIANCSMPVIAGVGHET---DFTIADFAADLRAATPTAAAELAAT-SRADWVASLGADATDLRRAML-RSL----NEAGQSLDNLSRRL-------------
------------LSPAAQIGHQR---------------------LKLVALSTALSHAV---RAPVGRQAYALAQ-----------------------LRARWAAHRP-------------
---------DTRALR--ADIGHQ-----------------------------QRRVASAM---------------------------------------------------ATQLRQRRQ
AL---------GALEAQLEL--LNPQRT---------------------------------------------LERGYAIV-------S-----D---A-K-------------------
-G----------QVLRNPA-Q---LKAGATLQVRLA-EGSAALG-------------------VA---SVQSTLE-----------------------------XXX-------------
------------------------------------------------------------------------------------------------------------------------
------------------------------------------------------MQDQENQELSTPPE----------------------------------------------------
--------------------E----TIQVAPAPEPGAPSL---------EE------------------------QLS-----------------------------------A------
TEA---------------------------K-----L--------A-------EMH---DAFMRAK-------AEGENIRRRAQEDVSKAHKFAIESFAEAMVPVRDS---LEMAL----
----K-----------------------------------VE---------------------TPSIES-------------LKE----G--VEMTLKQLTSAFEKNR-LVEVM---PAV
-----G--DKLDPMKHQA-----V---AVVP------------------------SEQEA------------NTVV--NV------LQK-GYMI-------AD--------RLLRPAIVT
----AAQ--AK---------------------------------------------------XXX-------------------------------------------------------
------------------------------------------------------------------------------------------------------------------------
-------------------------------------------------------------------MPLFSDTMTQRLILASNNAGKLKEFNEIL------------------------
--------G----PI--G--------------------------FT----LH--AQGE---FD------VPEA-D-----EPHATFVE--------------------------------
---------------------------------NALEKARHAA-----R-L------T--G------L-------------------------------------PALADDSGVCVNAF-
----------------------G-GAP----GV---YSARF-----A-------------------------------G----------------------------------E------
----PK--S-----------------DAR-NN-EKVI----ADLA----------A-------HA-D-------------------------KSAY-YYCVLV-----------------
-------------------YVR---H-----A----------------DD-------PQ----PV-IADGRWDGE-----------------------------------ITSHA-----
----------------R---GSN--G-------F-GY-D---------------------------------------------------------------------------------
---------------------------P---HFFI-P---A-L-----------------------G---------------K-CA--AEL-----TAQ---------------------
------------------------------------------------------------------------------------------------------------------------
------------------------------------------------------------------------------------------------------------------------
------------------------------------------------------------------------------------------------------------------------
------------------------------------------------------------------------------------------------------------------------
----------------------------------------------------------------------------------------------------------------------E-
----KN-------ALS-----------------HR-------------GQAL-----------------------RALVE----------------------------K--------L--
-----K------------------------------------------------------------------------------------------------------------------
------------------------------------------------------------------------------------------------------------------------
------------------------------------------------------------------------------------------------------------------------
------------------------------------------------------------------------------------------------------------------------
----------------------------------------------------------------------------------XXX-----------------------------------
------------------------------------------------------------------------------------------------------------------------
------------------------------------------------------------------------------------------------------------------------
------------------------------------------------------MKPLA--VAIMGPTASGKTAAALAI---------A-------------------R-----------
---A-----------------IP------A------------EIISVDSALVYRDMDIGT-AKP---------SA------Q-------------E------------------------
---------LAS---------VPHH-LIDIIDPT----ES----YSVAQFCKDTIRLVTEI------SA-RG-KLPLLV-GGTMMYFKGLTDGL-D-D-LP-------------------
---------------T--ADV-------A-VRAA------IE---AQ--AAQIGWPG-----MHDKLRALDPE---TAARL---A--P----------N------DAQRINRALEII---
E--------------LSG-----------R--------PMS---------ELLA-----------------------KRDKT--------------------------------------
---------------------ELP---------------F-------------E------------LL------S--FA-LEP--SDRSVLHARIATRFDQML-------G----T----
-------------SDATGLVAEVAG-----LR--------------------------------AR---G---D-LH------PSL--------------------------------PS
M----RCV-G------YRQ--------AWEYL-----------------D-------G------S-------------------I-------------------D-------R-------
-----A-------------AL-------RET-----GIIATRQLAKRQLTWL--------------------R---S-----------M-----PSR-I----V-----I----------
DCLA------D-KSA-ET---ML--A----AITRRSA------K-------------------------------XXX------------------------------------------
------------------------------------------------------------------------------------------------------------------------
------------------------------------------------------------------------------------------------------------------------
------------------------------------------------------------------------------------------------------------------------
------------------------------------------------------------------------------------------------------------------------
------------------------------------------------------------------------------------------------------------------------
--------------------------------------------------XXX------------------------------------------------------------MHAVLNF
T---RLQD--LID---QQA---------LTG-------------K------RVFIR--ADLNVPQ--------DDNGA---------------------------------------IT-
------E--DTRIRASAPAIAA------------------------------------------ALKAGAA-VMV-TSHL-----------G----R-----------------------
PT------EGEFKPE----------------------------------------------------------------------------------------------------DSLAP
VAARL--A---EL-L---------------------GQP--------VE--------------LKQDW-----------V----GG----------------------------------
-------------------------VD---VAPGQ-------V----VLLENC--------------R-V----NK-GE--------------K------K----ND-------------
-----DA---------------LARQMAS--LC-------------------------D--------IYVNDAF-GTAHR-AEATTHG--I-AKFA--------------------PV--
--ACAGP--------LLAAELDALGKAL---------GAP---A-RPL--LAIVAGSK---------VSS----K--------------------------LSI----------------
--------LKA-----LAD----KVDNLIVGGGIAN-----------------TFMK-AV--GLNI--G-K---SL------AEA-----------------------------------
------------------------------------------------------------DL--VA-EAK----SII--DMMAA-----------------------------------R
GA-----------QV-----P----IPVDVV--C---------------------------AKQFAP-DAAATVKDVA---------------------D-----------VADD-----
------DM-----ILDIG----------------------------------------------PKTAA--MLADQIA--KAGTVVW--------------------------------N
GPVG--VFE--------FD-------Q--------F----------GHGT----RTLAL-AIA------------D-SK-AFSIAGG---------------------------------
---------------------------------------GDTLAAI-------------A--K-YE---------I------AD-----RIG---------------------Y---IST
GGGA-FLE--FLEG-K-TLPAVDILLQRSAT-----------------------------------------------------------------------------------------
-XXX--------------------------------------------------------------------------------------------------------------------
------------------------------------------------------MPIRLIVG----L-GNPG-------PEYELTRHNAGFWLVD-----------NL--------ANS-
---------LPA---C------RL---QR--E----S------------RFNALV-----------------ARSSI--------------K-----G--Q-----E--------VW---
--LLEP--QTFMNRSG-QSV-G-------ALAR-------------F--F----------K----IN------------P--DE--------------VLVVHDELDLAPGVVKMK-KGG
SSGGHNGLKDITAAL----------GTQDYWRLRIGI----------G----------H-----P----RV----------------L---GS----Q-------Q------PVAD---Y
VLHRPRKEEQL----L-IDESI-DK----------------------------SLRVLPLAVEG-----K---FDIATMQ----LH--TV------------------------------
-------------------------------------------------------------------------------------------XXX--------------------------
-----------------MAKHS-----KTI--PARGLRVA-------DQIQRDL------------------------A-EIIAY-G--LK-DP--------------------------
-------------------------------------------------------------------------------------------------RI----G--M---------I--T
ITEVQITPDYAHAKVFF-----TM--L------------K--------------------D-----------DK--------E-------------------TV--K-------------
N-----------TVEGLGAAAGFIRNQLGKR--L--H--IHTL-----PMLHFVHD----TSTA---RGMEMSLLI----N-----------------QA-----N--A-----------
------------------------------------------------------------------------------------------------------------------------
-------------SRAA--DA-----EPDEKPASPTESAAPEADA---------------------------------------------------------------------------
------------------------------------------------------------------------------------------------------------------------
-----------------------------------------------------------------------------------------------------------XXX----------
------------------------------------------------------------------------------------------------------------------------
-----------------------------------------------------------------------------------MQNSLLKPRIIDVE---AL------G----A--GHAK
VVMEPFERGYGHTLGNALRRVLLSSMVGYAPTEVTIA-G---VVHEYSSLDGVQEDVVDLLLNLKGVVFKVH----N-R-D---------SVTLTLKKE------G-EGAILASD-IDLP
H--D-VELINPDHVIAHLTAG--GKLD-----MQIKVEKGRGYVPGNV---------RR----------LSED-T-----------NKTIGRIILDA----SFSP--VRRVSYFVESARV
-EQRTDLD--KLVINI---ETNGVIT-PEEAIRQSARVLVDQLN----------V---FA------------------------------------------ALEG--------TEA---
AA-----EA--------PSRA--------PLV--D------PIL-------LRPVDDLE-LTVRSANCLKAENIYYIG---D----------------------------------LIQR
SENELLK-TPNLGRKSLNEIKEVL--------ASRGLTLGMKLENWPPAGLEK--------------------------------------------------------XXX--------
----------------------------MAR----------------IT-----IEDCLK----------SI-----P--NR--------FQLTLAATYRARQLL-------Q--G----
--------------------HT-PKVDAK------D--------------------------------KPTV-----VALREIAAGK-VG------IEML--------------------
------------------------------------------KKVP-----M-----------------------------------------------XXX------------------
------------------------------------------------------------------------------------------------------------------------
------------------------------------------------------------------------------------------------------------------------
-----------------------------------------------XXX------------------------------------------------------MPATDADSTLAPPG--
------------VEGAGPAPARRRAAPRSGVAGARISGQPAFVLHSYPYKETSLIVDMFTRDFGRIGL----------V---AKGAK--RPHS-KLRGV-LQTFQPLQASW-------SG
--------K----SE------LRTMIDAEWVGGM---LPL---EKTALLCGFYL--NELLVKLL--A-RDD-P----HPA-LFDHYVATLNQ---L----AHNE----------------
--------------------------------------------------------PAPIV-----------L------R------------K-F-----------ERALLKETGV---A
ADLTRCTSTR------------A------AVE-----------------ADAE------Y-------------VV----------DPEQGARLVR-------------------------
------------------------AA--DVWPVVSGK-------------------TLL----DMEN--------EDY----AD-AA--------------TQ-----------------
------------------------------------------------------------------------------------------------------------------------
----------------------------------------------------------------AQSKQLMRFLLAHHL---------GGAPL--NT--RQILI-----DLMQL------
-----------------XXX----------------------------------------------------------------------------------------------------
------------------------------------------------------------------------------------------------------------------------
------------------------------------------------------------------------------------------------------------------------
------------------------------------------------------------------------------------------------------------------------
------------------------------------------------------------------------------------------------------------------------
------------------------------------------------------------------------------------------------------------------------
----------------------------------------------------------------------------------------------------------------------XX
X----------------------------------------------------------MPTI-NQL--IRNPRVALTVKSK-----SPAL--EN-------------------SPQKRG
VCTRVYTTTPKKPNSALRKVAKVRL-TNGFEVISYIGGEG--HNLQEHSVVLL--------------------RGGRV----KDLPGVR--YHM-VRGALDTQG--------VK------
--D------RKQARSKYGTKRA---------K--------A----GKK---------------------------------XXX------------------------------------
------------------------------------------------------------------------------------------------------------------------
------------------------------------------------------------------------------------------------------------------------
------------------------------------------------------------------------------------------------------------------------
--------------------------------------------------------------------XXX-------------------------------------------------
--------MKTFSAK---GHE--V-------Q--RDWFVVDATDLVLGRVASEVALRLRGKHKPEFTPH--VDT-G-DFIVVINAGKLRV-TGT------------K---ATEKTY----
----Y-RHS-GYPGGIYETNFKKMQ-E-RF-------------P-GRALEKAVKGMLPK-GPLGYAMIK-KLKVYAEGSH--PHAAQ---------Q---------------------PA
ALV--LFK----------------------------------------------------------------------------------------------------------------
----------------------------------XXX-----------------------------------------------------------------------------------
------------------------------------------------------------------------------------------------------------------------
---------------------------XXX------------------------------------------------------------------------------------------
------------------------------------------------------------------------------------------------------------------------
------------------------------------------------XXX---------------------------------------------------------------------
------------------------------------------------------------------------------------------------------------------------
----------------------------------------------------------------------------------------------MRHRHG--LR-KLNRTSSHRLAMLRN
MTVSLLR--H--------------EAIKTTVPKAKELRRVIEPILT-------------MGK-------T-------------------D------------------------------
---------T------LANKRLAFSR----L--------------------------R------------------D---R------EM--------------VLK--------------
----------------------L----------------------------------FAE--------L-GPRYA--NR-------------------NGGYLRILKM-G----------
----------------------FR-V-G-DNAPMAYVELMDR--------------------------PEITSADDAPTAE---------------------------------------
-----------------------------------------XXX----------------------------------------------------------------------------
------------------------------------------------------------------------------------------------------------------------
------------------------------------------------------------------------------------------------------------------------
------------------------------------------------------------------------------------------------------------------------
---------------XXX------------------------------------------------------------------------------------------------------
------------------------------------------------------------------------------------------------------------------------
------------------------------------------------------------------------------------------------------------------------
------------------------------------------------------------------------------------------------------------------------
--------------------XXX-------------------------------------------------------------------------------------------------
------------------------------------------------------------------------------------------------------------------------
------------------------------------------------------------------------------------------------------------------------
-----------------------------------------------------------------------------------------------------XXX----------------
------------------------------------------------------------------------------------------------------------------------
----------------------------------------------------------------------------------------------------------------XXX-----
-----------------------------------------MYAVIKTGGKQYKVVAGEKLKVEQI----------------------PADI--------G---S----E-------LTI
DQV-LAV-----------G--A------G-----D-T---IK---FGAPL-VEGATVLVTVV-AH-GRHDKVKIFKMRRRK-HY-QKH-QGHRQNFTEIQV-VSI-----NG--------
------------------------------------------------------------------------------------------------------------------------
-------------XXX--------------------------------------------------------------------------------------------------------
------------------------------------------------------------------------------------------------------------------------
------------------------------------------------------------------------------------------------------------------------
--------------------------------------------------------------------------------------------------------XXX-------------
------------------------------------------------------------------------------------------------------------------------
------------------------------------------------------------------------------------------------------------------------
------------------------------------------------------------------------------------------------------------------------
--------------XXX-------------------------------------------------MAHKKGGGT-TRNGRDSESKRLGVKVYGGQAINAGGIIIRQRGTPVR-------
--------A---------------------------------------------------------------------------------------------------------------
------------------------------------------XXX---------------------------------------------------------------------------
------------------------------------------------------------------------------------------------------------------------
------------------------------------------------------------------------------------------------------------------------
------------------------------------------------------------------------------------------------------------------------
------------------------------------------------------------------------------------------------------------------------
----------------------------XXX----------------------------------------------------------------------------------MARV---
CQV--TGK-GPMVGNNV-S---H-----A---------------N-----------N-KT------------KRRFLPNLQ-NRRIF-VESEN-RWV--SLRLSNAGLR-------VIDK
---------VGIDAVLVDM---------------------------------RARGEKV-----------------------------XXX-----------------------------
------------------------------------------------------------------------------------------------------------------------
------------------------------------------------------------------------------------------------------------------------
--------------------------XXX-------------------------------------------------------------------------------------------
------------------------------------------------------------------------------------------------------------------------
------------------------------------------------------------------------------------------------------------------------
------------------------------------------------------------------------------------------------------------------------
------------------------------------------------------------------------------------------------------------------------
------------------------------------------------------------------------------------------------------------------------
---------------------------------------------------------XXX------------------------------------------------------------
----------------------------------------------------------------------------------------MAVQQNKKSPSKRGMHRS--HD---FLV----
---APQL-G----------------I--EPT--T-GETH--LRHH---ISPN-G---F-----Y--RG--------------------RK-----VL--------------------KTK
NDE---------------------------------------------------------------------------------------------------------------------
----------------------------------------------------------------------------XXX-----------------------------------------
------------------------------------------------------------------------------------------------------------------------
-----------------------------------------XXX----------------------------------------------------------------------------
------------------------------------------------------------------------------------------------------------------------
------------------------------------------------------------------------------------------------------------------------
------------------------------------------------------------------------------------------------------------------------
------------------------------------------------------------------------------------------------------------------------
---------------------------------------------------------------------------------XXX------------------------------------
------------------------------------------------------------------------------------------------------------------------
------------------------------------------------------------------------------------------------------------------------
------------------------------------------------------------------------------------------------------------------------
------------------------------------------------------------------------------------------------------------------------
----------------------------------XXX-----------------------------------------------------------------------------------
------------------------------------------------------------------------------------------------------------------------
------------------------------------------------------------------------------------------------------------------------
------------------------------------------------------------------------------------------------------------------------
------------------------------------------------------------------------------------------------------------------------
------------------------------------------------------------------------------------------------------------------------
-------------------------------------------XXX--------------------------------------------------------------------------
MQIILLEKVVNVGNLGDVVKVKDGYARNFLIPQRMARRATAAAVAEFEVKRAELEKAA-AAKLSASQAQGEKL----------GGM-TISI-AQK---AGV-D-----------------
---------GRLFGSVTNFDIAEAL--S-------------K--Q-------------G-F----A-VE--------KA-QVRM--P-N-G--P----LKTTGEH-AVAVAL-----H--
-----TDV-V--VDITIAV--V--GEAA--------------------------------------------------------------------------------------------
-----------------------XXX----------------------------------------------------------------------------------------MSAPNQ
KIRIRLKAFDYKLIDQSALEIVDTAKRTGAVVKGPVPLPTRIQRFDVLRSPHVN-KTSRDQFEIRTHQRLMDIVDPTDKTVDALMKL-DLPAGVDVEIKLQ-------------------
--------XXX-------------------------------------------------------------------------------------------------------------
------------------------------------------------------------------------------------------------------------------------
------------------------------------------------------------------------------------------------------------------------
------------------------------------------------------------------------------------------------------------------------
-------------XXX--------------------------------------------------------------------------------------------------------
------------------------------------------------------------------------------------------------------------------------
---------------------------------------------XXX------------------------------------------------------------------------
----------------------------MTVENIN-KAAI-----IADNA--RAQNDTGSPEVQVAL--------------LTARINELNG-HFK-AHQKDHHSRRGLIMMVNRRKSLLS
YLKA------------------------KDAT----RYRDLIAKLGLRK-----------------------------------------XXX---------------------------
------------------------------------------------------------MVVIRLARGG--AKKRPFFNIVATDSRNR--RD-GR-FIE---RIGFYN-P---------
------------------------MAAGGE------------------------------------------------------------------------------------------
------------------------------------------------------------------------------------------------------------------------
------------------------------------------------XXX---------------------------------------------------------------------
------------------------------------------------------------------------------------------------------------------------
----------------------------------------------------------------------------------------------------------XXX-----------
------------------------------------------------------------------------------------------------------------------------
------------------------------------------------------------------------------------------------------------------------
------------------------------------------------------------------------------------------------------XXX---------------
--------------------------------------------------------------------------MSV------------------------------TMREMLEAGVHFG
HQTRFWNPKMAPFIFGHRN-KIHIINLEKTM-----------------------------------------------------------------------------------------
-------------------------------GM----Y----------------------------------Q-----------------------------------------------
-------------------------------------------------E----------------------------------------------------------------------
------------------------------------------------------------------------------------------------------------------------
--XXX--------------------------------------------------------------------------MANTA----------QARKRARQAVKQNAHNSSQRSTLRTA
IKAVR---K----AI-----Q---A-------GD-------------K---------------------AAA--T----TIFQTSVSKIDSIADK-KI--IHKNKAARHKS---------
------------RLAA-AL--KAL---------S----A---------------------------------------------------------------------------------
------------------------------------XXX---------------------------------------------------------------------------------
------------------------------------------------------------------------------------------------------------------------
------------------------------------------------------------------------------------------------------------------------
------------------------------------------------------------------------------------------------------------------------
------------------------------------------------------------------------------------------------------------------------
------------------------------------------------------------------------------------------------------------------------
-------------------------------------------------------------------------XXX--------------------------------------------
------------------------------------------------------------------------------------------------------------------------
------------------------------------------------------------------------------------------------------------------------
------------------------------------------------------------------------------------------------------------------------
------------------------------------------------------------------------------------------------------------------------
------------------------------------------------------------------------------------------------------------------------
----------------------M--------------------R--HYE---I----------------V-------FIVHP-DQSE--------QVPAMIER-YKASV-TT-------R
GG---S-VH---RVE-DW---G-RRQMAYSI------QKL---------P----KA--------HYICMNIE-------------C------DN--E------T---L-VELETAF---K
FNDA--VLR---H--LT----VKMK-------------------------------K-------AE--------------TTPSPMMKS---------------VQRED-----------
---------------------------------------------------------------------------------------------------------AAKS-----------
-----------HRAEAPAP-----------AAAPAPAPA---------AA----------------------------------------------------------------------
-------------------------------------------------------------------------------------XXX--------------------------------
------------------------------------------------------------------------------------------------------------------------
------------------------------------------------------------------------------------------------------------------------
------------------------------------------------------------------------------------------------------------------------
---------------------------------XXX------------------------------------------------------------------------------------
------------------------------------------------------------------------------------------------------------------------
-------------------------------------------------------------------------------------XXX--------------------------------
------------------------------------------------------------------------------------------------------------------------
--------MIGNY----------------NY------------------------------GTGRRKSAVAR-VFI---K----V---------------------------GT------
----G---Q---IIV---N-------GKPA-SDYF-S-R-E-T--GLMVI--RQPL------------E-LT--G-N--V-------------E-R-FDIKVNVHGGGESGQAGAVRHGI
TRAL--IDY---------D--------------------A------A-------------L-KGDLARAGF--VTRDAREVERKKVG-LR-K-ARRAKQFSKR---------XXX-----
------------------------------------------------------------------------------------------------------------------------
-------------------------------------------------------------------------------------------------------MDIKKLQTLV-------
---------VDALEDVKGQDIQVFDTIH--------------LT-SLFDRIAVVSGTSNRQTKALAASV----RDKVKE-A--GGD----V-------VG-IEG---EDTGE--------
----------WVLVDLGDMIVHIMQP-AIRQYYRLEEIWG----D-----------------------------K----PVKLGAAKRKSTPEAAEAVAAKPKSKHLASTQEAPEVKPVR
ERKAPAAKKAATTATADKPKRAAAKKAAPVGKVVKVAPTKSEEAAVKALKAQPPKRAAAKVAKVAADAAPVKKVIKRVAKKTADE-----------------------------------
-----------------------XXX----------------------------------------------------------------------------------------------
-----------------------------------------------------MLERAVELVLGFDFGVKRIGIAMGNT-LTGQAQPL--AVV--------K----A----I--D-ND-T
------RFQ--QIGALIAEW-RPARLVVGEPRH----P-DGA--EH-DMTLRCRRFANQ-L---------HGR-Y--------A-LP--VHL--VDERYSSAVI----E--------A--
---------------------------------------R--------------RG-----E------------VIDAKAAAIILQQY------F------------D------------
------------D------H--------------A-------------------------------------------------------------------------------------
-----------------------------------NNN----------------------------------------------------------------------------------
------------------------------------------------------------------------------------------------------------------------
-------------------------XXX--------------------------------------------------------------------------------------------
------------------------------------------------------------------------------------------------------------------------
------------------------------------------------------------------------------------------------------------------------
-------------------------------------------------------------------------XXX----------------------------------MNTLVNLVVV
L------------------Q---VISALVVIGLVLLQ--HGK--G--A-DMG-AAF----G--S--GASGS--LFGA--SGSSNFMSKSTGVFAAIFFGCTLA----LASF---------
-----------------------------------------------A-----KQGEITTDSGVMDRTTVPVAPPAPVT--------------------GPAAIPQTAPATPVEAAPAAP
VEAAPAAVTPATVPAPASPAGQVPK--------------------------------------------------------------------XXX------------------------
------------------------------------------------------------------------------------------------------------------------
------------------------------------------------------------------------------------------------------------------------
------------------------------------------------------------------------------------------------------------------------
------------------------------------------------------------------------------------------------------------------------
------------------------------------------------------------------------------------------------------------------------
------------------------------------------------------------------------------------------------------------------------
------------------------------------------------------------------------------------------------------------------------
------------------------------------------------------------------------------------------------------------------------
---------------------------------------------------------------------------------XXX------------------------------------
------------------------------------------------------------------------------------------------------------------------
------------------------------------------------------------------------------------------------------------------------
------------------------------------------------------------------------------------------------------------------------
-----------------------------M----------SIVD---------------------------------------------NKKAFHDYFI--EDRYEAGVVLEGWEVKAIR
DSRVHIKEAYVVV---------R--G-D-----------E--------LF-LFGAHVSAL-STA-SS-FT--H---PDAVRTRKLLLHRAEMDKLIGKV----------ERSG-YTLVPL
NLHY----K---------G---------G-R----------------------VKCEIGLAKGKK-MHDKRATEKDRDGKREVAAAMK-THRR---------------------------
------------------------------------------XXX---------------------------------------------------------------------------
------------------------------------------------------------------------------------------------------------------------
-----------------------------------------------------------------------------------------------MQHFTAH----LH------------
----D----------------------------------------------------------------------ES------------HTAALGAAL----------------------
---A---------------R---------AL---------------------------------------------LP--GLA-------------------------------------
---------------------------IYLHGDLGAGKTALTRA-LLQAA-----G----------HV---------------G---K----V----------KSPTYTLSE---PY---
------------------------------------------------------------------------------------------------------------------------
----------------------------------T------------------------ILLAGRIV-----N---VI-----HFDL------YR-M-----G----------------S
AE---E--F-L--DAGF----------REE-F------N--G--D---------N----ICIVEW----PE----------------------------------K--------------
------------------------------------------------------------------------------------------------------------------------
----------------------------------------A-QAVL---P----------P----P----------------------------------------D--------L----
N-V---------W-----------------------------------L-------SV------------------------------AG----------EG------------------
--------------------------RAVE-------LQALSDLGSLCLDRLKY-APNL-------------------------------------------------------------
------------------------------------------------------------------------------------------------------------------------
------------------------------------------------------------------------------------------------------------------------
---------------------------------------XXX------------------------------------------------------------------------------
------------------------------------------------------------------------------------------------------------------------
------------------------------------------------------------------------------------------------------------------------
----------------------------------------------------------------------------------------------------------------MSVKNKLT
LSVQY--------------------------------------------------------------------------------PDPRLQ------------------------ES---
V----TRQK------------VRR----WIQAA------L------------MAP--------------------------------------A-------------ELTIRF----VDA
DEG--------------RVLNRDYR----------------------------------------------G----K--DY--A-T-----NV---------------------------
------------------------------------------------------------------------------------------------------------------------
-----------------------------------------------------------------------------LT-F-----------------A-------------------Y-
--------N----EG-------EEIADDAPTQ-----------------------------------------------------------------ADIILCTDVL------Q------
REA------L--------E----------QN--------------KT----VEEHTAH----LIVHGVLHAQGYDH----EDDEEATEMEQLER----D----I--------LEAL--GY
PDPYAGDNPPD----------------------------------------XXX-----------------------MVWRQSTVLEYSADFLSNNLLEYPVFISNA--------YAQAA
APA--VQ------TGDMA--------SL------------------LAG-P---IPIFAL-M-FAVMYFLMI--RPQQKRAKEQKSMMDA-LAKGDEVVTAGGILGKV--SKV---A---
-----------D-A-YITIEIA---A-N----TEVVIQKQAI--ATLL--------------------------------------PKG-------------TL------------KSL-
---------------------------------------------XXX------------------------------------------------------------------------
-------------------MAK--D----D------------V-----IE------M-TGQVVENLPSATFKVK----L------E-------------------------------N--
-----------G----------HI-VLGHISGKMR-KNYIRILPGDRVNVEMTP-YDLS-K-ARIVFRTK---------------------------------------XXX--------
------------------------------------------------------------------------------------------------------------------------
------------------------------------------------------------------------------------------------------------------------
------------------------------------------------------------------------------------------------------------------------
------------------------------------------------------------------------------------------------------------------------
---------------------------------------------------------------------------------------------------XXX------------------
------------------------------------------------------------------------------------------------------------------------
------------------------------------------------------------------------------------------------------------------------
------------------------------------------------------------------------------------------------------------------------
------------------------------------------------------------------------------------------------------------------------
------------------------------------------------------------------------------------------------------------------------
------------------------------------------------------------------------------------------------------------------------
------------------------------------------------------------------------------------------------------------------------
------------------------------------------------------------------------------------------------------------------------
------------------------------------------------------------------------------------------------------------------------
------------------------------------------------------------------------------------------------------------------------
------------------------------------------------------------------------------------------------------------------------
------------------------------------------------------------------------------------------------------------------------
------------------------------------------------------------------------------------------------------------------------
------------------------------------------------------------------------------------------------------------------------
------------------------------------------------------------------------------------------------------------------------
------------------------------------------------------------------------------------------------------------------------
------------------------------------------------------------------------------------------------------------------------
------------------------------------------------------------------------------------------------------------------------
------------------------------------------------------------------------------------------------------------------------
------------------------------------------------------------------------------------------------------------------------
------------------------------------------------------------------------------------------------------------------------
------------------------------------------------------------------------------------------------------------------------
------------------------------------------------------------------------------------------------------------------------
-----XXX----------------------------------------------------------------------------------------------------------------
------------------------------------------------------------------------------------------------------------------------
------------------------------------------------------------------------------------------------------------------------
------------------------------------------------------------------------------------------------------------------------
------------------------------------------------------------------------------------------------------------------------
------------------------------------------------------------------------------------------------------------------------
------------------------------------------------------------------------------------------------------------------------
------------------------------------------------------------------------------------------------------------------------
------------------------------------------------------------------------------------------------------------------------
------------------------------------------------------------
>DC_HB_01_SPN181219-bin043-contigs num_genes:71|genes:ADK,AICARFT_IMPCHas,ATP-synt,ATP-synt_A,Adenylsucc_synt,Chorismate_synt,EF_TS,Exonuc_VII_L,GrpE,Ham1p_like,IPPT,OSCP,PGK,Pept_tRNA_hydro,RBFA,RNA_pol_L,RNA_pol_Rpb6,RRF,RecO_C,Ribonuclease_P,Ribosom_S12_S23,Ribosomal_L1,Ribosomal_L13,Ribosomal_L14,Ribosomal_L16,Ribosomal_L17,Ribosomal_L18p,Ribosomal_L19,Ribosomal_L2,Ribosomal_L20,Ribosomal_L21p,Ribosomal_L22,Ribosomal_L23,Ribosomal_L27,Ribosomal_L27A,Ribosomal_L28,Ribosomal_L29,Ribosomal_L3,Ribosomal_L32p,Ribosomal_L35p,Ribosomal_L4,Ribosomal_L5,Ribosomal_L6,Ribosomal_L9_C,Ribosomal_S10,Ribosomal_S11,Ribosomal_S13,Ribosomal_S15,Ribosomal_S16,Ribosomal_S17,Ribosomal_S19,Ribosomal_S2,Ribosomal_S20p,Ribosomal_S3_C,Ribosomal_S6,Ribosomal_S7,Ribosomal_S8,Ribosomal_S9,RsfS,RuvX,SecE,SecG,SecY,SmpB,TsaE,UPF0054,YajC,eIF-1a,ribosomal_L24,tRNA-synt_1d,tRNA_m1G_MT|separator:XXX
------------------------------------------------------------------------------------------------------------------------
------------------------------------------------------------------------------------------------------------------------
---------MINI-VLFGKPGAGKGTQAEFLKD-------------KY-----N-------LT---HL-STGDIFR--------F-NLK---N--------------D---TDL------
G--KQA-KA-FMD-----------------------------A-GD--LVPDEL-TIK-MLQDEV-----EK------N----P---Q-----S----------K-------GF---LFD
GFPRTIPQAD----------------ALD---AFL--------AS------KN-----W---------D---VT----ATIALEA-DDEILVKRLLER-G------KTSG----------
-------------------------------------------------------------------------R-I-D-D-Q---D-E-D-KIRNRYQ-----------------EYNDK
---TA-PL------MEYY----NKQ-------------N--K----FYPVN-GIG-SISEITERL-------------------------------------------------------
------------------------------------------------------------------------------------------------------------------------
-------------------------------SAVI---ETL-------------------------------------------------------------------------------
------------------------------------------------------------------------------------------------------------------------
------------------------------------------------------------------------------------------------------------------------
-----------------------------------------------------------------------------------------------------XXX----------------
------------------------------------------------------------------------------------------------------------------------
---------------------------------------------------------------------------MNTTKTIQSALISVFSKDGLEPIVRKLHE-QN--VTLYSTGGTED
FI-KNLGIPVVPVEDV--------------------------------TSFP--EILGGRVKTLHPKIFGGILNRQDNQSDV----QQM--EEFDIPQIDLVIVDLYPF-------EKT-
VA-----------------------------------SGASES--EIIEKIDIGGISLIRAGAKNFKD----TV-IV--ASVNEYSLLLDLIT--NQN---------GTTTL--------
--------------------------ENRKLFATKAFHVSSHYDGAIF-NYF-------------NTD-------------------------------------ETY-------YKESI
--------AN-----GQVL-RYGENPHQK--GFF--F----GDF-------------------------------------------DAMFT-----K-----LH--GK-ELSYNNLLDV
----DASVNLI--------LEF-------------------------KNED----PT-------------FAILKHNNACGLA-----TK-------------K-T----IKEAYLAALA
-GDPTSAFGGVLIANAKIDV-DTAKEI-------NQL-----------------FCEVVIAPAYDE--EAIAIL---SE--KK---NR-IILVQ------NDIP----------------
--------------------LPQKQ--------VRT-CLNG---LL---------VQDKN-NVTDNAA---------------------------------HL----K-T--VT------
--ITA-P----TAQE-VEDL-IFASKICKNTKSNTIVF-----AKN----K------T--------------LIASGTGQTSRVDALKQAIE-KA-------------------------
-----------------NNFG--FDLN------------------------GAVMASDAFFPFP---------DCVEIAKNAGITAVIQPGGSIKDELSINYCNENK--LAMVFTG----
T----RHFK-H-XXX--------------------------------MANLKEIRNRITSVSSTMQITSAMKMVSAAKLKK-AQDA---ITAMRPYAEKLTELLQNLS------------
-----------------ASLDGDIGEE----------FT--------------T----------QR--------------E------V------------KN-------VLIVAITSNRG
LAGAFNSNVIKEA-----K-----N-------------------------------------------------------------------------------------R-AAYYAG--
-------------------------------KQ---------------VDIFAIGKKGNDILT-----K------------------------------------TH--AV--IANQ---
--ST-----V------Y------------------D----------------------------E-LTF--DNVAAIAD---TLTQKF-L--------------------SGD----YDK
IELVYNQFKNAATQIVQIEQFL-PL---------API---------------------------------------------KSDKA--------VSAG---------------------
--------------------DY------IFEP----SKEEIVMTLIPKSLKTQLYKAIRDSFASEHGARMTAMHKATDNATELRNQLKLT----------YNK-ARQAAITNEILEIVG-
---------GAEALKG--------------------------------------------------------------------------------------------------------
------------------------------------------------------------------------------------------------------------------------
------------------------------------------------------------------------------------------------------------------------
----------------------------------------------------------------------------------------------------------------------XX
X----------------------------------MVISNKPLRFIIATFVACLPLISFANLTGDSIRVKTETHSAEVVTTHDEPIDSKTKIKEFISHHLLDSHDFTISANEET------
------------GEHYGFSL-------------------------------------------------------------------------------------PIILLDNGLQVFSSS
KFNHGESVAANNGNYYVLHHEKIYKTDASGKLNEGHGGHPTNVRPLD------------------------------------------------------------------------L
SITKSVIGI---I----GVAVFMFLLFT---------GLA-----------K--------------------------------------------------------SYTKNGGIASGA
GRFFEPLVLYIRDEMAIPNI-GEKN--YK----------------------------------KYM-SYLLTVFFFIFFLNILGLT-P--------------------------------
--------------------------------------------------------------------------------------------------------LGFNV--------TGN
I----VITASLAILTYLITTFSANKN--------------------------------------------------------YWSH------ML--------------WMP---------
--GVPVI----------------LR-----------------------------PV-------------LA-------V-I---ELLG-TVI-KPFSLMIRLYANMMAGHV---VL----
MSI---------IA--------LM---------FLFKSWLGSTLSFG-----------------------------LAFA-----------------------------LS---------
---IL-------EILVAFLQAYIFTM-LTSLYF-------------------GA-------------------------------GNEEHHHEEAHH-----------------------
------------XXX---------------------------------------------------------------MTVDLLLGLQWGDEGKGKIVDVL-----TSK---YDI--IA-
RFQGGPNAGHTL------EFD----G-I--------KHVLRTIPSGIF-HK--NNVNIIGNGVVIDPVVFK--------T-EIDGLAKFN-L--D----IKSK----LIISRKAHL----
----------------------------------------ILPTHRLLDAASE--------ASK--GK---AKIGSTLKGIGPTYMD--KTGR-NG-----IRV----GDI-----E-LE
---DF---KERY--R-ALAD--K-----------HEAM-----IK-----FYDVAIQ---Y-----------------NLEEL-----EK--------EFFEAVEEL----KKLDFI-DS
EEY----------L-H------QAQ-KAGKSILCEGAQGSLLDVDFGTYPFVTSS--NTTAAGACTGL-GIA-PNKIK-EVYGIFKA-YVTRVGSG--PFPTELF------D----E---
D-------------------------------------GATMAKV--G---N--EFG----SVTGRQRRCGWLDLVALKYAI-QVNG-V---TQLMMMKGDVLSGF-----STLKVCTDY
-----------------------Q--Y----KG-------------------KTIS-H-------------FPY---------NIEPENVTPV--YKEFKGW----KADLTGMST-----
YDELP-VELKEYIAFIEKE----VEVPIK-----------IVSVGPDRKQTILK-------------------------XXX--------------------------------------
------------------------------------------------------------------------------------------------------------------------
---------------------MAGNSFGTLFRVTTFGESHGEALGGIIDGCPSGIAL-DFDAIQFDMTRR----------KPGQ----SAI-VTQRKEEDEVQFLSGIF------E--GK
------TTGTPIGFIIPNTN----------------------QK---SDD--------------YSH--IKDSYRPSHADYV-YEKKYG-IRDYRG-GGRSSA---------RETASRVV
AGAIA------------------------------------KQA-------------------L-----P----EIKINAFVSSV----GEI--------------FID-----------
------KPY---QDLD------------------------------------------FSKI-----------------------------E-------------DNPV-RCP--DQASA
AKMEAYI---KEIKKS--GDTVGGTI----------TCVIQNVPLGLGEPVF--DKLHAELG-------------------KAMLSINAVKGFE--------YGSGFCGAKMKGSEHNDS
Y-----N--------------------------TDG-----TTKTNLSGGIQGGISNGMDIYFRVAFKPVATL-----------------------------------------------
------IQKQEVLTNT--NE-------IIE-QHGKGRHDPCV-----------V-------PR------AVPIVEA-----------------------------------------MAA
IVLADFY----------------------------LLNKTYQK-----------------------------------------------------------------------------
----------------------------------XXX--------------------------------------------------------------------MSTTITITAADVNKL
RQTTG-AGMMDCKKALVEAEG-----------D------F-------------D------------------------------------------KAIQNLREKGQKVADNR-SD-RES
SE------------GAA--VSFINA---DK--T---KGVIITLNCETDFVGKNESFV----TL-AKELVEKAINFSSKEEFLASDFNGIT-----------------------VAEKLIE
QTGVIGEKIEIGGFEILEGA-----FIGSYVH--------VNKIAALTAISAPIANAEALT----------------KDISMQVAS--M-G-----A----DTLSYKDFD-PAFVA---S
ELDARIAIIEKENEEAKRLGKTLKNVPKYISYSQLTEEV---------------------------------------------------------------------------------
--------------------------------------------------------------LKQAEEDAKAELKAEGKPEQIW------------------DK-ILPGKVQR-FISDNT
TLDQEKALLDQNFIK--D---------D-----S-----K-KVSDYVKAN--------N-VEI--TGFK-RVSLG---------------------------------XXX---------
------------------------------------------------------------------------------------------------------------------------
------------------------------------------------------------------------------------------------------------------------
------------------------------------------------------------------------------------------------------------------------
------------------------------------------------------------------------------------------------------------------------
------------------------------------------------------------------------------------------------------------------------
------------------------------------------------------------------------------------------------------------------------
------------------------------------------------------------------------------------------------------------------------
------------------------------------------------------------------------------------------------------------------------
--------------------------------------------------------------------------------------------------------XXX-------------
------------------------------------------------------------------------------------------------------------------------
------------------------------MTT---------ENTEM-------DKELDEVTLENNSN----------------------------------------------------
--------------------G----EQLI--------------------VE------------------------ELS------------------------------------------
IEE---------------------------Q-----LT-------Q-------DLAREKDKHLRLF-------AEFENFKKRTSKERIDLFKSANQEVLQAMLPVLDD---FDRAI----
---IE-----------------------------------IK----------------------KSEDE------------SVLK----G--VELIYDKLKNTLTSKG-LEEVS------
-V-RAG--DVFNADFAEA-----I---TQIP------------------------A-PSDKLK---------GKIV--DV------LEK-GYKL-------GD--------KIIRFPKVV
----IGQ-------------------------------------------------------XXX-------------------------------------------------------
------------------------------------------------------------------------------------------------------------------------
----------------------------------------------------------------------------MQLVFASNNKNKIQEIQKML------------------------
-------------PD--N--------------------------IQ----IL--SLEA---IGC-----TEEI-T-----ETATTIEG--------------------------------
---------------------------------NAILKSNYVT-----EKY---------G------Y-------------------------------------DCFADDTGLEVEIL-
----------------------N-NEP----GV---YSARY-----A-------------------------------G----------------------------------E------
----QK--N-----------------DND-NM-NKLL----ENLS------------------DKTN-------------------------RNAQ-FKTVIA-----------------
-------------------LNI---------K----------------GK-------QH-------LFTGIAKGE-----------------------------------ITIEK-----
----------------K---GNQ--G-------F-GY-D---------------------------------------------------------------------------------
---------------------------P---IFKP-E-----------------------------G-------------FTQ-TF--AQL-----SMD---------------------
------------------------------------------------------------------------------------------------------------------------
------------------------------------------------------------------------------------------------------------------------
------------------------------------------------------------------------------------------------------------------------
------------------------------------------------------------------------------------------------------------------------
----------------------------------------------------------------------------------------------------------------------E-
----KA-------EIS-----------------HR-------------GKAT-----------------------KLLIN-------------------------------------F--
-MNSKV------------------------------------------------------------------------------------------------------------------
------------------------------------------------------------------------------------------------------------------------
------------------------------------------------------------------------------------------------------------------------
------------------------------------------------------------------------------------------------------------------------
----------------------------------------------------------------------------------XXX-----------------------------------
------------------------------------------------------------------------------------------------------------------------
------------------------------------------------------------------------------------------------------------------------
-------------------------------------------------------MAKYL-ITILGPTAIGKTALSVQL---------A-------------------Q--HFK------
-----------------------------C------------DIISCDSRQFFKEMKIGT-AVP---------ND------S-------------E------------------------
---------LAS---------AKHH-FIQNKSIF----EH----YTVGDFEKEAIAKLDEL------FL-TN-DYAVMV-GGSGLYVDAVLKGF---DSIP-------------------
---------------D--IDA-------S-VREE------VI---SN--YEKLG-IEY----LQQKLKELDSD---YFEKITIDN--P-----QTFQ-N-------PQRMMRFVEVC---
I--------------GTG-----------K--------SYS---------SFLNQK---------------------TNLRT--------------------------------------
---------------------------------------F-------------T------------PI------L--IG-LEA--DR-NIIYNRINQRVDNMM-------N----E----
-------------G----LLTEAQK-----LY--------------------------------PN-----------------KDL--------------------------------NA
L----QTV-G------YRE--------LFSYF----------------------------------------------------------------------------------------
-------------------DSEFTLEFAVEE-----IKKNTRRFAKRQLTWF--------------------K---R-----------N-----ENT-K----W-----F----------
----------HYETE----------I---SKIISYIN------SKNNATKTK-----------------------XXX------------------------------------------
-----------------------------------------------------------MASTR--------------------------------------------------------
------------------AAIRY--------------AKA------ILE--MAD------------------------------------------------------------------
-------------------------T----I-GVAKEVSNDMSLIASTINSNSELNDFIENPIIKVEVKESA------------------------------------------------
----LLE---------VFP-----EING------------------------------------V----TKGLFHLLF--ENKR-FEIL------ENV-------------ALEYNKLFD
---E--LN-GI--EV--------AKVT-TAFP--MDSDLKTKV-L--AKI-----AT-FS-----NK------N-----------------ITIE---NIV-D--PSII---GGF-IIRI
GD--M-QYNASIANRLQVL------KRELSN-------------------XXX-----------------------------------------------------------------MK
T----IKD---------FN---------FSG-------------K------KALIR--VDFNVPL------------D-----ENFN------VT-------------------------
------D--ATRIEAAKPTIDK------------------------------------------IISDGGS-VIL-MSHL-----------G----R-----------------------
PK---------GK-------EEK--------------------------------------------------------------------------------------------YSLKH
IVKKA--S---EI-L----------------------GT------E-VI---------F----AT-DS-----------K----GE----------IAQSAA------------------
-------------------------KN---LKPGQ-------V----LLLENL--------------R-F----YE-EE--------------E------K----GD-------------
-----VA---------------FAKELAS--LG-------------------------D--------IYVNDAF-GTAHR-AHASTTI--I-AQFF--------------------AE--
-NKCFGA--------LLAKEIESLNKVL---------QNS---E-KPV--TAVLGGSK---------VSS----K--------------------------ITV----------------
--------IEN-----ILD----KIDHMIIGGGMTF-----------------TFIK-AL--GGKI--G-N---SI------CED-----------D-----------------------
------------------------------------------------------------K---ME--LA----LEI----LKK------------------------AKE--------K
NV-----------QI-----H----LPVDMV--I-------------------------ADKFSNDA--ETKIVNVNE---------------------------------IPDG-----
------WQ-----GLDAG----------------------------------------------PKSLE--AIQKVIM--ESKTILW--------------------------------N
GPLG--VFE--------LP-------K--------F----------ANGTISLGKFISE-STA------------N--G-AFSLVGG---------------------------------
---------------------------------------GDSVAAV-------------K--Q-FE---------L------ED----K-MS---------------------Y---VST
GGGA-MLE--MLEG-K-TLPGIAAILK---------------------------------------------------------------------------------------------
-XXX--------------------------------------------------------------------------------------------------------------------
----------------MKNWFSNLFSTT---TENETDCRKPEVREHQKSNIKSMSNKFLIIG----L-GNIG-------AEYVNTRHNIGFKVLD-----------FL--------AKK-
---------ESL---------------SY--E----T------------VRLGAI-----------------AKYQF--------------K--------G----KS--------IF---
--LLKP--NTYMNLSG-KAV-K-------FWME-------------K--E----------N----IP------------L--EN--------------IFVITDDLNLSFGAIRIK-PKG
SDGGHNGLKSINFEL----------NTQNYNRFRFGI----------S----------D-----E--------------------------FK----K-------G------RQVD---Y
VLGEWNDEEKA----K-LPERL-EI----------------------------ASEIIKSFAAA-----G---LENTMTQ----FNGK--------------------------------
-------------------------------------------------------------------------------------------XXX--------------------------
----------------------------ME--TNRQKKIG-------GVIQKDL------------------------V-DILQGEVRKNG-VS--------------------------
-------------------------------------------------------------------------------------------------NL-------V---------I--S
VSKVLVTTDLSVASIHL-----SI--F------------P--------------------Q-----------EK----------A---------------------A-------------
E-----------TLAAIKTNTKLIKHDLSQR--V--RLQLRKV-----PNLTFFID----DSLD---YIEKIDNAL----A-----------------AK-----E--N-----------
------------------------------------------------------------------------------------------------------------------------
-------------PIEN--RD-----LLEKRRSI--------------------------------------------------------------------------------------
------------------------------------------------------------------------------------------------------------------------
-----------------------------------------------------------------------------------------------------------XXX----------
------------------------------------------------------------------------------------------------------------------------
----------------------------------------------------------------------------------MAIFNFQKPDKVIMI---DS------T----D--FEGK
FEFRPLEPGYGLTVGNALRRVLLSALEGYAITSVRIE-G---VDHEFSTISGVVEDVTEIILNLKQVRFKRQIE--D-I-D---------NESVTISVS------G-KNQLTAGD-FQKF
I-SG-FQVLNPELVICNL-DP-KVNLN-----FELTIEKGRGYVPAEE----------N---K--KQ----N---------------AAIGTIFTDS----IFTP--VKNVKYAIENFRV
-EQKTDYE--KLVFEI---KTDGSIN-PKDALTEAAKVLIHHFM----------L---FS-----------------DE------------------RI---TLEA--------DEI---
AQ-----TE--------SYDE------ESLHM--R------QLL-------KTKLVDMD-LSVRALNCLKAAEVDTLG---D----------------------------------LVSF
NKNDLMK-FRNFGKKSLTELDELV--------AIKNLNFGMDLAKYKLDKE----------------------------------------------------------XXX--------
-------------------MDLKKTNAPVNT----------------IT-----YNKSTI----------EE-----PTGNV--------YEAITIMAKRANQIN-------S--E----
-----------------------IKKELT------E--------------------------------KLEEFATYNDSLEEVFENK-EQ------IEVS--------------------
---------------------------------------KFYEKLP-----KPHALAVQEWLDDKIY--HRDG--------NK----------------XXX------------------
-----MTEEIEFILDSTKESM-NGSIAHLEKEFLNIRAGKASPAMLGS--VFVDYY--G-S-QTPL--SQVANMNVPDARTITIQPFEKKMLQTIEKAIMV-A-NIGFNPMNNGDII---
IISVPPLTEDRRRDLAKQAKAEAEDAKIGIRNVRKDAN--N-EIK--KLE--K-EG-TSEDICKSAEDEVQ-NLTNSF-IKKVDELLVIKDAEIMKV-----------------------
-----------------------------------------------XXX----------------------------------------------------------------------
----------------------------------MQVKTKAIVISTLKYQEKSLIVKCFTQSDGLKSY----------F---VRDAF--SNRKSNQKIAYFQPLTILEIEA---------
--------LHKNKGT------LEHFKEIKLASAF-QTIHA---NIFKSTIVIFL--SEILQHSI--H-EEE-K----NQD-LFTFLETALLW---L------------------------
-------------------------------------------------DTHNEIANFHLI-----------L---------------------------------MLEMTKFFGF---Y
PDDSEIGFKF-------------------------------------------------F-------------------------DSNEGVFTPF-------------------------
----------------------------QGTNCLSEH-------------------ETH----LLKK--------LISLKFDSD----------------------------QKIFAAI-
------------------------------------------------------------------------------------------------------------------------
-----------------------------------------------ER---------------QIILKILLDFYSIHL--------DGFRKPKSLDVLKEVFS----------------
-----------------XXX----------------------------------------------------------------------------------------------------
------------------------------------------------------MSFTYPKIEKLKSKNTIDLL---F-----------S-------------------EGK----TVS-
-------------KYPLRLV-F-----------V--------------------------------------P--------TV-----FG-E----------------------------
---------------------------------------------------------------------------------------DT---------------------------P---
LKMGVSVSKK--H-F-K-K-AVDRNYFKRVLRETY-----R--------------------------L-------------N-------K-------H-LLI-----------E--NI--
---NKPYA-F--M----------F---L-Y-Q----------T----------------------------------------K--DRL----------S---YEEI----N-T-KTI--
------------QL---F--EK-F------VTF------IKEEK--------------------------------------------------------------------------XX
X----------------------------------------------------------MPTI-QQL--VRTGRTQITKKSK-----SVAL--DS-------------------CPQRRG
VCTRVYTTTPKKPNSAMRKVARVRL-TNGNEVNAYIPGEG--HNLQEHSIVLV--------------------RGGRV----KDLPGVR--YHI-VRGALDTSG--------VA------
--G------RTQRRSKYGAKRP---------K--------E----AKK---------------------------------XXX------------------------------------
------------------------------------------------------------------------------------------------------------------------
------------------------------------------------------------------------------------------------------------------------
------------------------------------------------------------------------------------------------------------------------
--------------------------------------------------------------------XXX-------------------------------------------------
------------------------------------------------------------------------------------------------------------------------
------------------------------------------------------------------------------------------------------------------------
------------------------------------------------------------------------------------------------------------------------
----------------------------------XXX-----------------------------------------------------------------------------------
------------------------------------------------------------------------------------------------------------------------
---------------------------XXX------------------------------------------------------------------------------------------
------------------------------------------------------------------------------------------------------------------------
------------------------------------------------XXX---------------------------------------------------------------------
------------------------------------------------------------------------------------------------------------------------
----------------------------------------------------------------------------------------------MRHGKK--FN-HLSRQTGHRKLMLAN
MACSLIE--H--------------KRINTTVAKAKALKQFVEPLIT-------------KSK-------E-------------------D------------------------------
---------T------THNRRIVFAY----L-------------------------------------------------R----SKYA--------------VTD--------------
----------------------L----------------------------------FRD--------V-AAKVG--DR-------------------PGGYTRIIKV-G----------
----------------------NR-L-G-DNADMAMIELVDFNELYNGGKKEVKKAKSRRGGKAKGADTTVAATETKETKVVEEKAPEAEVETPQIDAQVEETPEADAEDKKETE-----
-----------------------------------------XXX----------------------------------------------------------------------------
------------------------------------------------------------------------------------------------------------------------
------------------------------------------------------------------------------------------------------------------------
------------------------------------------------------------------------------------------------------------------------
---------------XXX-----------------------------------MA--DLMKFVKDE--------------F-------VTR---------K-----DFP-----------
---------EYG---AGDTITV---YYEI-----------------K-----------E------------------------G---E--------KT--------------RTQFFKGV
VIQR-RG-SG-NT-E-TFTIRKM-SGAI-GVERIFPVNLPALQKIEINKKG---A--VRRARIFYFRE--LTG-K--KA-----KIK----------D----------------------
---------KRR------------------------------------------------------------------------------------------------------------
--------------------XXX-------------------------------------------------------------------------------------------------
------------------------------------------------------------------------------------------------------------------------
------------------------------------------------------------------------------------------------------------------------
-----------------------------------------------------------------------------------------------------XXX----------------
-------MPRS-VNSVAKRARRKKIMKQAKGFFGRRKNVWTVAKNAVEKAMCYAYRDRKVNKRNFRALWIQRINAGAR----------LE-------G-----M--SYSQFMGKVKANGI
ELNRKVLADLAMNHPEAFKAVL-K---------KVK----------------------------------------------------------------------------XXX-----
-----------------------------------------MYAIVEIAGQQFKVSKDLKVYVNRL----------------------TNEE--------G---S----K-------ISF
DKV-LLV-----------D--D------N-----G-T---IT---LGAPA-IEGASVEAKVL-QH-LKGDKVIVFKKKRRK-GY-KKR-NGHRQYLTQIVI-EGI-----SA--------
---------TGTKKATAKKEAAPAAATEVEAPKKKAAPKKAEKTEE--------------------------------------------------------------------------
-------------XXX--------------------------------------------------------------------------------------------------------
------------------------------------------------------------------------------------------------------------------------
------------------------------------------------------------------------------------------------------------------------
--------------------------------------------------------------------------------------------------------XXX-------------
------------------------------------------------------------------------------------------M-------S---II-IKP----IVTEKVT-
---------------KE-----S----------E----V---------------L-------N-----R-------FGFYVNKK-----ANKVEIKKAVEATY-----G---VTIVSVNT
MN---V-RPD-RTT----KYT----K--S----GLIS--GK--T--N-----A--A-KKAFVQVQE--GE-T-I----DFYN--NIQ---------------------------------
--------------XXX-------------------------------------------------MAHKKGVGS-SKNGRESESKRLGVKIFGGQAAIAGNIIVRQRGSKHNPGENV-Y
MGKDHTLHA------RVDGVVKF----------------QK-KG-E-N-------KSYVS------ILP-------------FEA-----------------------------------
------------------------------------------XXX---------------------------------------------------------------------------
------------------------------------------------------------------------------------------------------------------------
------------------------------------------------------------------------------------------------------------------------
------------------------------------------------------------------------------------------------------------------------
------------------------------------------------------------------------------------------------------------------------
----------------------------XXX----------------------------------------------------------------------------------MSRV---
CDL--TGK-KAMVGNNV-S---H-----A---------------M-----------N-KT------------KRKFSVNLL-KKRFY-LPEED-RWI--TLRVAASTIK-------TINK
---------NGIAAVLKKA---------------------------------QSQGFIK-----------------------------XXX-----------------------------
------------------------------------------------------------------------------------------------------------------------
------------------------------------------------------------------------------------------------------------------------
--------------------------XXX---------------------------------------------------------------------------MSGLIGRKIGMTSIFD
-E---------NGKNI-PCTVIEAGPCVVTQV-RTKG--------VDGYEALQLGF---D---DK-------------N--E---KHST--KAAL--GH----F------K---KA--GT
V------------AKKK-------VVEF--------------------------------------------------------------------------------------------
-------------QD--FATEQKLGDLIDV--S-IF-SEG--EFVDVQGVSKGKGFQGVVKRHGFGGVG--QATHGQH----NRLRAPGSV---G---A-----S---SY----PS----
R-VF-KGMRMAGRMGGDNVKVQ------------N-LRVLKV--------------VAE-----------------KNLL---VIKGCIPGC-NNSYV--II-------Q-------K--
------------------------------------------------------------------------------------------------------------------------
---------------------------------------------------------XXX------------------------------------------------------------
----------------------------------------------------------------------------------------MAHPKRKISKTRRDKRRT--HY---KAT----
---VAQI-A----------------T--CPI--T-GEAH--LYHR---AYWHEG-KMY-----Y--RG--------------------QV-----VI-----------DKQ--VA--VA-
------------------------------------------------------------------------------------------------------------------------
----------------------------------------------------------------------------XXX------------------------------------MP---
------KMKTKSSAKKRF-KVT---GSGKIKRKHAFKSH-I--LT-KKSKKRKLALTHSALV-HK--TDM-KSIKQ-QLRII--------------------------------------
-----------------------------------------XXX----------------------------------------------------------------------------
------------------------------ME-------VKVLD-F--NGKDT--G-RK---VQLSDSVFG-IEPN---NHAVYLDVKQYLANQRQ--GTHKAKERAEVTGSTRKI---K
KQKGTGTAR-------AGSIKNPLFKGGGRVFGPR-P---RSY-SFKLNKGLKRLARKSAFSIKAKESNIIVV---E-----DFNF-------------E-TP--NTKNFINVL--K-A-
---LG------------------------------LENK---KS-LFVL--------------------G----------DS--N-----KNVYLSSRNL--K-ASNVVSNLELSTYAIL
----NANNLVL----L-EG------SLEG---IE-----------E---------------------------NLSK-------------------------------------------
---------------------------------------------------------------------------------XXX------------------------------------
------------------------------------------------------------------------------------------------------------------------
------------------------------------------------------------------------------------------------------------------------
------------------------------------------------------------------------------------------------------------------------
------------------------------------------------------------------------------------------------------------------------
----------------------------------XXX-----------------------------------------------------------------------------------
------------------------------------------------------------------------------------------------------------------------
------------------------------------------------------------------------------------------------------------------------
------------------------------------------------------------------------------------------------------------------------
------------------------------------------------------------------------------------------------------------------------
------------------------------------------------------------------------------------------------------------------------
-------------------------------------------XXX--------------------------------------------------------------------------
MELILNKDVQNLGFKDDVVTVKNGYGRNFLIPQGHAHLATSSAKKVLAENLKQRAHKE-AKVVADAKALAEAL----------KAI-EIKI-SAK---AGG-E-----------------
----------KLFGSITNIDIAEAL--A-------------K----------------GGQ----N-ID--------RK-FITS------G--I----VKRTGKY-TANVRL-----H--
-----RDV-I--IELPYEI--V--AEKA--------------------------------------------------------------------------------------------
-----------------------XXX-------------------------------------------------------------------------------------------MSQ
KIRIKLKSYDHMLVDKSAEKIVKTVKSTGAVVTGPIPLPTHKKLFTVLRSPHVN-KKAREQFEVMSYKRLIDIYSSSSKTIDALMKL-ELPSGVEVEIKV--------------------
--------XXX-------------------------------------------------------------------------------------------------------------
------------------------------------------------------------------------------------------------------------------------
------------------------------------------------------------------------------------------------------------------------
------------------------------------------------------------------------------------------------------------------------
-------------XXX--------------------------------------------------------------------------------------------------------
------------------------------------------------------------------------------------------------------------------------
---------------------------------------------XXX------------------------------------------------------------------------
----------------------------MYLTKEI-KAEI-----FAKHG--GKAENTGSAEGQIAL--------------FTHRISHLTE-HLK-KNRHDFNTERSLVLLVGKRRALLD
YLKK------------------------TEIN----RYREIIKVLNIRK-----------------------------------------XXX---------------------------
-----------------------------------------------------------MSVKIRLQRHG--KKQKPFYWVVAADARSK--RD-GK-YLE---KIGTYN-P---N--TNP
---A-------TIELNI-DKAVQWLHNGAQPTDTAKAIL---------------S--------YKG-------------AL----L-------------KHHLDGGIRKGALTQEQADAK
LAAWLEAKA-------------------GKVDSKKDGLTKAQADAKAKAFKAEQAVNAKRLADAAKAEADAIAAETPAVEEEVADSSASEQAEQVEASNEEVAAEETPAAEENNEEAQA-
------------------------------------------------XXX---------------------------------------------------------------------
------------------------------------------------------------------------------------------------------------------------
----------------------------------------------------------------------------------------------------------XXX-----------
------------------------------------------------------------------------------------------------------------------------
------------------------------------------------------------------------------------------------------------------------
------------------------------------------------------------------------------------------------------XXX---------------
------------------------------------------------------------------------MSNKV------------------------------EVKELLEAGVHFG
HMTRKWDPNMAPYIYMERN-GIHIINLYKTAAKIEEANDALKKI------------------A-AS-GRKI-----LFV-ATKKQAKDIVAEKAASA-------------NMPYITERWP
GGMLTNFVTIRKAVKKMSSID-KMK---KD-GT----F--M--TLSKKERLQVDRLRAK----LEKNLGSI-A-DM-SRLPAALFVVDIKA--EHIAIKEAQ----------KLNIPVFA
MVDTNSDPREVDYVIPANDDASKSIDKILSLVTAAV----I--------D---------GL-----------------------------------------------------------
----------------------------------------ANRTSDKETDAAPEATTEETVEAVTEETAPVAEAVETKTEE---------------------------------------
--XXX--------------------------------------------------------------------------MANHK----------SALKRIRSNEKRRVLNRYQHKTTRNA
IKALR--------LA-----------------TD-------------K---------------------TDA--S----SKLSSVISMIDKLAKK-NI--IHDNKASNLKS---------
------------KLTK-HV--AKL------------------------------------------------------------------------------------------------
------------------------------------XXX---------------------------------------------------------------------------------
------------------------------------------------------------------------------------------------------------------------
------------------------------------------------------------------------------------------------------------------------
------------------------------------------------------------------------------------------------------------------------
------------------------------------------------------------------------------------------------------------------------
------------------------------------------------------------------------------------------------------------------------
-------------------------------------------------------------------------XXX--------------------------------------------
------------------------------------------------------------------------------------------------------------------------
------------------------------------------------------------------------------------------------------------------------
------------------------------------------------------------------------------------------------------------------------
------------------------------------------------------------------------------------------------------------------------
------------------------------------------------------------------------------------------------------------------------
----------------------M--------------------N--HYE---T----------------V-------FILNP-VLSEV-------QVKETVSK-FEEFL-TS-------R
GA---E-MV---SKE-DW---G-LKKMAYEI------QHK---------K----SG--------FYHLFEFK-------------V------AA--E------V---L-IAFETEF---R
RDER--IMR---F--LT----V--S---------------------------L---D-------KH--------------AISWAERRR---------------TKLKA-----------
------------------------------------------------------------------------------------------------------------------------
----------------SKA-----------------------------------------------------------------------------------------------------
-------------------------------------------------------------------------------------XXX--------------------------MRK-RA
-A--KK---R--PLLP--DPRFND-----------------------------------------QLVTRFVNNLM----WDGKKSTAFKVFYDAID-IVE-SKKQ--------------
-----------------------D----------AE-------K------------S----S-----------------------LE------------------------IWKDALTNV
MPHVEVRSRRVGGATFQIPMQIRPDRKISMAMKWMILYARRRN-------EK----------SMAQRLA---------SEVLAAAK--EEGAAVKKRMDTH----KMAEANKAFSHF--R
F--------------------------------XXX------------------------------------------------------------------------------------
------------------------------------------------------------------------------------------------------------------------
-------------------------------------------------------------------------------------XXX--------------------------------
------------------------------------------------------------------------------------------------------------------------
------------------------------------------------------------------------------------------------------------------------
------------------------------------------------------------------------------------------------------------------------
----------------------------------------------------------------------------------------------------------------XXX-----
------------------------------------------------------------------------------------------------------------------------
--------------------------------------------------------------------------------------------------MAKKNINNDVLLANI-------
---------IKGIEEVKGNDIDILDLRE--------------IDNAACDYFIICNGNSNTQVNAIVNSV----QKTVSK-E-LKDK----P-------WH-VEG---MENAE--------
----------WVLMDYVNIVVHVFQK-QIREYYNIESLWG----D---------------------------A-K----ITSIQNNF---------------------------------
------------------------------------------------------------------------------------------------------------------------
-----------------------XXX----------------------------------------------------------------------------------------------
----------------------------------------------------------MPRILSIDYGQKRTGIAVTDE-FQIIASGL--TTI--------P----S----A--------
------TAI-AFLKDYFAKE-KVELVLIGEPKQ----M-NGQ--PS-ESASIIKGFVTH-F---------TNH-F--------PDMK--VVR--VDERFTSKMA----F--------QTM
---------I-----DS-------GL-------------------------NKKQR----QN----------KALIDEISATIMLQDY------L------------N------------
------------R-----------------------------------------------------------------------------------------------------------
------------------------------------------------------------------------------------------------------------------------
------------------------------------------------------------------------------------------------------------------------
-------------------------XXX--------------------------------------------------------------------------------------------
------------------------------------------------------------------------------------------------------------------------
------------------------------------------------------------------------------------------------------------------------
-------------------------------------------------------------------------XXX-------------------------------------MFSIFLV
L------------------I---TIVCFLLIIVIMVQ--NPK--G--G-GLS-SSM----G-----GSTQ---MGGV--QKTTDFLDKSTWTLATILIALILL--SSLSFT---------
-----------------------------------------------G-----ALGNSDSKILDNTEA---------------------------------------------APKAATP
APAAATPTENAPVQTNPAESTPEKK--------------------------------------------------------------------XXX------------------------
------------------------------------------------------------------------------------------------------------------------
------------------------------------------------------------------------------------------------------------------------
------------------------------------------------------------------------------------------------------------------------
------------------------------------------------------------------------------------------------------------------------
------------------------------------------------------------------------------------------------------------------------
------------------------------------------------------------------------------------------------------------------------
------------------------------------------------------------------------------------------------------------------------
------------------------------------------------------------------------------------------------------------------------
---------------------------------------------------------------------------------XXX------------------------------------
------------------------------------------------------------------------------------------------------------------------
------------------------------------------------------------------------------------------------------------------------
------------------------------------------------------------------------------------------------------------------------
--------------------------MLKT----------VNIL---------------------------------------------NKRAKFDYEI--IEKFSAGIVLAGTEIKSIR
LGKANITESFCEF---------S--SNN-----------E--------LF-AINTYIEEY-SFG-NQ--F--N---HKARSERKLLLNKRELKNLARSV----------QAKG-LTIVPL
KLFT----N---------E---------K-G-------L--------------AKLEIGLCKGKK-TYDKRESLKEQDTKRDLDRIKK-SY-----------------------------
------------------------------------------XXX---------------------------------------------------------------------------
------------------------------------------------------------------------------------------------------------------------
--------------------------------------------------------------------------------------------------MEIV----F-------------
----S----------------------------------------------------------------------LE------------EIKEVAQKI-----------IDK--------
--TP---------------S---------KI-----------------------------------------------------------------------------------------
---------------------------ILFNGNMGVGKTTLIKE-MAK-L---L-G-----------V------------Q--G---A----T----------SSPTFSLVN---EY---
------------Q---------------AF---------------ENQ---L--------------------------------------------------------------------
------------------------------------------------------------------V----------Y-----HFDF------YR-L-----K----------------Q
EN---E--A-L--DMGV----------EEY-L-C----S--G------------H----WCFIEW----PE----------------------------------K--I-----------
------------------------------------------------------------------------------------------------------------------------
-----------------------P---N------------L----I---P----------E----H----------------------------------------H--------S----
I-I---------T-----------------------------------I-------TI------------------------------------------LN-------NQK--------
--------------------------RQLI-------MN---------------------------------------------------------------------------------
------------------------------------------------------------------------------------------------------------------------
------------------------------------------------------------------------------------------------------------------------
---------------------------------------XXX------------------------------------------------------------------------------
------------------------------------------------------------------------------------------------------------------------
------------------------------------------------------------------------------------------------------------------------
---------------------------------------------------------------------------------------------------------------MISFNYEID
FILED-------------------------------------------------------------------------------------------------------------------
------EDA------------FSK----WLSQV------I--------VSENKKE--------------------------------------G-------------EINYIF----CDD
EYL--------------HKLNVEYL----------------------------------------------N----H--DT--L-T-----DI---------------------------
------------------------------------------------------------------------------------------------------------------------
-----------------------------------------------------------------------------IS-F-----------------D-------------------Y-
--------SVGNELH----------------------------------------------------------------------------------GDVFVSVERV------R------
ENA------I--------D----------FN--------------TK----FEDELMR----VLVHGVLHYCGYKD----KSDEDELLMRSKED----E----K--------IALF--HV
EQ-------------------------------------------------XXX------------------------------------------------------------------
-------------------------MGN------------------YTL-Y---IQFA-L-M-AVIIYFFMI--APTRKRAKAEKEFENG-IKTGDKIVTKSGIHAKI--VEL---G---
-----------E-T-TIVIETM---S-G-----KLKMERSAI--SMEM----------------------------------------S-------------SA------------LNKK
---------------------------------------------XXX------------------------------------------------------------------------
------------------------------------------------------------------------------------------------------------------------
-------------------------------------------------------------------------------------------------------------XXX--------
------------------------------------------------------------------------------------------------------------------------
------------------------------------------------------------------------------------------------------------------------
------------------------------------------------------------------------------------------------------------------------
------------------------------------------------------------------------------------------------------------------------
---------------------------------------------------------------------------------------------------XXX------------------
------------------------------------------------------------------------------------------------------------------------
------------------------------------------------------------------------------------------------------------------------
-------------------------------------------------------------------MTLSQILTPSIQK-AVQ---SLF------------------------------
---------------------------DITIDKV----------EFQATRKEFEGDITMVIFP---------------------------------------------------------
------------------------------------------------------------------------------------------------------------------------
-LLKVV-------------------------------------------------------------------------------------------KS--NP----VELGNKI-GNYLV
ENL--------------------------------------------------------------------------------------S--EV----SHF---NVVS------------
--G-FLNIIVSDE-YYLNFF-----------N-GIK-----DN-TTFG--------------------------------FVTPSRNLGT-------------------DD---------
-------------------KAIMVEYASPNTNKPLHLGHVRNVLLGYSVAEILK--ASGK-KVYKTQIVND--RGIHICKSMLAW----QKSGKNETPESTGLKGD--------------
---------------------------------------------------------K-----LVGNY-------------------------YVAF-DKT-------------------
----------YKNEIAQLMSEG--------------------------------------------------------------------------------------------------
--------------------------KTEEEAK-KLAPIIVEAQEM-----L--QK--W-------------------E----------------------------------AGDEAV-
------------------------------------MNLWRTMNSWVYAGFDET----YKNIG-VD-------------------FD--S----Y-YYES-N-TY------------LLG
--K-------DVVQI-G--L---------------EK--------------GV--------------------F--E-----------------------KDAD----------------
---G--SV----------------WIDLTDEGL-----------------------------------------D---------------------------------------------
-----R------------K----------IV----------L------R---S-----------DGTA----------------VYMTQDIGTAIQRV----------------KD----
---F-------------PD---VGG-MV-YTV---------------------GNEQDYHFKVLFLI-LKK--------L---G----F-----------------------DW-----S
--KNLT-HLS-------YGMVDL---------PS-------------G-------------------------------KMK-------SREGTVVDADDLMN--E------MTETSRK-
-------I-----------------------------------------------------------------------AEDLGKLEGYSTEEKSNL-----------------------
---------YHTI-G----L--------GALKYYILKVDPKKRILFN---PEESV-------DFA-------GNTGP-FIQYTYA-----RI--QS-----I---L---R----------
--------------KANFDYSAKVAITELH-----------------------------------------------EKEK---ELIKLLE-------EFPIVIQDAAQN--HSPALIAN
Y-TYE-LVRAYNSFYQS-------------LFIL-------------------------GEE----------------------N---LDKK---------I------------------
----------------------------------------------------FRVQLSKKVADTIASAFQLLGIQV-------------PERM---------------------------
-----XXX-------------------------------------------------------------------------M----RIDIITILPELL----RSPFEA-SIMKRA--LD-
----K-G----------------IVEVHFHNLRDY------T--------TN----K---------------Q-------K--------------------SVDDYPFGGGAGMVMTVQP
IDDCI--------------------TYLKSEREYD-------------------------------------------------------------------------------------
-----------------------------------------------------------------------------------------------------------EI----IYMS-PD
GETLNQKMA-NT---M-----S------MLKN---------------------------IIILCGHYKGVDQR--VRD----HF----------I-------------------------
T--------K----EISIGDYVLSGGELGALVLSDALIRLIPGVLS----DE-TSALT-------D----S------------F-----QDNLL--------------------------
---------------------------------------------SGP---------IYTRPA----------D----Y--------------------------KG-------------
------------------------W-----K----VPDVLTSGHFAKIDKWR--ED----K---AYEH------TKNRR----------PDLLEES------------------------
------------------------------------------------------------------------------------------------------------------------
------------------------------------------------------------
>H51-bin069_1-contigs num_genes:71|genes:ADK,AICARFT_IMPCHas,ATP-synt,ATP-synt_A,Adenylsucc_synt,Chorismate_synt,EF_TS,Exonuc_VII_L,GrpE,Ham1p_like,IPPT,OSCP,PGK,Pept_tRNA_hydro,RBFA,RNA_pol_L,RNA_pol_Rpb6,RRF,RecO_C,Ribonuclease_P,Ribosom_S12_S23,Ribosomal_L1,Ribosomal_L13,Ribosomal_L14,Ribosomal_L16,Ribosomal_L17,Ribosomal_L18p,Ribosomal_L19,Ribosomal_L2,Ribosomal_L20,Ribosomal_L21p,Ribosomal_L22,Ribosomal_L23,Ribosomal_L27,Ribosomal_L27A,Ribosomal_L28,Ribosomal_L29,Ribosomal_L3,Ribosomal_L32p,Ribosomal_L35p,Ribosomal_L4,Ribosomal_L5,Ribosomal_L6,Ribosomal_L9_C,Ribosomal_S10,Ribosomal_S11,Ribosomal_S13,Ribosomal_S15,Ribosomal_S16,Ribosomal_S17,Ribosomal_S19,Ribosomal_S2,Ribosomal_S20p,Ribosomal_S3_C,Ribosomal_S6,Ribosomal_S7,Ribosomal_S8,Ribosomal_S9,RsfS,RuvX,SecE,SecG,SecY,SmpB,TsaE,UPF0054,YajC,eIF-1a,ribosomal_L24,tRNA-synt_1d,tRNA_m1G_MT|separator:XXX
------------------------------------------------------------------------------------------------------------------------
------------------------------------------------------------------------------------------------------------------------
------------------------------------------------------------------------------------------------------------------------
----------------------------------------------------------------------------------------------------------------------FD
GFPRTVEQYN----------------FWK---NWL-------ANR---KMKLD-------------------------LVIAIQI-NEEETIKRLSAR----------------------
---------------------------------------------------------------------------R-M-DPK---T-S-E-------------------------IYNLI
---TDPPP------AGFD----ESK---------------------LVHRD-DDK-----------------------------------------------------------------
------------------------------------------------------------------------------------------------------------------------
-------------------------------PEAI-------------------------------------------------------------------------------------
------------------------------------------------------------------------------------------------------------------------
------------------------------------------------------------------------------------------------------------------------
-----------------------------------------------------------------------------------------------------XXX----------------
------------------------------------------------------------------------------------------------------------------------
------------------------------------------------------------------------------------------------------------------------
------------------------------------------------------------------------------------------------------------------------
------------------------------------------------------------------------------------------------------------------------
------------------------------------------------------------------------------------------------------------------------
------------------------------------------------------------------------------------------------------------------------
------------------------------------------------------------------------------------------------------------------------
------------------------------------------------------------------------------------------------------------------------
------------------------------------------------------------------------------------------------------------------------
------------------------------------------------------------------------------------------------------------------------
------------------------------------------------------------------------------------------------------------------------
------------XXX---------------------------------------------------------------------------------------------------------
------------------------------------------------------------------------------------------------------------------------
------------------------------------------------------------------------------------------------------------------------
------------------------------------------------------------------------------------------------------------------------
------------------------------------------------------------------------------------------------------------------------
------------------------------------------------------------------------------------------------------------------------
------------------------------------------------------------------------------------------------------------------------
------------------------------------------------------------------------------------------------------------------------
------------------------------------------------------------------------------------------------------------------------
------------------------------------------------------------------------------------------------------------------------
----------------------------------------------------------------------------------------------------------------------XX
X-----------------------------------------------------------------------------------------------------------------------
------------------------------------------------------------------------------------------------------------------------
------------------------------------------------------------------------------------------------------------------------
------------------------------------------------------------------------------------------------------------------------
------------------------------------------------------------------------------------------------------------------------
------------------------------------------------------------------------------------------------------------------------
------------------------------------------------------------------------------------------------------------------------
------------------------------------------------------------------------------------------------------------------------
------------------------------------------------------------------------------------------------------------------------
------------------------------------------------------------------------------------------------------------------------
------------XXX---------------------------------------------------------------------------------------------------------
------------------------------------------------------------------------------------------------------------------------
------------------------------------------------------------------------------------------------------------------------
------------------------------------------------------------------------------------------------------------------------
------------------------------------------------------------------------------------------------------------------------
------------------------------------------------------------------------------------------------------------------------
------------------------------------------------------------------------------------------------------------------------
-------------------------------------------------------------------------------XXX--------------------------------------
------------------------------------------------------------------------------------------------------------------------
------------------------------------------------------------------------------------------------------------------------
------------------------------------------------------------------------------------------------------------------------
------------------------------------------------------------------------------------------------------------------------
------------------------------------------------------------------------------------------------------------------------
------------------------------------------------------------------------------------------------------------------------
------------------------------------------------------------------------------------------------------------------------
------------------------------------------------------------------------------------------------------------------------
------------------------------------------------------------------------------------------------------------------------
----------------------------------XXX-----------------------------------------------------------------------MKKISIETLRKI
REETG-AGVMRVKKVLEELDG-----------N------E-------------N------------------------------------------KALEVLKKEGFEKVAKR-EG-RNT
GE------------GKV--FTYSHH---TG--K---VVSVVELLCETDFVAKNDLFE----EL---------------------------------------------------------
----------------------------------------------------------G------------------KNIALQVAS--M-G----------------------------E
EK----------------------------------------------------------------------------------------------------------------------
------------------------------------------------------------------------------------------------------------------------
-------IEDQEFIK--D---------P-----S-----K-KISELIKEV-IAKTG-EN-IRL--GRVF-RVELGK--------------------------------XXX---------
------------------------------------------------------------------------------------------------------------------------
------------------------------------------------------------------------------------------------------------------------
------------------------------------------------------------------------------------------------------------------------
------------------------------------------------------------------------------------------------------------------------
------------------------------------------------------------------------------------------------------------------------
------------------------------------------------------------------------------------------------------------------------
------------------------------------------------------------------------------------------------------------------------
------------------------------------------------------------------------------------------------------------------------
--------------------------------------------------------------------------------------------------------XXX-------------
------------------------------------------------------------------------------------------------------------------------
------------------------------------------------------MDKTSLAMDKKLKV----------------------------------------------------
-------------------------------------KSH---------KQ------------------------SLP-----------------------------------QSGKSKV
KNN---------------------------E-----A--------E-------VLK---GQLARAL-------ADYDNLRRRTDEEKTLWIKFSSQTIITKLLGILDM---LESAQ----
----------------------------------------MH----------------------------------------LKDQ---G--LAIATLEFKKILNDEG-LEEIM---PKV
-----G--DEFNHEFMEA-----I---EVVN------------------------GESD-------------NKVL--EI------FLS-GWKH------KEG--------NVLRHAKVK
----VSRSS-----------------------------------------------------XXX-------------------------------------------------------
------------------------------------------------------------------------------------------------------------------------
------------------------------------------------------------------------------------------------------------------------
------------------------------------------------------------------------------------------------------------------------
------------------------------------------------------------------------------------------------------------------------
------------------------------------------------------------------------------------------------------------------------
------------------------------------------------------------------------------------------------------------------------
------------------------------------------------------------------------------------------------------------------------
------------------------------------------------------------------------------------------------------------------------
------------------------------------------------------------------------------------------------------------------------
------------------------------------------------------------------------------------------------------------------------
------------------------------------------------------------------------------------------------------------------------
------------------------------------------------------------------------------------------------------------------------
------------------------------------------------------------------------------------------------------------------------
------------------------------------------------------------------------------------------------------------------------
------------------------------------------------------------------------------------------------------------------------
------------------------------------------------------------------------------------------------------------------------
------------------------------------------------------------------------------------------------------------------------
------------------------------------------------------------------------------------------------------------------------
------------------------------------------------------------------------------------------------------------------------
----------------------------------------------------------------------------------XXX-----------------------------------
------------------------------------------------------------------------------------------------------------------------
------------------------------------------------------------------------------------------------------------------------
--------------------------------------------------------MQKL-LVICGPTSTGKTTLALKL---------A-------------------K--KFN------
-----------------------------G------------EIISADSRQVYKGMDIGT-GKE---------WG---------------------------------------------
---------EG----------VKIW-GYDLVDPT----EE----FNISEYLNFAKVTMSDI------QK-RR-KLPILV-GGTGFYIKGIIDGIPTVN-IP-------------------
------------------KNI-------E-LRNN------LE---NI------T-TSE----LFGKLAELDPE---KAGGMNSSD--K-----K----N-------PRRLVRAIEIAQYM
L--------------DHK--------------------SLK------------------------------------AKVLV--------------------------------------
---------------------------------------F-----------KNN------------IL------M--IG-LSS--PT-EFVSRSIDSRVDKRV-------A----S----
-------------G----IKEEIKK--LL-KN--------------------------------GL-------D---------WNA--------------------------------QS
M----FSL-G------YRQ--------WRDYF--------------E----------G------E-------------------------------------------------------
-----V-------EEA---RV-------IDD-----WKREEKKYAKRQMTWF--------------------K---K-----------D-----KRI-K----W---FNI----------
-----------ADIS-MA--KDV--E---NEVKLWHN------RTNDKKS-------------------------XXX------------------------------------------
------------------------------------------------------------------------------------------------------------------------
------------------------------------------------------------------------------------------------------------------------
------------------------------------------------------------------------------------------------------------------------
------------------------------------------------------------------------------------------------------------------------
------------------------------------------------------------------------------------------------------------------------
--------------------------------------------------XXX------------------------------------------------------------------M
D----LPK---LT---SLD---------VAG-------------K------KVLLR--LDLDTNP-------------------------------------------------------
------NPDDLRIKSSFETLDY------------------------------------------LKEKGAE-III-LAHK-----------G----R-----------------------
PD---------GK-------VNES-------------------------------------------------------------------------------------------LSLKP
FQPIF--N----------------------------------------------------------KW----------------GA----------------------------------
-----------------------------------------------IVHENL--------------R-F----EK-GE--------------E------S----ND-------------
-----PE---------------YAKKLAS--LG-------------------------D--------IYVNEAF-GSSHR-NHASIAG--L-PKLL--------------------PH--
---AIGF--------RFEKEVENLSKVI---------ENP---K-RPL--LIIISGIK----------KD----K--------------------------LEM----------------
--------IEP-----LSV----LADKVLVGGRLP------------------EFLGDAA----------------------LES-----------------------------------
------------------------------------------------------------VR--LQ-GDG----KKV---IVGN------------------------------------
-------------------------LNMDKE-----------------------------------------------------------------------------------------
---------------DIT----------------------------------------------LNTIE--RFEKEIL--KAKTIVL--------------------------------A
GVLG--KYE--------DG-------G--------H----------KQGT----EKVFR-AVS-----------ES--P-AFKVAGG---------------------------------
---------------------------------------GDTLNVI-------------S--Q-MN---------L------GD----K-FN---------------------W---ISV
GGGA-MIE--FITK-K-TLPGIEALM----------------------------------------------------------------------------------------------
-XXX--------------------------------------------------------------------------------------------------------------------
---------------------------------------------------MVKWGMKLIIG----L-GNPG-------EKYADTRHNVGWMVVD-----------AL--------QKI-
---------------------------KL-PK----D------------------------------------------------------------------------------IL---
--VKKT--DIMMNDSG-VFV-K-------KLTK-------------L--Y----------P----LS------------S--NS--------------LYVIHDDLDIPLGTFKIQ-FGR
GPKDHNGIKSVDSEL----------GTNEYWRVRVGI---ENRNQESG---------IR----ES--------------------------GE----K---------------------Y
TLEDFTDEERK----T-LDEVI-VK----------------------------ICKEISLSLQ---------------------------------------------------------
-------------------------------------------------------------------------------------------XXX--------------------------
------------------------------------------------------------------------------------------------------------------------
------------------------------------------------------------------------------------------------------------------------
------------------------------------------------------------------------------------------------------------------------
------------------------------------------------------------------------------------------------------------------------
------------------------------------------------------------------------------------------------------------------------
------------------------------------------------------------------------------------------------------------------------
------------------------------------------------------------------------------------------------------------------------
-----------------------------------------------------------------------------------------------------------XXX----------
------------------------------------------------------------------------------------------------------------------------
----------------------------------------------------------------------------------MNEPIFEIKEEKKEK-------------------NYSK
IVVSPLEQGFGLTLGNSLRRVLLTGLSGYAVTSVKIA-G---VKHQFSTLAGMKEDIVEFVLNLKKVRFSGT----S-D-K---------VTKGTIEMS------K-GGTVSASD-IKIS
G--P-LKVVNTDLTLANVDKG--SKFS-----AEISIEKGVGYSPAEE----------R--------------------------SVDSIGLIPVDA----SFSP--VKRVSYKIEETRV
-GRVTNYD--KLTLEV---WTDGAVE-GITAVVESAKILVSYFN----------Q---VV------------------------------------------TPKK---VVKKAEEV---
VN---------------------------------------ELG----LVGKLSVEEIG-LPTRVANALIKAGHETVE---E----------------------------------LVNA
KKDDLVK-VRNLGEKSLKIIAAAL--------GTKGVEFSPR-------------------------------------------------------------------XXX--------
------------------------------------------------------------------------------------------------------------------------
------------------------------------------------------------------------------------------------------------------------
---------------------------------------------------------------------------------------------------XXX------------------
-----------MDETSVTSKM-QTSVDSLVSDISSIRTGRATPSLVEN--IVVPAY--G-G-TQHLRVMELASITAPDPSMLVISPWDKSIIGDIKKGILE-S-NLGMNPNVDGEII---
RIVMPPMTTEDREKYVKLLSIKLEAGRVTIRQIRADVM--H-EIK--KQF--E-AKEITEDEHFAQEKKLQ-ELTDSF-VKKIEEAGEKKKAELLQI-----------------------
-----------------------------------------------XXX----------------------------------------------------------------------
-------------------------------MKPRSYTSEGIVLARRSYGEADRILAVYSKLHGRVSL----------I---AKGAR--RIRS-KKRGH-IEIFNKISFQA-------VS
--------G----NS------LDIMTEAIVIDDL-FDLKK---NLKKVSLAYYF--MEVIGKIT--H-EGE-A----NYE-VYNILQQSLQN---L------------------------
----------------------------------------------------KKTKELKKL-----------R-------------------FDF-----------ILRLLTVLGY----
--------------------------------------------------------------------------------------WPNGKALPN-------------------------
------------------------------------------------------------------------------------------------------------------------
------------------------------------------------------------------------------------------------------------------------
-----------------------------------------------PD---------------EELEKVIERNLSSFR----------------VG--KILSS----------------
-----------------XXX----------------------------------------------------------------------------------------------------
---------------------------------------------------------MLSRKYRLVGVKNFTKV---Q-----------K-------------------EGR----VYQ-
-------------SQNFGIA-V-----------V------------DR------------------------H--------DD-----G--P----------------------------
---------------------------------------------------------------------------------------SR-------------------------------
--FAFIASIK--V-A-R-D-AVDRNRIKRVLGEAV-----R--------L------------S----L-------------F-------D-------I-KN---------------GY--
---E---M-V--F----------L---A-K-P----------G--------------------------------------------IT--RI------P---TSDI----M-K-EVR--
------------EC---L--KA-S------GFF------L------------------------------------------------------------------------------XX
X----------------------------------------------------------MPTI-NQL--TKKGRGRIRKKAK-----TASL--KRWFNAKDRIFGE--NA----SPFKRG
VVLAVRTMTPRKPNSALRKVARVRL-SNKQEITAYIPGEG--HELAEHSIVMV--------------------RGGRV----KDLPGVR--YKV-VRGKFDTTA--------VV------
--G------RQNGRSKYGAKKG---------Q--------A----VTAK--------------------------------XXX------------------------------------
------------------------------------MGEETNIKNKEKQFKAHKGEAEKIHVAGLKGGQRVKLVEAEIPSEEPVVTEEEKSNKKKIVEKVRSEKY---------------
-KTA-KAK--F-DNV-------KT-YPVAEAISLIKDA-SY-------S-KF-------------DGTMELHLI---------VKKV-----GISAQVALPHAA-GRV-KKIEVADEK--
--------------------TLEKLK----T---G-KI----DFDILVATADMMPKLVP-FAKLLGPRGLMPNPKNGTLV--TDIKKA-GAF-SAS-TVT--L----KTEKEAP-LIHTV
VGKVSQKDTELKENIQAIFKALGGSDQ-------ILKVYLKSTMSPSVKVAIS---------------XXX-------------------------------------------------
--------MKTYQPN---VKT--M-------K--RSWHLIDADGKVLGRLATNVAQLLTGKLKSTYSEN--LDS-G-DNVVVINAEKIKV-TGR------------K---AEQKVY----
----R-RHS-GYPGGFKERSYRQIM-E-TF-------------P-ERIIENAVNGMVPD-NRLKSPRMR-RLKVIVGSKN--PYANK---------F---------------------N-
------------------------------------------------------------------------------------------------------------------------
----------------------------------XXX---------------------------------------------MIT------PADNSGAKKLMIIGV----PGR------I
GKV--ASLGQVVLCVVRGADS--G--GVLADHEK---------VNVLIVRTRKEVGR-KDGTYIRFDDNAGVVI------D---KQ------G----L-------PRGTRVLGPVAREVK
E-----V-------GYNKIASLAREVVXXX-------------------------------MLQPKRRKYIK--EFR--GR----RR-------GL----ATRGNTLAFGDFG--LKAQ-
-EVAWVTSAQIEAARRAATHAL-----KKGGRVWIRIFPDKPITSRPAGKRMGSGK---------GEIST--YVAVVKPGAIMFEIAGATA--DVVKIAFHKAAAKLPIATKIVSR----
-----ENSS---------------------------------------XXX---------------------------------------------------------------------
------------------------------------------------------------------------------------------------------------------------
----------------------------------------------------------------------------------------------MIKKVF--GR-KLSRSRPAREALFST
LVASLIS--V--------------GKIKTTKAKAKAVQGEAEKMIT-------------LAK-------K-------------------G------------------------------
---------T------LSARRMALSR----L---------------------------------------------D---N----SKEA--------------THT--------------
----------------------L----------------------------------FHK--------V-VGAFS--NR-------------------NSGYTRITPA-P----------
----------------------SR-K-G-DNAQMVTLSWTEK--------------------------IDMTEKKVEKVKKPKVQKAKPKK-----------------------------
-----------------------------------------XXX------------------------MKTENIKQKRYDQ--RKRRV--RAKIS----GNA-A--RPR-LSVYRSLKHI
YAQII--DDDKGITLV-ASS--DLT---------------VKG-K----N---------------------------------------------KK-LD------SASLVGEDLAK---
--KAITKKI-KKVAFDKGASRFH------------------------GRVKALAEGARKGGLDF--------------------------------------------------------
------------------------------------------------------------------------------------------------------------------------
---------------XXX---------------------------------------MAIKIILKE--------------V---------------------------------------
---------EFG---VGDRIRV---HQKI-----------------K-----------E------------------------G---D--------KN--------------RESIFEGM
VLKI-KG-RN-PG-K-TFTVRRIGEAGV-GIEKIFPIELPSIEKIVVVKKG---TEGIKRAKLYYTRT--KSP-T--EV------DL----------I----------------------
---------FRR---------ASTRANEASKPKKVLRKKR--------------------------------------------------------------------------------
--------------------XXX---------------------MKKGRSPGEIASDAS-HGIPLDAL--KE-LSNW------E----K---N----NM----HKLKRIL-KNK-AGR--
RLGRVSVRH--QGGR-EKRQLRLIDFK-R-NKLEVWARVEVIEYDPNRNAEIALVVY---VD----GE-RR-YILAPVGLKMGDRVVS-S--ES--A---PIEPGNTLPLSAIPVGTQIH
NIEIRLGKGGQVV--------------KSAGSFAVIFGRE------EE-YVLVKLPSGEIRRFNPK----AYASIGQVGNVEHKNEIIGKAGRRRHMGVR------PTVRGVAQ-HPDSH
PHGGGEGR--SGVGMK------H-PKTVYGKSAV-G-NTR-NKMK------------------------YSNRLIAQKRK---GAKGVVASK---------XXX----------------
-------MARV-KSPA--AKNHRKIIAKAKGFKQSRRKRIHVAMEAVMHAGAYAYHGRKRRKRDMRALWITRLSAASK----------IV-------G-----T--SYSKLISGLKKEKI
EIDRKILSDIAATDFETFKVVA-K---------EAGFTPAPLKGAGQEFTSK------------------------------------------------------------XXX-----
---------------------------------------------------QYRVEDGQEVLVDLL-------------------------E--------G--------K-------PEA
EIL-LTV--------------D------G-----D-M---VK---VGKPI-VAGAKVSLKVV-TEMEKGGKINIFKYKAKS-RY-RKR-MGFTPKFTRLLV-EKV-----SQ--------
------------------------------------------------------------------------------------------------------------------------
-------------XXX---------------------------------------------------------------------------------------------MEKTY------
---------------IS-----------TQK--YLITSPRKLRLVAVMVKKL-K-PVTAIEQMPFIA-K-RA-SEP----------------------------LLKVIKTAVAN-----
-A-----R-------------------------------------N--LG--ASDTD---LIFKEIQIGEGP-R--LKRGRA-ASRGR---WH--P--YAKRMSHIRVVL----------
-------TTK---AKI---KNGTKS-------------------------------------------------------------------------------XXX-------------
------------------------------------------------------------------------------------------------------MK-LIP----IYTEKST-
---------------IL-----A----------K----Q-----------------------G-----K-------YTFSVDLT-----AGKIAIKKAVLDVF-----G---VHAVDVRT
IR---T-YVE--HK------R----N-------A-RGTKMK--V--R-----A--V-KKAIITIKE--GE-K-M----DLFE--ERKKSR------------------------------
--------------XXX------------------------------------------------MSTHKAAGGK-ASQHVSPAGKRLGVKLSAGESITPGMIIVKQRGSRIGLGKGV-A
AGRDHTIYA------VTTGKVKF-----A-------------SK-L-G-------KKIVS------VVS--K------------------------------------------------
------------------------------------------XXX---------------------------------------------------------------------------
-------------------MVNNM-NLQK----TVA--K--G-K-K--RLGRGYGSG-K--GGHTSSRG-Q-KGQKAR-----------T-H----IG--I-----------M-F-EG-M
KM-KKSLIKRLP--FQ-----------R--G----------------K-G---------K-----NHA-----Y-P-K-----------P-L---IVKTSK-L--A-G-L----K--A--
--ET---------------------K---VTIDL------LVKEGIV-D-A----KM--A-KM--Y-GVK-VL---K-DVE--L-K-N--K--------LV---F--E--VPTSKSVVSK
------------------------------------------------------------------------------------------------------------------------
----------------------------XXX-----------------------------------------------------------------------------------------
------------------------------------------------------------------------------------------------------------------------
----------------------------------------------------------------------------------------XXX-----------------------------
-MKTKEF-K--D----LK----------GKKIEDLAKLIVAKKLEHAKAK-AK-MA-QGNE--KNLKLAKNLRLDIARIATLIT-------E-----K-------------------S--
----------------------------------F-----------------------------------------I-------------------------------------------
--------------------------XXX-------------------------------------------------------------------------MNLNTILGSKSGISQTFV
-----------NGLRI-PSTKVVAGPCVVTGI-KSMD--------KDGYWAIQLGF---G--SRT----------------S---KNIS--RAVK--GHLKHFL---AKPDPALSGTARP
SSARQDKSTQLQNYPKH-------IREI--R-----------------------------------------------------------------------------------------
---------------VDSAPEFKVGDVITL-SD-IF-SVG--DLISVTGISKGKGHAGVVKRHHFRG-G--PKTHGQS----DRHRAPGSI---G---Q-TT-------T----PG----
R-VY-KGKRMAGRMGGETVTIK------------N-VHVIGI--------------DKE-----------------KNEM---LISSPIPGA-PNAIL--TI-------I-------KLA
--------------------------AGSLADLEHEVEAVVIEEAP------------AEPASAPADAKAMAGKEATANQGEVKE-----------------------------------
---------------------------------------------------------XXX------------------------------------------------------------
------------------------------------------------------------------------------------------------------------------------
------------------------------------------------------------------------------------------------------------------------
------------------------------------------------------------------------------------------------------------------------
----------------------------------------------------------------------------XXX------------------------------------MP---
------KQKSRKSLTNRI-KVT---KNGKLLRRQSFRRH-L--KA-GKSHKRLSHLKRQVEV-VG--FYA-KKLRK-AMGVKKAK-----------------------------------
-----------------------------------------XXX----------------------------------------------------------------------------
----------------------------M-TK-------INTYS-L--KGTKT-ED------TNLPKELS--QKVK---LGVLAQAIHIYEARSHI--GFSKVKTRAEVNRTTKKV---Y
KQKGTGGAR-------HGSRRAPIYVGGGVAHGPK-I---EKR-AVGITKAFRALTKNMAISQKVGRGEVVAV---S-----GVAK-------------A--A--KTKDFGQLL--K-V-
---FA---------------------------KEFPKAK---KF-SFAF--------------------A----------KE--N-----ADIRKVVSNI--K-NVGVHQFSDINVLDIY
----RGGVLVL----D-KD------IFL--------------------------------------------------------------------------------------------
---------------------------------------------------------------------------------XXX------------------------------------
-----------------------------------------------------------------------------------------------------MTKS----RL-----QEK-
---YE----KE----IKKT---LA-------SE---FAIK-NTMA--TPK--LVKVVINMGVG-----N---VA----K---N------EKG--LA------------------------
------------------------DLKRDFALVAGQMPSVRAAKVSI---ASFGLRA--GM-PVGLSVTLRGGHMYSFLDRLFSVTLPRLRDFRGVTA-SSFDKQGNYTLGLTEHTVFPE
IDI-SKSAPA---HGMEITV------------------VT-TA-G-NI--ERSKRLL-ELLGCPF---------------E-----------KGEQK-----------------------
----------------------------------XXX----------------------------------------------------------MSKIGK--QPILIP-TDTTVTAT--
----------------------G---Q-------EVA----V-KGPKG--E-LVRTF-P-R-E-V-E---V-----K-------V-----E-----E-------G----N---V------
----LV--T-RK-GNS-------K-------TSL---T---MHGTWRSLINNMVIGVSKGWVKQLELVGTGFRA-DT--T-------------------G--K-S-LNLIVGYS------
-HTVKIEAPEGI--NF-K--V-------E----K-MI----------IT-VEGIDKEVVGQVASDIR-AVRPPEPYKGKGVKY--TDEVIR---------RKAGK---------AAA-KA
TTA---------------------------------------------------------------------------------------------------------------------
------------------------------------------------------------------------------------------------------------------------
-------------------------------------------XXX--------------------------------------------------------------------------
------------------------------------------------------------------------------------------------------------------------
------------------------------------------------------------------------------------------------------------------------
------------------------------------------------------------------------------------------------------------------------
-----------------------XXX------------------------------------------------------------------------------------------MATG
RLRVKLKSYDHRVIDEAAAKIVDTALASGAKIIGPIPLPTKRTLMAVKEGPFVD-KDAQEHFEILVHKRLIDIIDPSPRTVDSLGNL-DLPAGVSIEIKM--------------------
--------XXX-------------------------------------------------------------------------------------------------------------
------------------------------------------------------------------------------------------------------------------------
------------------------------------------------------------------------------------------------------------------------
------------------------------------------------------------------------------------------------------------------------
-------------XXX-------------------------------------------MARISGVELNDNWKVDFALTRIKGLGWPLSKKLIGELK--IDT--KKRVKELTSDEIAKIN
GKLD-------DMT-VE-------GELFRVVKGNV--------QRLQAIGSYRGIRHTRGLPSRGQRTKTNART-KR--G----KRK--TV------GAFKKEAL---------------
---------------------------------------------XXX------------------------------------------------------------------------
----------------------------MALKVDE-KKEL-----IQKFA--REKGDTGSPEVQVAL--------------LSVKIEKLVA-HLK-EHKKDVHSRRGLLSMVAKRRRLLS
YLRT------------------------RDED----RYKKLLVELKLDK-----------------------------------------XXX---------------------------
------------------------------------------------------------MIMIRLARFG--RKLAPFYRVVAISGEKK--RE-GE-PLE---VLGYWN-P-------AT
---K-------ETKIDS-KKVAEWVKKGAQISPTVAKLI---------K-----------------------------------------------------------------------
------------------------------------------------------------------------------------------------------------------------
------------------------------------------------XXX---------------------------------------------------------------------
------------------MKI---------------FIGRVI-S-TKRLKTATVTVENIVIHPLYKKRFRRLRKYSVH-DD--KGVK--VGDTVKFITTRPYSKTVRWAIT--------E
I---------VEN------KNKKKVPVR------------------------------------------------------------------------------XXX-----------
--------------------------------------------MSRSNKKGPYV----------------------------------------------DPILVKK-I-EKG--MGT-
-KE-----N------PIKTWSRGSQIAPSFVGKYFQIHNGRIFIDVFITEDMVGHRLGEFAATRTFRGH-----------GEIV------------------------------------
--------------------KR---TQDK----T--------------------------------------------------------------------XXX---------------
-----------------------------------------------------------------------MAKSTV------------------------------SLEDLLDAGAHFG
HQARRWNPKMGQYLYGEEN-GVHLFDLTKTKPLLEEALEFLRKT------------------A-SE-GKTI-----LFL-GTKKQIKEKIGELGHDT-------------GMPFVSERWL
GGIVSNFEQMKKSLKKLEDMK-EKM---AE-GG----Y--N--KFTKKERLLIDREITR----LERFFGGL-K-GI-TKVPDVLFIVDTKK--EFGAVREAA----------AKGVKIVG
IVDSNADPDQVDYPIPMNDDASRAIEYVLELVKSVI----L--------E---------GK-----------------------------------------------------------
---------------------------------------------AKLKKSQ--------------------------------------------------------------------
--XXX--------------------------------------------------------------------------MPVTA----------TAKRALRGSRNKESINKVIVSGLEVA
VRRAQ---K------------------------------------------------------------SKL--L----KDVSVATSLIDRAAKK-KV--IHKNKAARLKS---------
------------QISK-FL--VKS---------A----SKPASKKKSVKSK---------------------------------------------------------------------
------------------------------------XXX------------------------------------------------------MGQKVNPIGIR--IG--TFL----PWR
SRW-F--------------S-DSA----T---------FKDFLLEDIKIRRGLT--------------------------EKL----KL--AGVTGVEIERL--------P-K--SLVIV
ITVSRPGVVIGRGGSGIEDVKKFVLEI--------------IK---------------------------KVRGKNLKD-----------------------------------------
-----V-------KIDIRIN---EVK-NPEISAQLVAERIVSEMERRIPHRRAVTKAIERVM-SSGA-NGIKVTLSGRVGG-AETSRTEKFKA--GSVPT--QTLRESIDYAQVPAAL-K
R--GYVGVKVWVHKK----------------------------------------------------------------------------GESQ-------------------------
------------------------------------------------------------------------------------------------------------------------
-------------------------------------------------------------------------XXX--------------------------------------------
------------------------------------------------------------------------------------------------------------------------
------------------------------------------------------------------------------------------------------------------------
------------------------------------------------------------------------------------------------------------------------
------------------------------------------------------------------------------------------------------------------------
------------------------------------------------------------------------------------------------------------------------
----------------------M--------------------N--KYE---L----------------T-------IVLDG-KSGVA-------KKKKIEET-IASVL-KL-------F
KG---E-IK---ESK-DW---G-VKDLAYKI------GKS---------E----TG--------LYFFYELE-------------L------AP--V------G---V-RALNDKL---R
TDAE--ILR---F--LL----I-------------------------------------------N------------------------------------------------------
------------------------------------------------------------------------------------------------------------------------
----------------PEK-----------------------------------------------------------------------------------------------------
-------------------------------------------------------------------------------------XXX-------------------------MARK-GT
----TK---Q-RKTEQ--DPIYGS-----------------------------------------VFITKLINRSM----YDGKKSVAQKEVYGALD-LIK---EK--------------
-----------------------T----------K--------E------------D----P-----------------------IK------------------------VFDRALENI
KPTMEVRAKRVGGAAYQVPQAVRGARKDSLAIRWLVEISNKRS-------NSEFH-------TYAEKLA---------AEIIDAAS--GEGGAVKKRQEIE----RVAEANKAFSHF--R
W--------------------------------XXX--------------------------------------------MKKLTRTNYSIGDFLIRIKNAGMAGNKEVVA-VTNTKVAA
LANTLKKMRILDT---V---------------------------------------------AVK------DG--------------L----IT--VTLA---------F--------QD
----KK-----P---VLMDLRLVSKPGLRIYMTIADI--EAK---RGP-STFVISTPKGVLSSKEAKKLRVGGEVIAEIW-----XXX--------------------------------
-----------------------------------------------------------------------------------------------------------------MAKTKK-
-----------VD-----------------Y--T---Y-----------------------AVGKRRTAVAR-VRL---F----R---------------------------GK------
----G-----E-NTV---N-------GKEF-SKYF-E-G-E-V--AQKLI--ARPF------------G-VT--E----T-S-----------D-K-YYFSARVVGGGKNSQLEAVILGI
SRGL--SKI---------S--------------------P------E-------------ENNPLLRKMGL--LTRDGRERQRRMVG-KGGK-SRRKKQSPKR---------XXX-----
------------------------------------------------------------------------------------------------------------------------
------------------------------------------------------------------------------------------------------------------------
------------------------------------------------------------------------------------------------------------------------
------------------------------------------------------------------------------------------------------------------------
------------------------------------------------------------------------------------------------------------------------
-----------------------XXX----------------------------------------------------------------------------------------------
-----------------------------------------------------------MKTLGIDYGRSKIGLAIS---EGTLAEPW--KVI--------R----V----D--S-FE--
------DAV-GKVMQVIKVE-QVEKVVVGISEG--------------KMGEESKKFAEK-I----------------------G-----AET--FDETLTSLDA-------------QTL
---------S-----RE-------AG-------------------------IGQKK-----R----------REMEDAYAASIMLQNY------L------------D------------
-------------------Q--------------NS------------------------------------------------------------------------------------
------------------------------------------------------------------------------------------------------------------------
------------------------------------------------------------------------------------------------------------------------
-------------------------XXX--------------------------------------------------------------------------------------------
------------------------------------------------------------------------------------------------------------------------
------------------------------------------------------------------------------------------------------------------------
-------------------------------------------------------------------------XXX--------------------------------------------
------------------------------------------------------------------------------------------------------------------------
------------------------------------------------------------------------------------------------------------------------
---------------------------------------------------------------------------------------------XXX--------------------MLNK
ISQFF--SKVWKSPSVR--K--------KLIITGLI-LVVFRLAAHIPASGIDRTTL-SALF------AG-------S--------PLLSLLDVFSGGTLAN--FSILALGLNPYINASI
IFQ-LLGY--VIPSIEAL-Q-KE-GEYGQEKINQYTRLVTVPLAALQA--FG-MY-------------SLL----------R------N------------Q------N-----------
VI----------S-----S----L-----SP--------I--A-L------LSLV-ITMTAGTVLAVWLGELITEYGF-KNGVSILIFSGI-----------------------------
VAR--LPVVF-------------GQS--------------------------------ATVF---Q------------S---QDI-------L----K-----------------V----
-IIFL--VLAIVVVGLVIFVSESARQIPIHYAK-R-R-LQ-SGL----------------T-ESSYLPLRLNQAGVIPI-----------IFAVSLVLLPSL--LGQ------F--L---
--A------------------GV-----N------NP-A-------VAGIARG-----L-TTFF--NP------------Q----------S---ATYNIFYFLLVFGFTYFYTA-VV-F
N-PEKIAENLQKGGGFIPGIRPGKET-VKYLSFVLSRITIVGGLFLGFIAVLP----S------------------------FF---QNF------V------------GA--------S
----NL----A------I--------GGTSVLIVVSVALEVIRE----------------------------------------------------------------------------
------MEGELV--MGKYDTL----IR------------------------------------------------------XXX------------------------------------
------------------------------------------------------------------------------------------------------------------------
------------------------------------------------------------------------------------------------------------------------
------------------------------------------------------------------------------------------------------------------------
----------------------------------------MKIF---------------------------------------------NKKAKFEFEL-TGEGVEAGISLKGAEAKSIR
ENRCDISQSYIKI------------ING-----------E--------AF-LVNANIPAE-----GI-VN------YNSTQSRKLLLHKKEIISITTKM----------KQKK-LQIVPL
SVYN----K-------------------GRL----------------------IKVYFELGKPKR-KFEKKEAIKRMDVQRDVESELK-NSV----------------------------
------------------------------------------XXX---------------------------------------------------------------------------
------------------------------------------------------------------------------------------------------------------------
------------------------------------------------------------------------------------------------------------------------
----Y------------------------------------------------------------------------------------ESYKGKRAI----------------------
------------------------------------------------------------------------------------------------------------------------
-----------V---------------FALEGEMGAGKTIFTKG-LAK-A---M-G-----------V---------------K--EL----V----------TSPTYSLEN---EY---
------------------------------------------------------------------------------------------------------------------------
------------------------------MIPDS----------------------------RFKL----------H-----HIDA------WR-M-----E----------------N
PK---E--L-K--SLNF----------EEL-V------K--N--K---------A----VIAIEW----AE----------------------------------R--V-----------
------------------------------------------------------------------------------------------------------------------------
-----------------------A--DE-----------------I--HK----------FDDEAI----------------------------------------I--------I----
W-V---------K-----------------------------------I-------KS--------------------GKNPARNASSIA----------DA-----GGENE--------
--------------------------RLIS-------WGVTN------------------------------------------------------------------------------
------------------------------------------------------------------------------------------------------------------------
------------------------------------------------------------------------------------------------------------------------
---------------------------------------XXX------------------------------------------------------------------------------
------------------------------------------------------------------------------------------------------------------------
------------------------------------------------------------------------------------------------------------------------
-----------------------------------------------------------------------------------------------------------MIKVNITKQGSYP
VNSSA-------------------------------------------------------------------------------------------------------------------
-----IKKK-L---ADF----FIK------SGI------V------------SDA--------------------------------------S--------------VSVAI----TGE
KKM--------------MEVGNKYL---------------------------------------------------K--DK--KLH-----NV---------------------------
------------------------------------------------------------------------------------------------------------------------
-----------------------------------------------------------------------------LS-FTPNEAK-----GDFVYPP-------------------D-
--------G--VIYL----------------------------------------------------------------------------------GEIIVCYPVA------V------
KEA------V--------I----------DN--------------VL----VVDKVYE----LIEHGAEHLMGIHH----------------------A----E----------------
---------------------------------------------------XXX------------------------------------------------------------------
------------------------------------------------------------------------------------------------------------------------
------------------------------------------------------------------------------------------------------------------------
---------------------------------------------XXX------------------------------------------------------------------------
-------------------MLQ--K----L------------V-----MQEQKTTII-DGNVTQALPNTMFRVE----L------T-------------------------------S--
----------------------GKTVLATLKGKMR-RAYVRIFPGDRVKVEMTP-YDED-R-GRIVFKY----------------------------------------XXX--------
----------------------------MLKFKTGDTVKVTAG--K------S--KG-----F----------E-GKIEKI---N----------PEN--M-------------------
---T----AIVPG--ANLYKRAIK----------T-Q-------------G----DVK-GGMYDIPRALSFGKIAVIC-P-----KC-KK---M--TRIGF-------------------
-------------------------------------------------------------------------K----F-------------A--------------G------------
---------------DEK-------IRICR--K--------------CG------------------------------------------KE-I-------------------------
---------------------------------------------------------------------------------------------------XXX------------------
------------------------------------------------------------------------------------------------------------------------
------------------------------------------------------------------------------------------------------------------------
------------------------------------------------------MEGKIIFKSQEESVELSMNQEASILS-ALKKASGVD------------------------------
---------------------------SPNLEFT----------D-NLEFGDFSSNIAMSIFA---------------------------------------------------------
------------------------------------------------------------------------------------------------------------------------
-NQESR-------------------------------------------------------------------------------IRNQGIKSTIHDSQFKSP----HKLAENI-V----
NKL---------------------------------------------------------------------------KSDK--ELS-KIVDRI----------ETAG------------
-PG-FINFWLKKDVFVSNLI-------------QID-----KEKED----------------------------------YGKSKIGNGK------------------------------
-------------------T-LVIDYSSPNIAKPFGIGHLRSTVIGQAIYNLYK--FLGY-KTIGDNHLGD--WGTQFGKLLYMIDLKKT------------------------------
---------------------------------------------------------KDYSIDNLEKL-------------------------YVEF-----------------------
----------H-------------------------------------------------------------------------------------------------------------
--------------------------NLVK----DDESLEKHAREW-----F--KK--L-------------------E------------------------------------DGES-
----------------------------------IARTVWKQCINVSLNEFNRI----YDMLN-VK-------------------ID--N----A-FGES---FY------------EEE
--M-------REMQN-DPKI---------------SK--------------FL--------------------VDGE-------------------------D-----------------
---GKSKV----------------I-------------------------------------------------D---------------------------------------------
-----LTSIGITTP----L----------MF----------L------K---S-----------DGGT----------------TYATRDLATIVFRV----------------KK----
---YN------------PD-------IIVYEV---------------------GVEQRLHFKQLFAA--AK----------ILN----L-----------------------INDDVELV
-------HTA-------HGLYLA----PDG-----------------K-------------------------------KFS-------TRGGKTIKLEEVLD--E------AIERAKK-
-----------------------------------------------------------------------------------------LGNKDDKT-----------------------
---------AKDV-G----I--------GAIKYFDLMHSVQSNVVFD---WEKIM-------NME-------GNSGP-YLQYTVA-----RC--NS-----V---I--------------
----------QKASTFKGQALQDVYSNLNE-----------------------------------------------EESK---VL-RTLV-------RFSGIIATAAKS--YSPNLLCS
Y-LYD-LAQKYNSFYNA-------H-----R-II-------------------------GDT---------------------------NQE----------------------------
----------------------------------------------------FRIMLTKVTGQVLKNGLKLLGIDT-------------PEKM---------------------------
-----XXX----------------------------------------------------------------------------------------------------------------
------------------------------------------------------------------------------------------------------------------------
------------------------------------------------------------------------------------------------------------------------
------------------------------------------------------------------------------------------------------------------------
------------------------------------------------------------------------------------------------------------------------
------------------------------------------------------------------------------------------------------------------------
------------------------------------------------------------------------------------------------------------------------
------------------------------------------------------------------------------------------------------------------------
------------------------------------------------------------------------------------------------------------------------
------------------------------------------------------------
>H41-bin285_1-contigs num_genes:71|genes:ADK,AICARFT_IMPCHas,ATP-synt,ATP-synt_A,Adenylsucc_synt,Chorismate_synt,EF_TS,Exonuc_VII_L,GrpE,Ham1p_like,IPPT,OSCP,PGK,Pept_tRNA_hydro,RBFA,RNA_pol_L,RNA_pol_Rpb6,RRF,RecO_C,Ribonuclease_P,Ribosom_S12_S23,Ribosomal_L1,Ribosomal_L13,Ribosomal_L14,Ribosomal_L16,Ribosomal_L17,Ribosomal_L18p,Ribosomal_L19,Ribosomal_L2,Ribosomal_L20,Ribosomal_L21p,Ribosomal_L22,Ribosomal_L23,Ribosomal_L27,Ribosomal_L27A,Ribosomal_L28,Ribosomal_L29,Ribosomal_L3,Ribosomal_L32p,Ribosomal_L35p,Ribosomal_L4,Ribosomal_L5,Ribosomal_L6,Ribosomal_L9_C,Ribosomal_S10,Ribosomal_S11,Ribosomal_S13,Ribosomal_S15,Ribosomal_S16,Ribosomal_S17,Ribosomal_S19,Ribosomal_S2,Ribosomal_S20p,Ribosomal_S3_C,Ribosomal_S6,Ribosomal_S7,Ribosomal_S8,Ribosomal_S9,RsfS,RuvX,SecE,SecG,SecY,SmpB,TsaE,UPF0054,YajC,eIF-1a,ribosomal_L24,tRNA-synt_1d,tRNA_m1G_MT|separator:XXX
------------------------------------------------------------------------------------------------------------------------
------------------------------------------------------------------------------------------------------------------------
------------------------------------------------------------------------------------------------------------------------
------------------------------------------------------------------------------------------------------------------------
------------------------------------------------------------------------------------------------------------------------
------------------------------------------------------------------------------------------------------------------------
------------------------------------------------------------------------------------------------------------------------
------------------------------------------------------------------------------------------------------------------------
------------------------------------------------------------------------------------------------------------------------
------------------------------------------------------------------------------------------------------------------------
------------------------------------------------------------------------------------------------------------------------
-----------------------------------------------------------------------------------------------------XXX----------------
------------------------------------------------------------------------------------------------------------------------
----------------------------------------------------------------------------MALRKIERALISVSDKTDLLPLAQTLHE-HG--TELISTGGTAK
VL-KEAGLPVVDIAEY--------------------------------TQFP--EMMGGRLKTLHPLIFGGILMRRGEDEEL----A----KKHGIKPIDMVVVNLYPF-------RET-
VAK----------------------------------ESVTEA--EAIEQIDIGGPSLLRAAAKNMNY----VT-VL--TAIRDYAMVIEELK--EKN----------GVTG--------
--------------------------ATRRKLAITAFDKTASYDQAIA-EHL--------------------------------------------------------------------
--------------------RY--------------------------------------------------------------------------------------------------
----------------------------------------------------------------------------------------KG------------------------------
--------------------------------------------------------------------ESVELL----------------------------------------------
-----------------------------------------------------------------------------------------------------DL----H------------
----------------YEKV----------------------------------------------------------------------------------------------------
------------------------------------------------------------------------------------------------------------------------
------------XXX--------------------------------M------------------------------------------------------------------------
-------------------------------------LY----------------------------------------------------------------------------TSDKF
LCGPLNNKLNNAL-----Y-------------------------------------------------------------------------------------------R-SDKWNALS
---------D---------------------DE---------------KMLVTIGKKSYDYAR-----H--------------------------------R---HI--PV--SKHY---
--SG-----I------P------------------E----------------------------R-LSF--VDMFPVVE---GILKLW-R--------------------EEK----IKE
VVFIAPHYKNSFTFYPILKTFL-PF---------SEA------------------------TIA-------------SAMGPLEEHE--------KPARKAKK-----------------
--------------------EFDEKI--IYEP----SKPVILERLYEQLVQSLFTQSFLELKASEYSSRMIAMQNATDAADRITTDLTRD----------YNK-ARQSVITRELAELMG-
---------ASDAITS--------------------------------------------------------------------------------------------------------
------------------------------------------------------------------------------------------------------------------------
------------------------------------------------------------------------------------------------------------------------
----------------------------------------------------------------------------------------------------------------------XX
X------------------------------------------------------------------------------------------------------------MAVQV------
------------SLAPDFIF---------------------------------------------------------------------------------------------------N
VGP--------------------------------------------------------------------------------------------------------------------V
MVSNSMIAT---F----ATTVLIFLAAL---------YVR-----------Q---------------GAGV----------I--------------------------P---T-R----V
QTLFEVFVDFFMD-QLERVT-G-SEKQAR----------------------------------KVF-PVFFTVFFFLLFANQFGLI-P----------------------------LLGI
FVV-----------------------------------------------------------------------------------------------GEEGVPLFRTP--------TTE
Y----SLPIAMALTVLVFTHVLAFSL-----------------------------------------------T-----PLGHLGN------YI-KVGPIIKALKARSLND----LAMGF
-----------------------VD-----------------------------FF-------------LG-------L-L---DIIC-ELA-KIISLSTRLFGNIVAGEV---II----
AII---------SS--------LF---------FF-----------------------------------------TQFV--------------VPLP-----------FL---------
---LL-------STASSFVQAIVLPF-LGMLFM-------------------GN-----------------IL------------SALPSK----KT-----------------------
------------XXX---------------------------------MVDGFREVHRNIVAFFFLIDYNSDDFSTMSRNLSIILGAQWGDEGKGKLVDIL-----SES---FDI--VA-
RATGGANAGHTV------YVKMGEET-Q--------KFVFHLLPSGIL-HP--QVICVIGNGVALHLPTLL--------K-EIETLKEKG-I--D----PESR----IKISERASL----
----------------------------------------LFEYHKLIDGAEE--------DSK--GD---KKVGTTRRGIGPCYAD--KINR-KG-----LRL----CDL-----KRWE
---SF---EKKF--L-ENLE--S-----------HKKT-----YG-----FEY-------------------------DPTAE-----LE--------ELKKESARF----LKM-EI-DS
ALY----------L-N------SAL-ESGKKVLLEGANAALLDIDHGTYPYVTSS--NPTLGGVFTGT-GMN-HRHLG-DVIGIVKA-YMTRVGSG--PFPTELL-----------D--E
L-------------------------------------GEKLREM--G---G--EYG----STTGRPRRIGWFDVPLTRYSI-LLNG-Y---DHLNLTKLDVLDDC-----DEIKIATEY
-----------------------R--L----KG-------------------KKLA-S-------------FPAA--------LEDLAEVEV----------------------------
-------------------------------------------------------------------------------XXX--------------------------------------
------------------------------------------------------------------------------------------------------------------------
-----------------------MNSIGDLFRVSTWGESHGPALGAVIDGCPPGLFL-NEALFQTDLDRR----------KPGL----WKTGSSARTEPDQVEILSGVF------E--GK
------TLGTPISLMVRNQD----------------------AR---SED--------------YEK--LKDLHRKGHADFT-YEAKFG-HRDWRG-GGRASG---------RETVARVL
GGTVA------------------------------------KQI-------------------L-----K----GVDISAYIQQV----GRI----------------------------
--------------------------------------------------------------------------------------------------------------IAP-------
------------------------------------------------------------------------------------------------------------------------
------------------------------------------------------------------------------------------------------------------------
-----------------------------------------------------L-------LN---------------------------------------------------------
------------------------------------------------------------------------------------------------------------------------
----------------------------------XXX------------------------------------------------------------------------MNITLDQIKSL
RDKTG-VSTMACKKALEEAGG-----------D------E-------------T------------------------------------------KAIEMLRKKGEAKAAER-AD-RST
AF------------GVV----VIES---DG--N---KTAMLSLGCETDFVAKNDDFL----AAAQAMAKKLLSEGETVD----------------------------------LSSDLSE
LGIKMGEKIDVKDKKVMAGA-----NIDSYVHS-------NKRIGVLVSLQGGTKELA-------------------RDIAMHVAA--S-N-----P----TNLSPDEID-TEWVN---K
EK-------------------------EI-----WRELL---------------------------------------------------------------------------------
--------------------------------------------------------------------------KAEGKPEAMW------------------DK-IMEGKEKK-FREEHA
-------LLTQAFIK--D---------P-----E-----K-KIQDLLGSA-------E--AKV--EAFF-RSEV----------------------------------XXX---------
------------------------------------------------------------------------------------------------------------------------
------------------------------------------------------------------------------------------------------------------------
------------------------------------------------------------------------------------------------------------------------
------------------------------------------------------------------------------------------------------------------------
------------------------------------------------------------------------------------------------------------------------
------------------------------------------------------------------------------------------------------------------------
------------------------------------------------------------------------------------------------------------------------
------------------------------------------------------------------------------------------------------------------------
--------------------------------------------------------------------------------------------------------XXX-------------
------------------------------------------------------------------------------------------------------------------------
------------------------------------------------------------------MT-----DKK--------------------------------------------
--------------------K----KKSA--------HDS---------NE------------------------ELE-----------------------------------K------
LQN---------------------------E-----L--------A-------QMT---ETAQRTL-------ADLQNYKRRVEEERGELQIFANMKFLEAIFPAIDN---LARAF----
----E----H-------------------VP---------AE----------------------LQGNE-------------WLK----G--VQSIEKNLLHALENLG-LESID---K--
-S---G--IPMDPHQHEV-----V---MEAP----G---PR-------------------------------GEVL--QV------FEK-GFAF-------KG--------KTVRPAKVQ
----VGS--GD---------------------------------------------------XXX-------------------------------------------------------
------------------------------------------------------------------------------------------------------------------------
------------------------------------------------------------------------------------------------------------------------
------------------------------------------------------------------------------------------------------------------------
------------------------------------------------------------------------------------------------------------------------
------------------------------------------------------------------------------------------------------------------------
------------------------------------------------------------------------------------------------------------------------
------------------------------------------------------------------------------------------------------------------------
------------------------------------------------------------------------------------------------------------------------
------------------------------------------------------------------------------------------------------------------------
------------------------------------------------------------------------------------------------------------------------
------------------------------------------------------------------------------------------------------------------------
------------------------------------------------------------------------------------------------------------------------
------------------------------------------------------------------------------------------------------------------------
------------------------------------------------------------------------------------------------------------------------
------------------------------------------------------------------------------------------------------------------------
------------------------------------------------------------------------------------------------------------------------
------------------------------------------------------------------------------------------------------------------------
------------------------------------------------------------------------------------------------------------------------
------------------------------------------------------------------------------------------------------------------------
----------------------------------------------------------------------------------XXX-----------------------------------
------------------------------------------------------------------------------------------------------------------------
------------------------------------------------------------------------------------------------------------------------
------------------------------------------------------------------------------------------------------------------------
------------------------------------------------------------------------------------------------------------------------
------------------------------------------------------------------------------------------------------------------------
------------------------------------------------------------------------------------------------------------------------
------------------------------------------------------------------------------------------------------------------------
------------------------------------------------------------------------------------------------------------------------
------------------------------------------------------------------------------------------------------------------------
------------------------------------------------------------------------------------------------------------------------
------------------------------------------------------------------------------------------------------------------------
---------------------------------------------------------------------------XXX------------------------------------------
------------------------------------------------------------------------------------------------------------------------
------------------------------------------------------------------------------------------------------------------------
------------------------------------------------------------------------------------------------------------------------
------------------------------------------------------------------------------------------------------------------------
------------------------------------------------------------------------------------------------------------------------
--------------------------------------------------XXX----------------------------------------------------------------MSF
K----LRT----L----KS-V-----D-LKN-------------K------RVLLR--LDLNVPQ------------D----------------E-N-------G-----M------IT-
------E--RTRILETLPTLRY------------------------------------------LLEQGAK-IIV-LSHL-----------G----R-----------------------
PD-------------------------GK------------------------K---VEK-------------------------------------------------------YKLDK
VAEAL--S---EE-L----------G-----------QP--------VR---------K----LD-DC-----------L----GE--------------V-----------VTTAI-T-
---------------------Q---MN-----LGE-------V----IMLENT--------------R-F----YP-EE--------------E------A----ND-------------
-----DN---------------FSKQLAA--LG-------------------------D--------LFVSDAF-GTVHR-AHASTAG--I-AKYL--------------------PA--
---YAGL--------LLEKEVTILSGLL--------E-NP---A-KPM--TLIAGGAK---------IDT----K--------------------------IGI----------------
--------LSK-----FLD----LADTILIGGALAN-----------------TFLA-AE--DKEI--G-F---SL------SEN-----------D-----------------------
------------------------------------------------------------K---IP--VA----KKL----LKD------------------------AKE--------K
GV-----------QI-----L----LPVDVC--V---------------AK----------EISEHA---ETQIVSVN---------------------E-----------VQKD-----
------MK-----ILDLG----------------------------------------------TQTIE--NFIGVLK--NSKTIVW--------------------------------N
GPMG--LHE--------MV-------A--------F----------ETGT----RRIAE-AVA-ES---------S----AATILGG---------------------------------
---------------------------------------GDTIDAI-------------H--K-FH---------I------SP-------G---------K----F--T---H---IST
GGGA-MLE--FLQG-N-SLPGVEVLLDK--------------------------------------------------------------------------------------------
-XXX--------------------------------------------------------------------------------------------------------------------
--------------------------------------------------------MKLICA----L-GNPG-------RQYENTRHNAGFIFMD-----------LL--------RQH-
---------YDFP--------------EF-QE-----------------KWDGLY-----------------SEKGL--------------------------GDHK--------WV---
--LFKP--MKFMNLSG-WPL-K-------QVMD-------------F--Y----------K----VP------------L--SD--------------VVIVYDDVDLPLGTHRYR-DSG
SAGTHNGMKSVIEVL----------GTEEIPRLRLGV---------------------E----SR--------------------------GE--LTSSEI-----------NLHD---F
VLGQFTEEEKL----R-FKEGL-AK----------------------------AMETLENALA---------------------------------------------------------
-------------------------------------------------------------------------------------------XXX--------------------------
------------------------------------------------------------------------------------------------------------------------
------------------------------------------------------------------------------------------------------------------------
------------------------------------------------------------------------------------------------------------------------
------------------------------------------------------------------------------------------------------------------------
------------------------------------------------------------------------------------------------------------------------
------------------------------------------------------------------------------------------------------------------------
------------------------------------------------------------------------------------------------------------------------
-----------------------------------------------------------------------------------------------------------XXXMSRYTGPKGR
LVRRFGVNLFDSPKLDALLERRPHGPGMHGQARGAKASEYKKQLVEKQKLRFMYGVTERQLRNYYLKAASGNEATGNALLKLLERRLDNVIYRAGFAKTRSQARQMVSHGLFNMNGRRIN
IPSIQVREGDTIEVREKSKVSPLFSSVKEEKEFDHARWLKSEQKTLKTEVMALPQDNDLDKLIESQLVVEFYXXXXILPGMHIIQEEIGLP-KTTES---SL------G----D--FHSA
FTISPLPSGYGTTLGNALRRVMLSSLPGAAVTGIKIK-G---VTHEYAVVKGVKDSVLDIMLNLKQLALTKD----S-S-E---------ITMLSLKAK------K-PGVVTAKD-IEVP
G--G-VTLHNPDLYITTL-DK-NATLE-----MEIRVEKNVGYRAAII----------G---K--KK----E--E-------------DSEVIEIDA----VFSP--LSKIHYLVEAVRV
-GQRTDLD--KLTLEV---KTNGSIT-PDAAMKFAAKVLESYFN----------I---F--------NREQT---SIEP------------------EF---MSDF--------EKI---
AA-----KA--------Q-EE------ESMKP--K------QES-------YTPIEILG-LSPRTLNSLINGDIGSIE---Q----------------------------------LVKC
T------------------------------------------------------------------------------------------------------------XXX--------
------------------------------------------------------------------------------------------------------------------------
------------------------------------------------------------------------------------------------------------------------
---------------------------------------------------------------------------------------------------XXX------------------
----------------MAADF-DKTVQHLDSEFSGLQVGRASAGLVEN--MMVEAY--G-S-SQAL--KALASISVPDAKSVQIQPWDKGLLSAIEKAIQV-S-DLNINPVNNGLAI---
ILNIPPLTEERRRDLVKVVGRLAEDARISIRNVRHEAL--T-AVK--RME--H-EGEITEDEQGRAEKQIQ-EKLEAV-NSAIESKTKQKEESLMTV-----------------------
-----------------------------------------------XXX----------------------------------------------------------------------
--------------------------------MSRLKSIRALVLRRRDFMENDMIATLLCEDGHRVEA----------I---AKGIR--NGTS-KRRAH-LENFNLVSATL-------YQ
--------S----NN------NLYLQSIQAENSF-HRIKE---SLDNIMKLHPV--LEIVERSV--L-END-P----HPE-IFDLLLRTLSW---M------------------------
-------------N--Q-------------------------------EQ------IHPMI-----------T------E------------I-T-----------LVKLAHHLGF---L
PNFKACSLCH------------V------ELS----------------QDDAR------W--------------D-----------AEGGTLSCT-----------PC------------
SR--------------------------FPHEALALK-------------------YRK----ALAF--------FQV----AA-----------------HE----------DCQKLT-
L--ERE------------------------------------------------------------------------------------------------------------------
-----------------------------------------------ES---------------AELSRFIPQLFTAHL----D------RPL--KS--LELKI----------------
-----------------XXX----------------------------------------------------------------------------------------------------
-----------------------------------MAVKSWRADVRKDENVSPFLYHVLKRNKRLSSRDKIEEI---V-----------------------E-------KGR----VKQ-
-------------SPFLICR-Y-----------Q--------------------------------------K--------N--------------------------------------
-----------------------------------------E------------------------------------LT--H----DR-------------------------------
--YAVVISTK-VQ---K-S-AVKRNVLRRQIFNCL-----R--------T----L-E----NV----P-------------E-------S---------P----------------HF--
---D---I-V--L----------F---V-R-R----------P----------------------------------------L----L--KE------S---FESL----K-R-QIT--
------------TS---L--EN-L----------------------------------------------------------------------------------------------XX
X-----------------------------------------------------------------------------------------------------------------------
------------------------------------------------------------------------------------------------------------------------
---------------------------------------------------------------------------------XXX------------------------------------
------------------------------------------------------------------------------------------------------------------------
------------------------------------------------------------------------------------------------------------------------
------------------------------------------------------------------------------------------------------------------------
--------------------------------------------------------------------XXX-------------------------------------------------
-----------MKAG-------------------RKWYLVDADSKVLGDLATQIATVLRGKHKPAWHPA--VDC-G-DNVVVINAEKVKL-TGK------------K---ELLKEY----
----I-HHT-NYPKGIRHITAEKMR-A-DH-------------P-ERIIEKAVTGMIPR-NRLRQHIVA-KLKVYKGSEH--PHFGQ------------------------------PLE
PLN---------------------------------------------------------------------------------------------------------------------
----------------------------------XXX---------------------------------------------MIQQQSILSVADNSGAKEVMCIKV--L-KGS------K
RRY--AHIGDEIVVSVKDASP--K--GAVKKKTV---------QRAVIVRTVSPIRR-KDGSLVQFDENAVVIV------G---KD------G----M-------PKGTRVFGPVARELR
D-----R-------GYQKIISLAPEVLXXX-------------------------------MLLPKKIKYRK--WHRLRGA----FK-------GK----AKGGTEVSFGSYG--LKSM-
-QTREVTSRQIEAARRAMTRFI-----KRGGKIWIRVFPHKPVTAKAAEVPMGSGK---------GSVEK--YTTMVKPGTIIFEMDGIPE--SVAKEAMHLASGKLPVKTKFVKA----
-------ND---------------------------------------XXX---------------------------------------------------------------------
------------------------------------------------------------------------------------------------------------------------
----------------------------------------------------------------------------------------------MRHKKK--NL-KMNMQRDERAALLRN
LATSVIL--F--------------EKVKTTASRARQVKPVVEKLIT-------------TAK------GS-------------------D------------------------------
---------K------MHAIREINKV--I----------------------------F------------------D---K------QA--------------GKK--------------
----------------------L----------------------------------VDV--------L-SERYK--DR-------------------PGGYTRTLKV-G----------
----------------------FR-S-G-DSAPVVQLQLVND------------------------------------------------------------------------------
-----------------------------------------XXX----------------------------------------------------------------------------
------------------------------------------------------------------------------------------------------------------------
------------------------------------------------------------------------------------------------------------------------
------------------------------------------------------------------------------------------------------------------------
---------------XXX------------------------------------MSQAILEHVTKS--------------S--------LK---------A-----KVP-----------
---------VLK---PGYTVRV---LQKI-----------------K-----------E------------------------G---E--------KV--------------RTQVFEGL
IIRL-SSGSG-VN-K-TFTVRKI-VQGV-GVEKMFPLHSPFIEKIDIVKKG---K--VRRAKLYYMRD--LEG-K--ST------RL----------R----------------------
---------DQG---------GTDVEEIVQPEEPVVEEAVTEEAPVEETAAEEPKTEEAAPEETPAEEPKTEEKEEEKS-----------------------------------------
--------------------XXX-------------------------MPIKKIKGTTP-GRRQMSQL--TY-EELN------IPVGTK---R----P-----KGLFKAQ-KQN-AGRN-
SAGKISVRH--RGGG-NKTKLRVLDAG-RTDKLNVEGTVSTIEFDPNRTAFIMMVTY---KD----GD-KR-YHLAPEGLKVGEKVMT--------------------------------
------------------------------------------------------------------------------------------------------------------------
-----------------------------------AKKAK-------------------------------------------------------------XXX----------------
------------------------------------------------------------------------------------------------------------------------
----------------------------------------------------------------------------------------------------------------XXX-----
-----------------------------------------MFAIIVIGGKQYKVREKDELEVEKL----------------------DVGD--------S---D----S-------IKF
KEV-LLL-----------ADDE------G-----K-S---VK---IGMPY-VTGVHVECKIL-EADMKGEKIQVRKFKAKK-RY-SKV-QGHRQRYTTLKV-LKI--SAVEKKAAPVEKS
EKVEEAAPKKVVKKPAAKKAD---------------------------------------------------------------------------------------------------
-------------XXX-----------------------------------------------------------------------------------------------MKA------
----------------------------ILR--NARISPKKINVVAGLVRGR-N-VNEALNLLRFTP-K-KG-AKI----------------------------LAKVIQSAASN-----
-A-----E------------------------------------TN--FK--Q-DMK--KLYIKEIIVTKAM-T--LKRSVP-VSRGR---AH--P--ILKRNAHITVFV----------
-------DVS---ATG---AAAPKKAKKIYKAKAPKAAAPKSETPKTSE-------------------------------------------------------XXX-------------
--------------------------------------------------------------------------------------MNLSQ-----------VI-HKP----VLTEKSV-
---------------RM-----E---------EK----------------------------G-----Q-------YTFFVHQD-----ATKVDVKQAIHMLF-----G---AKVKSVNI
NT---R-KAK--YR-----------L--G----KKRNPLQK--R--S-----E--N-RKAIVTLVK--GE-K-L----TLTKKAKA----------------------------------
--------------XXX-------------------------------------------------MATKKAAGS-SKNGRDSNSKRRGVKAFGGEMVTAGSILVRQKGTVWHPGKNV-R
MGRDFTLFS------VINGQVSY-----T----------EK-RM-E-KFNGQMQRDTLVH------VLPL--------------------------------------------------
------------------------------------------XXX---------------------------------------------------------------------------
------------------MKHHSI-KSAP----GSI--K--K-A-K--RVGRGGK---R---GTYAGRG-G-KGQTAR-----------T-G----GN--I------QP---G-F-EG-G
QT---PLIRRMP---------------KLKG----------------F-K---------N-------P--N--R-V-P-----------F-F---AVNVDR-L--E---L----F--D--
--DG--------------------ST---VDLKA------LMEKGI--V-K----RA--T-K------VK-LL---A-TGE--L-T-K--K-L------TV---H--V--NAASKDAVKK
V----EQ--AGGKVV------------------L--------PS----------------------------------------------------------------------------
----------------------------XXX-----------------------------------------------------------------------------------------
------------------------------------------------------------------------------------------------------------------------
----------------------------------------------------------------------------------------XXX---------------------------MA
FKMHTNE----E----LK----------KLNPKDLAKEARTTEDELLKRK-LH-VR-LGEE--KQSHLIKKTRRYLARNKTIQT-------Q-----L-------------------K--
----------------------------------------------------------------------------H-----------AK------------------------------
--------------------------XXX---------------------------------------------------------------------------MPGILGKKLGMTRLLT
-D---------DGRVI-PFTVIECQPNTVVQV-KTDD--------KDGYPAVVLGF-----------------------------DALK--RPTK--NR---------------------
-------------KYRH-------LREF--R-----------------------------------------------------------------------------------------
----------------VTEGSLKVGDNVTV--G-IF-EDN--EKIHVTSVSKGKGFQGVIKRHNFSR-G--PETHGSH-----HHREPGSI---G---A-----R---AK----PG----
K-VH-KGKRMAGHMGSDTVTIQ------------N-LEVVYR--------------DAE-----------------KNVI---GVRGPVPGG-NGTXX--XX-------N-------EST
SLQPERRKERRRYARGSPI-----------------------------------------------------------------------------------------------------
---------------------------------------------------------XXX------------------------------------------------------------
-------------------------------------------------------------------------------------MAKHPVPKKKQSTTRTHRRYR--TF---QNLVRVR
LTGAVRL-V----------------P--CAK--C-SEPV--RLHH---LCESCG---H-----Y--RG--------------------KD-----RT-----------GQV--KK--AEE
NFNSGNYKTH-----------------------------AID------------------------------------------------------------------------------
----------------------------------------------------------------------------XXX-----------------------------------------
------------------------------------------------------------------------------------------------------------------------
-----------------------------------------XXX----------------------------------------------------------------------------
------------------------------------------------------------------------------------------------------------MRGGGKKP---W
RQKGTGRAR-------QGSIRNPHWKGGGVAFGPK-KE--ANF-EKMMPKQMRRAALFAILSSKAKDGKIIAL---D-----KFEL-------------E-KP--KSKTFAELI--K-K-
---LS-------------------------------VNR---DV-LVVG--------------------G----------RE--E-----DMLKKSVRNL--E-NAKIVLPTYLNPHDLL
----KYEHLLF----T-EA------ALKQ---FE-----------S---------------------------TYKA-------------------------------------------
---------------------------------------------------------------------------------XXX------------------------------------
-------------------------------------------------------------------------------------------------------MA----TL-----KEK-
---YD----KE----IAPA---LK-------KE---LGRK-STMA--VPR--VQSISVSSGIG-----S---MV--V-A---G------LKD--YE------------------------
------------------------FIEQNLAAITGQKPALRKARMAI---SNFKLRA--GI-PVGLVVTLRGKRMYDFLSRFLNIALPRVRDFRGISV-KSLDDTGNYSVGLKDSTIFPE
VKL-DTLTKN---FGLQINV------------------KT-TA-K-NK--KEAYSLL-KSLGFPF---------------R---------------D-----------EITS--------
----------------------------------XXX----------------------------------------------------------MSRIGK--LPISIP-SGVTVS-L--
-T--------------------G---D-------EII----V-KGPKG--E-------------L-K---L-------------------K-----------------------------
----------PN-----------K---------------------------------------------------KI-------------------------------------------
--------------SI-E--V----------------------------------------VENEIR-VLRDSEAAEKRALQG-----LTR-----------------------------
------------------------------------------------------------------------------------------------------------------------
------------------------------------------------------------------------------------------------------------------------
-------------------------------------------XXX--------------------------------------------------------------------------
MKVLLLKDIKNLGLKGTLKEVSEGYFLNFLKPQGLATAAGSSQVAHMKTQEAHSMQKV-SQMKESAEKIRDHL----------KDK-VLTV-KGK---ASE-T-----------------
---------GKLYAALHEKEILAAL--K-------------TEYR---------------I----E-LK--------KE-NLEL----K-E--A----IKQTGNF-ELKLKL-----F--
-----KGV-E--MILPVHV--V--SE----------------------------------------------------------------------------------------------
-----------------------XXX------------------------------------------------RASGLAGHLIEIQTAPVRAAAKNRGEDLGSFYSAVHRIIPFHMAGQ
KIRIKVKSFDHRVIDEATRLIIETTEKTGAVVVGPIPLPTHIDKITLNRSTFVH-KNAREQFEMRTHFRLIDITLSNSKTIEQLSSL-SLPSGVDIEIKMIMEDDKKSEKAAAKTTATKP
KAKKSTKAXXX--------------------------------------------------------------------------------------------MAEEAKQVKG-------
---------------------------TPEANAA----------------------AAVLAEGE--------------------------------------------------------
-------------------------EGPKKIRRNK-------------------------KKTV---------------T---RGI--VFVNAGFNNTLITFAD-EDGKTLCWSSSGA--
---------------------SGFKGSK-KSTPYAAQVAAENAAEKAK-A-F------GFEKA-DVYIKG--------VGSGREQALRGLIAQ-G-IEILKIADITPVPHNGCRR---PR
TRRV---------XXX-----------------------------------------MAQVRLCGVVLPDNKRIEVGLTYIYGVGRMRSRQLLKQLN--IVG--DIKVKDLSETDVAKLR
EALAK------EMT--E-------GDLRRKVQGDV--------KRLQDIGSYRGFRHRRKLPVRGQRTKTNART-KR--G----KKV--TV------GSGRRKET------KT-------
---------------------------------------------XXX------------------------------------------------------------------------
------------------------------MKRDT-KKKL-----ITKHA--LHEKDTGSARVQVAI--------------LTTRINELSE-HLK-THKKDNHSRRGLLKLVGQRRSHLL
YLKT------------------------KNKE----DYEKLLDQLDLRK-----------------------------------------XXX---------------------------
------------------------------------------------------------MLVLRLNRIG--RENFPVYRIVLADKRKS--AK-GK-HLE---VLGTYN-V------ADG
---K-------KITFKK-DRIEYWVSKGAQPSDTVASLL---------------K--------MNG-------------VTNMEKF-------------IGPRHFKRKKKNEEEVVEAPV
QAAAAPAPV--------------------------------------------------------------------EEAAPAAEPTPEPEVVAEAPAKEEAPAETVAEAPAEEAKTEEP
TA----------------------------------------------XXX---------------------------------------------------------------------
------------------MRS---------------KQGVIV-S-KSGDKSIVVVVHTYRTHPKYKKRFRVSKKFHAH-DE-KNECK--VGDTVTIYETRPLSKLKRWTVE--------E
P---------KAK---PVK---------------------------------------------------------------------------------------XXX-----------
--------------------------------------------MSRSSIKGPFV----------------------------------------------DPKLMKK-V-ERM------
GAN-----K--R---VIKTWSRDSQIAPDFVGHTFAVHNGKDFIPVFVTEQMVGHRLGEFSPTRKFRGH-----------PLKK------------------------------------
--------------------AT---APGA----APAA-----------------------------------------------------------------XXX---------------
-----------------------------------------------------------------------MSDQKT------------------------------VMKEMLANAVHFG
HKSEKWNPKMAPYLYTKKN-GVHIFDLNQTYQGMQKASEFLKFA------------------A-SQ-GKNI-----LFV-STKQQASALVEAEAKKC-------------GMPYVNSRWI
PGLLTNFKTIRARVRYLQKLK-EQE---ET-GG----F--E--KYTKKEALNFRKEIVK----LEGALGGV-M-NL-ENRPDILFVVDVVR--DKIAVKEAK----------KVGLTVVG
IVDSNADPDDVDYPIPGNDDAIKSIAYLVTELSGVI----Q--------E---------GL-----------------------------------------------------------
---------------------------------------------KSKKK----------------------------------------------------------------------
--XXX--------------------------------------------------------------------------MPVIK----------SAKKRAKQALVRRDRNFNVRNALKKG
IRNLS---D----SV---------K-------AG-------------E--------K------------KAA--E----GLLQKAYKVIDMAAKK-KI--LHKNTAARRKS---------
------------SLAR-MV--AKM---------K----TEVKEVKEVKEAKPKAAKAKA-------------------------------------------------------------
------------------------------------XXX---------------------------------------------------------------------------------
------------------------------------------------------------------------------------------------------------------------
-HTAKPGVIIGRQGAGVEGLKGELEKM--------------FG--HK-------------------------------------------------------------------------
-----F-------TLNVK-----EIK-KPDLEARLLAESIADQIEKRVSYRRAAKMAAKKAM-DAGA-VGVKIRVGGRLNG-VEISRSEFVSE--GRIPL--HTFRADIDFAHATAFT-T
Y--GTIGVKVWLNRGT---------I------------------------------------------F----------------------TRGT-------------------------
----------KAIANPS-------------------------------------------------------------------------------------------------------
-------------------------------------------------------------------------XXX--------------------------------------------
------------------------------------------------------------------------------------------------------------------------
------------------------------------------------------------------------------------------------------------------------
------------------------------------------------------------------------------------------------------------------------
------------------------------------------------------------------------------------------------------------------------
------------------------------------------------------------------------------------------------------------------------
------------------------------------------------------------------------------------------------------------------------
------------------------------------------------------------------------------------------------------------------------
------------------------------------------------------------------------------------------------------------------------
------------------------------------------------------------------------------------------------------------------------
------------------------------------------------------------------------------------------------------------------------
-------------------------------------------------------------------------------------XXX--------------------------------
------------------------------------------------------------------------------------------------------------------------
------------------------------------------------------------------------------------------------------------------------
------------------------------------------------------------------------------------------------------------------------
---------------------------------XXX------------------------------------------------MKVTDPIADLLTRIRNAIMARKNMVDI-PYSKLKEA
ICEVLKENKYIEN---V--------------------------------------S------VGG------EG-------IER----M----LQ--VELK--------------------
----EE-----L---GELHLKRVSKPGQRIYVGSQEI--PRV-L-DGL-GLAIISTPKGVMSGQKARKMKVGGEYLCEVY-----XXX--------------------------------
------------------------------------------------------------------------------------------------------------------------
---MSEPLKFAGT-----------------Y--F---Y-----------------------ANGKRKTSVAR-VRL---Y-------K------------------------GT------
----G-----R-TVV---N-------GMDA-KEYF-D-T-K-D--MVNVF--MAPL------------V-LT--K----N-E-----------R-N-FDISAQIIGGGKQSQADALRHGI
SKAL--VTA---------E--------------------K------E-------------N-RGILKPEGY--LTRDSRIKERKKYG-LH-R-ARRAPQFSKR---------XXX-----
------------------------------------------------------------------------------------------------------------------------
------------------------------------------------------------------------------------------------------------------------
------------------------------------------------------------------------------------------------------------------------
------------------------------------------------------------------------------------------------------------------------
------------------------------------------------------------------------------------------------------------------------
-----------------------XXX----------------------------------------------------------------------------------------------
------------------------------------------------------MYPNKGKLAALDLGENWIGLAVSDF-DQAVVFRR--EEW--------K----Y----E--E-G---
------NFM-DRLSKWIAEE-QIVGVLVGMPLS----L-SGE--SS-EQTSKIKKLFEE-I---------KTV-L--------N-VP--VES--MDERFTSTEA----D--------KKI
---------K-----KG-------S-------------------------------------------------RNDSEAAAILLETY------L------------S------------
------------S------K--------------T-------------------------------------------------------------------------------------
-----------------------------------STPGSELP-----------------------------------------------------------------------------
------------------------------------------------------------------------------------------------------------------------
-------------------------XXX--------------------------------------------------------------------------------------------
-------------------------------------------------------------------------------------------------------MAKEAQKTRENP-V---
-------------------------V--EYFKGALE-EFG----KITW-----------------P------------TKEQAVLLT-AIVVGVTAVSAVLIAVFDLGLSKA--------
---Y-EALLNAI-------------------------------------------------------------XXX------------------------------------MLHTIFSV
L------------------Q---IITAIFMAFTILIQ---EK--G--G-GLG-EGV--G-G--S--AGAGA--SFQATKRGAEKLISTLTFVLAFCFLAFSLV----LNFV---------
------------------------------------------------------------------------------------------------------------------------
---------------------------------------------------------------------------------------------XXX------------------------
------------------------------------------------------------------------------------------------------------------------
------------------------------------------------------------------------------------------------------------------------
------------------------------------------------------------------------------------------------------------------------
------------------------------------------------------------------------------------------------------------------------
------------------------------------------------------------------------------------------------------------------------
------------------------------------------------------------------------------------------------------------------------
------------------------------------------------------------------------------------------------------------------------
------------------------------------------------------------------------------------------------------------------------
---------------------------------------------------------------------------------XXX------------------------------------
------------------------------------------------------------------------------------------------------------------------
------------------------------------------------------------------------------------------------------------------------
------------------------------------------------------------------------------------------------------------------------
------------------------------------------------------------------------------------------------------------------------
------------------------------------------------------------------------------------------------------------------------
------------------------------------------------------------------------------------------------------------------------
------------------------------------------XXX---------------------------------------------------------------------------
------------------------------------------------------------------------------------------------------------------------
------------------------------------------------------------------------------------------------------------------------
------------------------------------------------------------------------------------------------------------------------
------------------------------------------------------------------------------------------------------------------------
------------------------------------------------------------------------------------------------------------------------
------------------------------------------------------------------------------------------------------------------------
------------------------------------------------------------------------------------------------------------------------
------------------------------------------------------------------------------------------------------------------------
------------------------------------------------------------------------------------------------------------------------
------------------------------------------------------------------------------------------------------------------------
------------------------------------------------------------------------------------------------------------------------
------------------------------------------------------------------------------------------------------------------------
------------------------------------------------------------------------------------------------------------------------
------------------------------------------------------------------------------------------------------------------------
---------------------------------------XXX------------------------------------------------------------------------------
------------------------------------------------------------------------------------------------------------------------
------------------------------------------------------------------------------------------------------------------------
----------------------------------------------------------------------------------------------------------------------MI
-LEFN--------------------------------------------------------------------------------NETEEK-----------------------IS----
------QKI------------FED----LLTRL------P------------QVI--P---DI---------------SE------------KT--------------VELLL----TTD
AHI--------------QKLNKEFR----------------------------------------------G----K--DK--A-T-----DV---------------------------
------------------------------------------------------------------------------------------------------------------------
-----------------------------------------------------------------------------LS-F-----------------S-------------------D-
--------R-----E--------------------------------------TSM--------PS-----------------ENL-----------GQIIISVDRA------H------
DQA------K--------E----------LS--------------QS----LEEELRF----LFTHGLLHILDYDH--EE--PEDEKLMLEKAY----K----L--------LGRT--A-
---------------------------------------------------XXX------------------------------------------------------------------
------------------------------------------------------------------------------------------------------------------------
------------------------------------------------------------------------------------------------------------------------
---------------------------------------------XXX------------------------------------------------------------------------
--------------------MA--K----Q------------V-----IQ------V-KGVVVECLPNATFRIK----L------D-------------------------------D--
-PGYPT-----D----------HV-VLCHLSGKMR-INYIRIIPGDAVTVELTP-YDLY-K-GRIIFRHKKGEPMPDHL-------IQNQEEAPPAPTV----------XXX--------
-----------------------------MKLKIGDNVVVIAG--K------N--KN-----K----------T-GKIVKL---L----------PKQ--E-------------------
---R----VVVEG--LNKVTRHVK----K-----T-R-------------E----K-Q-GQKIEFEAPMHISNVMLID-P-----ES-KK---R--TRVGY-------------------
-------------------------------------------------------------------------K----V---------E---K--------------D------------
-------K---------K-------VRIYK--K--------------SK------------------------------------------KV-IA--DAGKTSAKAKVTKVKA------
---------------------------------------------------------------------------------------------------XXX------------------
------------------------------------------------------------------------------------------------------------------------
------------------------------------------------------------------------------------------------------------------------
------------------------------------------------------------------------------------------------------------------------
------------------------------------------------------------------------------------------------------------------------
------------------------------------------------------------------------------------------------------------------------
------------------------------------------------------------------------------------------------------------------------
------------------------------------------------------------------------------------------------------------------------
----MKKXXXXPD-----------------------------------------------------------------------------------------------------------
--------------------------------------------LDEEARKIFK-------QLE---------EGDELRLAMWQW-----------------------------------
---------------------------------------------------------------MVSES----------------------------------------------------
------------------------------------------------------------------------------------------------------------------------
------------------------------------------IKDL-----S--EQ----------------------------------------------------------------
----------------------------------------------------------FQRLG-IH-------------------FH--H----I-LGES---FY------------RKG
--A-------EEVIQDG--V---------------QK--------------GL--------------------F--V-----------------------EGEK----------------
---G--SL----------------I-------F------EMK---------------------G----------G---------------------------------------------
-----E------TP----A----------LI----------R------K---S-----------DGTT----------------LYLTRDVATVKYRT----------------ET----
---W-------------HP---E---LILYVV---------------------DHAQSLHFQQDFAV--SK----------ALG----Y-----------------------AED----T
ELE----HVS-------FGRMSF---------KD-------------R-------------------------------SMS-------SRKGNVIILDDLLD--E--------------
------------------------------------------------------------------------------------------------------------------------
--------------A----V------------------KRAAHLAAD---------------K---------GTELP-------------RG-----------------E----------
------------------------------------------------------------------------------------LK------------ELAELVGVSSVK--YAV-----
--LSQ-------------------D-----R-----------------------------------------------------------------------------------------
-----------------------------------------------------------------------------------------NKDI---------------------------
-----XXX-------------------------------------------------------------------------M----RIDVLTLFPDLI----LPYFED-SILKRA--LE-
----E-K----------------LLEIHVHNIRDF------S--------EN----K---------------H-------K--------------------KVDDTPYGGGAGMVMSCQP
LFEAI-----------------------------R----------------------A----------------I---------------------------------------------
-----------------------------------KKENSG------------------------------------------------------------------PV----YYLS-PR
GETLVQKKA-EK---M-----A------KSDG---------------------------FILLCGRYEGIDQR-VIDE-----L----------I-------------------------
D--------E----EISIGDYVLTGGEVAALVIIDTVSRLIPGVLG----SE-ESAEE-------E----S------------F---------------SDALDGKR-------------
---------------------------------------------EYP---------HYTKPE----------L----F--------------------------EG-------------
------------------------K-----A----VPKVLLSGNHAQIQKWR--RE--------HLK-----------------------------------------------------
------------------------------------------------------------------------------------------------------------------------
------------------------------------------------------------
>ADI_H1L3_2_122_18_3-bin033_1-contigs num_genes:71|genes:ADK,AICARFT_IMPCHas,ATP-synt,ATP-synt_A,Adenylsucc_synt,Chorismate_synt,EF_TS,Exonuc_VII_L,GrpE,Ham1p_like,IPPT,OSCP,PGK,Pept_tRNA_hydro,RBFA,RNA_pol_L,RNA_pol_Rpb6,RRF,RecO_C,Ribonuclease_P,Ribosom_S12_S23,Ribosomal_L1,Ribosomal_L13,Ribosomal_L14,Ribosomal_L16,Ribosomal_L17,Ribosomal_L18p,Ribosomal_L19,Ribosomal_L2,Ribosomal_L20,Ribosomal_L21p,Ribosomal_L22,Ribosomal_L23,Ribosomal_L27,Ribosomal_L27A,Ribosomal_L28,Ribosomal_L29,Ribosomal_L3,Ribosomal_L32p,Ribosomal_L35p,Ribosomal_L4,Ribosomal_L5,Ribosomal_L6,Ribosomal_L9_C,Ribosomal_S10,Ribosomal_S11,Ribosomal_S13,Ribosomal_S15,Ribosomal_S16,Ribosomal_S17,Ribosomal_S19,Ribosomal_S2,Ribosomal_S20p,Ribosomal_S3_C,Ribosomal_S6,Ribosomal_S7,Ribosomal_S8,Ribosomal_S9,RsfS,RuvX,SecE,SecG,SecY,SmpB,TsaE,UPF0054,YajC,eIF-1a,ribosomal_L24,tRNA-synt_1d,tRNA_m1G_MT|separator:XXX
------------------------------------------------------------------------------------------------------------------------
------------------------------------------------------------------------------------------------------------------------
---------MLNL-VLFGPPGAGKGTQSQNLIE-------------KF-----G-------LI---HL-STGDLLR--------G-EIS---Q--------------G---TKL------
G--LEA-KK-LMD-----------------------------E-GT--LVPDEV-VIG-MISNKL-----DA------N----K---D-----A----------K-------GF---IFD
GFPRTVAQAE----------------ALD---SLL--------ES------KQ-----S---------A---IS----GMIALEV-TDGELEQRLLKR-G------ESSG----------
-------------------------------------------------------------------------R-P-D-D-A---N-P-E-VIRKRIK-----------------EYNDK
---TA-PV------AGFY----KNQ-------------N--K----FTSIN-GIG-AVEEIFKSI-------------------------------------------------------
------------------------------------------------------------------------------------------------------------------------
-------------------------------CDVI---GAY-------------------------------------------------------------------------------
------------------------------------------------------------------------------------------------------------------------
------------------------------------------------------------------------------------------------------------------------
-----------------------------------------------------------------------------------------------------XXX----------------
------------------------------------------------------------------------------------------------------------------------
---------------------------------------------------------------------------MSHSVQIKNALISVYYKDNLEPIIHELNR-LG--VKIYSTGGTET
FI-RDLGVDVIAVEDL--------------------------------TSYP--SILGGRVKTLHPKVFGGILARRSFDSDE----QQL--AQYEIPEIDLVIVDLYPF-------EET-
VN-----------------------------------SGASQE--DIIEKIDIGGISLIRAAAKNFKD----VV-IL--ASKNDYSELEEILK--TQN---G------ATNI--------
--------------------------DQRRRFAQKAFNISSNYDTHIF-QYF----------D--QSE-------------------------------------PMPV------FKQSI
--------QS-----SQVL-RYGENPHQK--GTF--Y----GNL-------------------------------------------DAMFN-----K-----LN--GK-ELSYNNLVDV
----DAAVALI--------DEF---------------------------TE----PT-------------IAILKHTNACGIA-----SR-------------S-F----IKEAWIDALA
-CDPVSAFGGVIIANEEIDA-ATATEI-------DKI-----------------FYEVLIAPAFTD--EAVKIL---SA--KK---N--RIVLV------RQPV----------------
-------------------ELPAKQ--------FKT-LLNG---VI---------EQDKD-----NTV------------------------------E-GPA----Q-MNSVT------
--DKK-A----TAHE-LHDL-HFANKVVKHTKSNTIVF-----AKN----N------Q--------------LMASGVGQTSRVDSLKQAII-KA-------------------------
-----------------QSFG--FDLK------------------------GAVMASDAFFPFP---------DCVEIAADAGITAVLQPGGSIKDQDSINMCNQKG--IAMVTTG----
V----RHFK-H-XXX--------------------------------MANLKEVRNRIASVSSTQQITKAMKMVSAAKLKR-ATNA---IVQLRPYANKLKDLLANLS------------
------------------ASLEDGASP----------YL--------------Q----------QR--------------Q------P------------VR-------VLVVVVSSNRG
LAGAFNTNVIKTA-----N-----N---LI--------------------------------------------------------------------------------A-EKYSEQLR
K------------------------------GN---------------VSIVAIGKKSQEFFQ-----R--------------------------------R---KY--NV--IGNN---
--ND-----L------Y-----------------------------------------------LDLNF--INASKITE---SIMQGF-I--------------------NGD----YDR
VELVYNHFRNAAVQFQVAEQLL-PV---------PLP---------------------------------------------EAKPVETVKTKDAVIENQV-------------------
--------------------NY------ILEP----SQEEIVEQLIPKNIKIQLYRAVLDSNASEHGARMTAMDKATENAGDLLKALKLS----------YNQ-ARQAAITTELTEIVS-
---------GAAALGG--------------------------------------------------------------------------------------------------------
------------------------------------------------------------------------------------------------------------------------
------------------------------------------------------------------------------------------------------------------------
----------------------------------------------------------------------------------------------------------------------XX
X---------------------------MYKSSILKTKIFTLLRICAVFLTLTAFSIPAFSQEEHAEGAEKKFEPSEVILEHIADSHSLHIIGHIHLPLPVIIYTDKGLELFSSAKLAHE
AGEHETEAAGIYKGNYDYKL-------------------------------------------------------------------------------VNDKVKIVNEAGEIDEAATSK
LYD--------------------------------------------------------------------------------------------------------------------F
SITRNVVSM---W----MSIAFLLIIFL---------SVS------SAYKKR---------------EGKA-------------------------------------P---K-G----L
QSFMEPIILFVRDDIARPNI-G-YK--YQ----------------------------------RFM-PLLLTVFFFIWINNMIGLV-P--------------------------------
-----------------------------------------------------------------------------------------------------FFPGGSNL--------TGN
I----AVTLVLSVITLLVVNLNGNKH--------------------------------------------------------YWQH------VF---------VPGDVPVW---------
-----------------------IW-----------------------------PL-------------WW-------V-I---ELVG-IIS-KPFALMIRLFANITAGHI---IV----
LSL---------IS--------LI---------FVFKSFAIAPVS-------------------------------VAFV----------------VF-----------MD---------
---VL-------ELLVAALQAFIFTL-LTALFI-------------------GT-----------------AI------------E----E----HHH----------------------
------------XXX---------------------------------------------------------------MAVDVLLGLQWGDEGKGKIVDVL-----SAG---YDL--IA-
RFQGGPNAGHTL------EFE----G-K--------KFVLNTIPSGIF-FD--NTMNLIGNGVVIDPITLK--------K-ELDKLKDNG-H--D--LLAK-K---NLMIAKKAHL----
----------------------------------------ILPTHQLLDAASE--------KKM--GD---GKIGSTLKGIGPTYMD--KTGR-NG-----LRI----GDI--T--L-PD
----F---KERY--Q-KLVD--K-----------HTAM-----LQ--A--MYG--EV--------A------------DFSER-----EA--------AFFEAVDYL----KQFPLV-DS
EHL----------V-N------QYI-KDGKKILAEGAQGTMLDIDFGSYPFVTSS--NTTTAGACTGL-GVA-PSQIG-DVIGIFKA-YCTRVGGG--PFPTELH------D----E---
T-------------------------------------GEELRRI--G---H--EFG----AVSGRPRRCGWIDLPALKYAI-MLNG-V---TQLVMTKADVLSGF-----DKIYACTHY
-----------------------N--Y----LG-------------------EQID-Y-------------MPY-D-------ICSVD-AHPV--LKEIDGW--N-E-DLTGITE-----
LNEIP-AKLQSYIEYLEAE----LEVPVK-----------WLSVGPDRKQTLVLH------------------------XXX--------------------------------------
------------------------------------------------------------------------------------------------------------------------
---------------------MAGNSFGQLFRITTFGESHGEAIGVIIDGCPAGLDV-DLDYIQGELDKR----------KPGQ----SKI-TTQRKESDTVQILSGVF------E--GK
------TTGTPIAMIIPNED----------------------QR---SKD--------------YGH--NVDVFRPSHADYT-YATKYG-IRDHRG-GGRSSA---------RETAARVA
AGALA------------------------------------KLL-------------------L-----KTQ--GIEVLAHVSSV----GTI--------------NAP-----------
------NVFIDSAAEF------------------------------------------LETR-----------------------------E-------------QNIV-RCA--DPATA
VEMIEFI---DGIRKQ--GDTVGGKV----------SCHIIGAPVGLGDPVF--DKLHADLG-------------------KAMLSINAVHGFE--------FGSGFSGSEMRGSEHNDI
F--------------------------------IKNADGSVGTRTNFSGGIQGGISNGMPIEFKVAFKPVATI-----------------------------------------------
------MHNQQTIDGD--GN-------AAE-ITGKGRHDPCV-----------V-------PR------AVPIVEA-----------------------------------------MAA
LVLADHW----------------------------LRNRNSKL-----------------------------------------------------------------------------
----------------------------------XXX---------------------------------------------------------------------MSTVQISASDVNKL
RQQTG-AGMMDCKKALTETNG-----------D------F-------------E------------------------------------------AAIDFLRKKGAKVAASR-QD-RES
NE------------GVV--IARTSE---DF--K---TGVVIELNCETDFVAKNAEFV----AF-ANQIANAAVESKPASIEALYDLTVDVENSTVK-----------------IGDAIID
KTGKIGEKIGVSKYEVIEGD-----KVVAYIHG-------NYRLGVLVGLSKAVAGADEAG----------------KDVAMQIAA--M-N-----P----VAIDKDGVD-STVIE---R
ET-------------------------EI-----AKEQI---------------------------------------------------------------------------------
--------------------------------------------------------------------------RAEGKPEAMV------------------EK-IAAGKLNK-FYKDST
-------LLNQEFVK--D---------P-----S-----K-TVAQFLDTV-------DKGLTV--TAFK-RVALGA--------------------------------XXX---------
----------------------------------------------------------------------------------------------------METESPA------T------
------------------------------------------L-IYSPSAVLNLFNNSIS---ISQSKR--MIR--LKGVFLQGR--SS------AYN---GY-Y--YDTLRDES-----
-S-------D-AQLTLII-----PALIRNE------------LQPNKTITVNGFITKRVMN--SSGSIQIQLTV-TGLVEQT-QNKYSEDDLAKISLLQS-------KAASGFKDVQ--G
FIKGKILTEEPFKIAVIIGKSGIIDNDIKHQLKESTGFYDLQ--FFRVSLTN--ETELAAEMQRLDDLG--------------------------------F-------D---IIVVSRG
GG--EQ-MEVFNKLGLAEKSTTLRALFVTAIGHKD---DVSLLQQVADKAFITPTAFGQFLNE-TYNHTIEEAAHSKAKLVESVKTQLA----AGYQKQINNLNDQL-------------
--------------------------------------------KGVEQLK------------------AG-------------------------------------------------
----------AEQLQ------------------------------------------------------------------------------------------------NEKLNLMNE
QI---------SAYKAQVAT--LDKKPA---------------------------------------------VNWVYIIA---------------------------------------
------------AILAG-------LVIGYLLKGH----------------------------------------------------------------------XXX-------------
------------------------------------------------------------------------------------------------------------------------
-------------------------MLKKKNKG---------NSETP-------ENTADVTSENGQVD----------------------------------------------------
--------------------G----QEQA--------AQT---------DE--------------------------------------------------------------APTAEEK
FKE---------------------------E-----L--------S-------QAN---DKYLRLY-------AEFDNFRRRTIKEREDARKTEGKDVIIALLPVLDD---FERAL----
---RS-----------------------------------MD---------------------TVTDVI------------PVKE----G--VALIQHKLKNILAQKG-LKEMQ---S-I
-----G--TTFDPDLHEA-----I---TSIP------------------------A-PTDDMK---------GKVV--DE------MEK-GYEL-------NE--------KVVRFAKVI
----VGA-------------------------------------------------------XXX-------------------------------------------------------
------------------------------------------------------------------------------------------------------------------------
---------------------------------------------------------------------------MQQLVFATNNAHKLEEVQAKA------------------------
-------------GD--K--------------------------IK----LL--SLDA---IGC-----YDDI-E-----ETGLAFNK--------------------------------
---------------------------------NASIKSHYIY-----E-R------Y--S------L-------------------------------------NCFGDDSGLEIDAL-
----------------------N-NEP----GI---YSARY-----A-------------------------------G----------------------------------K------
----HG--D-----------------HDA-NI-DKVL----EKLK----------G-------VE-N-------------------------RRAR-FRTVIS-----------------
-------------------LIW---N-----G----------------DE-------H--------FFEGTVPGT-----------------------------------IRTGR-----
----------------S---GAA--G-------F-GY-D---------------------------------------------------------------------------------
---------------------------P---IFQP-D---G-Y-----------------------D---------------I-TF--AEM-----SMD---------------------
------------------------------------------------------------------------------------------------------------------------
------------------------------------------------------------------------------------------------------------------------
------------------------------------------------------------------------------------------------------------------------
------------------------------------------------------------------------------------------------------------------------
----------------------------------------------------------------------------------------------------------------------E-
----KN-------SIS-----------------HR-------------GRAV-----------------------NQLIA----------------------------F--------L--
-----NT-----------QTKA--------------------------------------------------------------------------------------------------
------------------------------------------------------------------------------------------------------------------------
------------------------------------------------------------------------------------------------------------------------
------------------------------------------------------------------------------------------------------------------------
----------------------------------------------------------------------------------XXX-----------------------------------
------------------------------------------------------------------------------------------------------------------------
------------------------------------------------------------------------------------------------------------------------
--------------------------------------------------MKDEPLNKTL-IVIAGPTASGKTAAAIQL---------A-------------------------------
---------------------QHYN----T------------VIVSADSRQFFREMSIGT-AKP---------TE------E-------------E------------------------
---------LAA---------APHY-FINSHSIT----ES----FSVGDFERQCMQLLDEM------FK-KN-DVVILV-GGSGLYIKAITEGF---DELP-------------------
---------------T--ADP-------N-IRDH------LN---TE--LAANG-IAP----LQERLKQIDPT---YYAEV---D--I-----N----N-------PQRVIRALEVH---
E--------------ATG-----------N--------PIS---------SYRK---ST------------------INKRP--------------------------------------
---------------------------------------F-------------N------------II------R--FG-LDM--PR-EKLYDRINQRVDIMV-------K----D----
-------------G----LVEEVAA-----LT--------------------------------PY-----------------RNY--------------------------------NA
L----NTV-G------YSE--------LFNYF--------------D----------G------K-------------------------------------------------------
-----T-------DVD---TA-------IAA-----IKQNTRRFAKRQLTWF--------------------R---K-----------D-----KDI-I----W----------------
----------------MD--AGD--E---NLVTNMLS------VIH-----------------------------XXX------------------------------------------
-----------------------------------------------------------MSEIT--------------------------------------------------------
------------------VALRY--------------AKA------LID--LAEE-----------------------------------------------------------------
-------------------------Q------KALEAVKTDMELFLNTVKGSSELGAVLSNPIISHSKKVNI------------------------------------------------
----LAD-----IFG--S------KVSK------------------------------------V----TLAFLNIMV--NKGR-GEVL------YTT-------------ASEFIGLYD
---I--KN-HI--TN--------AKVV-TASP--LSADNKKKM-L--DDV------Q-KA-----IG-G---------------------TVKLT---DKV-D--PSLI---GGF-VLTV
GD--R-QVDTSIANSLKRM------KKDFAQVAIK---------------XXX-----------------------------------------------------------------MK
T----IDQ---------IS---------FNG-------------K------RALVR--VDFNVPL------------D-----EDYN------IT-------------------------
------D--DNRMTAALPTIKK------------------------------------------ILKDGGA-VIL-MSHL-----------G----R-----------------------
PK---------DG-------PTEK-------------------------------------------------------------------------------------------YSLKH
VVPHL--A---DL-L----------------------GQ------Q-VQ---------F----AD-DC-----------I----GE------DAIQKSKELE------------------
--------------------------------KGE-------V----LLLENL--------------R-F----YK-EE--------------E------K----GD-------------
-----KA---------------FAEKLSK--LG-------------------------D--------VYVNDAF-GTAHR-AHASTAV--I-AQFF--------------------PD--
-AKVFGY--------LMAAELNNAEKIL--------NNAP-----KPF--TAIMGGSK---------VSD----K--------------------------IEL----------------
--------IEK-----LLD----KVDNLIIGGGMAY-----------------TFAK-AD--GGSI--G-T---SL------VEA-----------D-----------------------
------------------------------------------------------------K---LD--LA--RSLVI---KAKE-----------------------------------K
GV-----------NL-----L----LPVDNV--I-------------------------ADKFGNDA--NTDIAKTGE---------------------------------IPDN-----
------WM-----GLDIG----------------------------------------------PETVK--LFSKVVE--ESKTILW--------------------------------N
GPMG--VFE--------ME-------K--------F----------LIGT----KAIAE-AVA--------KATDN--G-AFSLIGG---------------------------------
---------------------------------------GDSAAAV-------------A--K-FD---------M----TKDV-------S---------------------Y---VST
GGGA-LLE--YMEG-K-ELPGVKAINED--------------------------------------------------------------------------------------------
-XXX--------------------------------------------------------------------------------------------------------------------
-------------------------------------------------------MKYLIVG----L-GNIG-------PEYADTRHNIGFMVLD-----------EL--------AKQ-
---------EGA---------------KF--Y----T------------MRLAAY-----------------TEVNH--------------K--------G----RT--------LH---
--LIKP--TTYMNLSG-KAL-N-------HWMK-------------E--L----------K----IP------------V--QN--------------VLVIVDDIALPLGTLRLK-PKG
SAAGHNGLKHIEAIL----------GNNEYARLRFGV----------S----------D-----N--------------------------YP----K-------G------HQVD---Y
VLSGFDDDEKP----E-LPALI-DR----------------------------SIEMIKSFATI-----G---TELTMTK----YNK---------------------------------
-------------------------------------------------------------------------------------------XXX--------------------------
-----------------------------ME-SKRQQKFA-------GVIQEDL------------------------A-AIFQREG--MNYLP--------------------------
-------------------------------------------------------------------------------------------------HT-------------L---V--T
ITKVRVTPDLAIARVFL-----SF--F-----------------------------------------NNTDNQ--------------------------------Q-------------
------------ALQVIKSHASEIRYKLGAR--I--KDQVRII-----PQLEFFVD----DTSE---YVERMEKIF----D-----------------KI--------------------
------------------------------------------------------------------------------------------------------------------------
---------SHEPRQPDTEEN---------------------------------------------------------------------------------------------------
------------------------------------------------------------------------------------------------------------------------
-----------------------------------------------------------------------------------------------------------XXX----------
------------------------------------------------------------------------------------------------------------------------
----------------------------------------------------------------------------------MAILAFQKPDKVIMQ---KS------N----D--FDGT
FEFRPLEPGFGVTIGNALRRILLSSLEGFAITSVRFS-G---VMHEFSTIKGVVEDVTEIILNLKQVRFKKIGE--S-G-D---------NEKIFVIIN------G-QDAFKAGD-ITKF
S-NN-FEVLNPELVICNM-DS-SVTLE-----VELTVAKGRGYISNEE----------N---K--NP----D---------------ANVGVIAIDS----IFTP--IKNVKYTLENYRV
-EQKTDYE--KLILDI---STDGSIH-PEDALKQAAKILIQHFM----------L---FS-----------------DE------------------NM---MLEA--------QAK---
EE-----TK--------EVDE------EILHM--R------KIL-------KTELVDLD-LSVRALNCLKAADIRSLA---D----------------------------------LVSY
DVADMLK-FRNFGKKSLTEIQDLV--------KSKGLSFGMNLSKFKLDEE----------------------------------------------------------XXX--------
-----------------MNVNNPTNKPAVAS----------------ST-----VTRDLR------ELDVKT-----D--NI--------YESLVIMSKRANQIS-------N--N----
-----------------------IKEELH------Q--------------------------------KLSEFASANDNLEEVFENR-EQ------IEIS--------------------
---------------------------------------KYYEKLP-----KPTLVAVQEFLDNKIY--YRNP------AKEAREL-------------XXX------------------
-----MSELIKKQVTDAKALM-DKAIDHADNELNKIRAGKANPSMLDD--ISVDYY--G-T-PTPL--SQVGSVNTPDARTLIVQPWEKSLLPAIEKAIKE-A-NLGVNPQNDGVII---
RINVPPLTEERRRDLVKKAKGEAETGKIAIRNIRKDAN--E-KIK--KLK----TEGVSEDEIKVGEGEVQ-KLTDAY-IIKIDQLSELKEKDIMTV-----------------------
-----------------------------------------------XXX----------------------------------------------------------------------
----------------------------------MLHKTRGIVFKTTDYSESSVVVQIFTEKFGLQSY----------I---INGAK--KPKA-KISRNMLQPLHLVDMVV-------YH
--------K----SN-GN---VQRISELKNNPTL-QSIPY---DVIKSCIAMFL--NEVLYKAV--K-QQT-P----DEA-IFDFIFNAIEL---L------DH----------------
-------------K--T-------------------------------RG------L-ANF-----------H------L------------L-F-----------LVQLTRYLGF---Y
PHGGLMAEAD------------F------------------------------------F--------------D-----------MKNGVFSKY-----------KP------------
----------------------------DSVSYLSPP-------------------HTK----NFYT--------LLQ----S--N---------------FG----------NIDEVK-
L--SND------------------------------------------------------------------------------------------------------------------
-----------------------------------------------ER---------------RYLINKLLEYYAMHI----E----GFGNI--RS--HEVLE-----EVLG-------
-----------------XXX----------------------------------------------------------------------------------------------------
-------------------------------------------------------MYTFKKEERLCNKKLIDGL---F-----H-------------------------NGS----SFL-
-------------CYPYKAS-W-----------M------------------------------FT------D--------GE------QQF------------P---------------
---------------------------------------------------------------------------------------VQ-------------------------------
--IVFSVAKK-RY---K-R-AVDRNLVKRRMREAY-----R--------L----N-K----QA----Q-------------L-------Y---------D--------VLNGAGKK-L--
---V---L-S--I----------S---Y-I-G----------K----------------------------------------E--I-----S------P---YEFF----E-K-KML--
------------KL---L--IQ-L------AGE------ANK----------------------------------------------------------------------------XX
X----------------------------------------------------------MPTI-QQL--VRKGRVAMVDKSK-----SPAL--DS-------------------CPQRRG
VCTRVYTTTPKKPNSAMRKVARVRL-TNGKEVNAYIPGEG--HNLQEHSIVLI--------------------RGGRV----KDLPGVR--YHI-IRGALDTSG--------VA------
--G------RNQRRSKYGTKRP---------K--------P----GQAAAAPAKGKKK-----------------------XXX------------------------------------
-------------------------------------------------------------------------------------------------MARLTKNQ---------------
-KAA-LSK--I-E-A--N----KT-YTLEAASSLVKEL-TN-------T-KF-------------DSSVDIDVR-----LGVDPRKA---NQMVRGIATLPHGT-GKT-VRVLVLC-T-P
DKE-QEAKDAGADFVGLDD-YIAKIE----G---G-WT----DVDIIITMPSVMAKVGR-LGRILGPRNLMPNPKSGTVT--PEVGKAVADV-KGG-KID--F----KVD-KTG-IIHTS
IGKASFTAEKIYENALEVLQTISKLKPSAAKGTYFKSIHISSTMSPGITIETK-SVAGI---------XXX-------------------------------------------------
--------MNTLSYKTVSANKKTV-------N--KEWVVVDANNEILGRLCTKIAMMIRGKHKPGFTPH--VDC-G-DNVIVINADKVKL-TGN------------K---FSEKQY----
----V-SYT-GYPGGQRFISPKELM-A-KH-------------P-ERVIEKAVRGMLPK-NRLGRAIYG-NLHVYAGAEH--PHAAQ------------------------------NPT
TI----------------------------------------------------------------------------------------------------------------------
----------------------------------XXX---------------------------------------------MVQQESRLNVADNSGAKEVLVIRV--L-GGT------G
KRY--ASIGDKIVVTVKSAIP--S--GNVKKGTV---------SKAVVVRTKKEIRR-KDGSYIRFDDNAAVLL------N---NQ------D----E-------PRGTRIFGPVARELR
E-----K-------QFMKIVSLAPEVLXXX-------------------------------MLQPKRTKFRK--MQK--GR----MK-------GL----ATRGTELSFGSFG--IKSL-
-EAAWITSRQIEAARIAVTRFM-----KREGQVWIRIFPDKPVTKKPAEVRMGKGK---------GAPEY--WVAVVRPGRMIFEAEGVPL--EVAKEALRLAAQKLPVQTRFVTR----
---RDYVEA---------------------------------------XXX---------------------------------------------------------------------
------------------------------------------------------------------------------------------------------------------------
----------------------------------------------------------------------------------------------MRHGKK--VN-HLGRTDSHRKAMLAN
MASSLIQ--H--------------KRITTTLAKAKALRGYVEPLLT-------------KSK-------N-------------------D------------------------------
---------T------THSRRTVFSY----L--------------------------------------------QD---K------DT--------------VNI--------------
----------------------L----------------------------------FRE--------V-AEKIA--NR-------------------PGGYTRIVKL-E----------
----------------------NR-L-G-DNAEMAIIELVDYNTVYGKDVAAKTEKKSTRRRGGASKAKAETDAPVAKETAAPVVAEETVAEAPVAEAAPAVEETPATEAPAADDKEENA
EKGE-------------------------------------XXX-----------------------------MKLSRRDR--IKKGI--RKRLS----GST-A--RPR-LSVFRSNKGI
YAQII--DDVTGKTIV-SAS--SLS----------------KD-F----VAS-----------------------------GT------------TK-SD------QSVAVGKLVAE---
--KAIAAGI-KDVVFDRNGYLYH------------------------GRVKSLAEGAREGGLNF--------------------------------------------------------
------------------------------------------------------------------------------------------------------------------------
---------------XXX------------------------------------M--DLVKFVEEQ-----------------------SV------------VKNTFP-----------
---------SFK---AGDTVSV---HYKI-----------------R-----------E------------------------G---N--------KE--------------RIQVYQGV
VLQR-NS-VG-NS-E-TFTVRKV-SNGI-GVERIFPYNSPNIDKVEVNSVG---K--VRRAKLYYLRA--LTG-K--AA------RI----------K----------------------
---------SKR----------V-------------------------------------------------------------------------------------------------
--------------------XXX-------------------------MAVKRFKPVTP-GTRFRIDV--IN-SDIT------T----N---V----PE----KSLVVSANTRS-GGRN-
HSGKMTMRY--LGGG-HKQAYRLIDFK-R-NKFDIPAKVATIEYDPNRSARIALLHF---VD----GE-KR-YMIAPEGLTVGTIVVS-G--EG--A---APEVGNTMPLKNIPLGSIIH
NIELNPGQGGVLA--------------RSAGTYAQLSARD------GK-YAIIKLPSGETRMILST----CLATIGTVSNGEKANAVLGKAGRNRWLGRR------PRVRGVAM-NPVDH
PMGGGEGR---SSGGH--------PRSRKGLLAK-GYKTR-DKKK------------------------GSDRYIIERRK---K-----------------XXX----------------
-------MPRS-VNAVASRRRRKRIMNLAKGYWGSRSKVYTVAKNTVEKGLQYAYRDRKTKKREFRALWIQRINAGAR----------QH-------G-----I--SYSQLIGKLAAKEI
GLNRKVLADLAMNHPDAFKAII-D---------AVK----------------------------------------------------------------------------XXX-----
-----------------------------------------MYAIVSIAGQQFKVAKDQQIFVHRL----------------------QGDE--------G---A----S-------IEF
DNV-LLA---------------------E---NEG-K---FK---LGSD--LKSAKVSAKIV-SH-LKGDKVIIFKKKRRK-GY-QKK-NGHRQQFTKIEI-TGI-----TL--------
------------------------------------------------------------------------------------------------------------------------
-------------XXX---------------------------------------------------------------------------------MEATTKIKKSVLIRQQK------
---------------EAAKLVVGGSSVAKLQ--NCPTSPRKMRLVVDLIRGE-N-VEKALYILKFTN-K-EA-AIR----------------------------VEKLLLSAIKN----W
EA-----K-------------------------------------N--EGKRV-EDS--ALFVKEVSVGGGR-Q--LKRLRP-APQGR---GF--R--IRKRSNHVTLIV----------
-------DSK---NDN---N------------------------------------------------------------------------------------XXX-------------
------------------------------------------------------------------------------------------M-------E---IL-KKP----LLTEKVT-
---------------QL-----T----------E----K---------------L-------N-----R-------YAFKVDHR-----ANKIQIKGAIEAMY-----G---VNVTAVNT
MK---Y-VGK-LKT----RNT----K--A----GAVS--GR--A--A-----T--Y-KKAIITLKD--GE-T-I----DFYS--NI----------------------------------
--------------XXX-------------------------------------------------MAHKKGAGS-SRNGRESHSKRLGIKIFGGQPAIAGNIIVRQRGTKHNPGLNV-G
IGKDHTLFA------LKAGHVVF----------------KK-KA-D-N-------RSYVS------VIP-------------FEVAPVAEDAAPAPAVKAEAKAKKVEAPVA-AAEVAEE
APKAKKAAAPKAKKEAAPDAEEAAAE----------------XXX---------------------------------------------------------------------------
------------------MNLSNL-KPAE----GST--K--N-R-K--RIGRGTGSG-R---GGTSTRG-H-KGAGSR-----------S-G----TS--T------KV---G-F-EG-G
QM---PLQRRVP---K-----------V--G----------------F-K---------N-------P--N--R-V-E-----------Y-T---GVNLDV-L--Q-Q-L----V--E--
--KY---------------SLA---T---VDFDI------LKEHGLA-S-R----ND--L--------VK-IL---G-RGE--L-K-A--K-L------EV---K--A--HAFTATAQKA
I----EA--AGGTIV------------------K--------L-----------------------------------------------------------------------------
----------------------------XXX----------------------------------------------------------------------------------MSRI---
CDL--TGK-GYMNGFNV-S---N-----S---------------N-----------V-KT------------KRKFYPNLK-LKRFY-IPEED-KWI--TLKVSTSALK-------TITK
---------NGITACINKF---------------------------------VKKGSI------------------------------XXX-----------------------------
---MKNS----E----IL----------ELSTEELAARLGEEKSTLTKLK-FA-HA-VSAI--ENPTRITKVRKDIARLNTELT-------K-----R----------------------
----------------------------------K-----------------------------------------A-----------AS--ASEQN-----------------------
--------------------------XXX-------------------------------------------------------------------------------------MTSIFD
-E---------AGKNI-PCTVIEAGPCVVTQI-RSVE--------TDGYAAVQLAY---G---EK-------------K--E---KNTS--GPLK--GH----F------Q---KA--GT
T------------PKRK-------LVEF--K-----------------------------------------------------------------------------------------
----------------TFEDEKALGDTVTV--E-IF-AAG--DYVDVVGTSKGKGFQGVVKRHGFGGVG--MQTHGQH----NRLRAPGSL---G---A-----S---SW----PS----
R-VF-KGMRMAGQMGNVRVKVQ------------N-LEVVKV--------------FAE-----------------QNLI---VVKGSIPGA-KGSFV--IV---------------DK-
------------------------------------------------------------------------------------------------------------------------
---------------------------------------------------------XXX------------------------------------------------------------
----------------------------------------------------------------------------------------MAHPKRKISKSRRDKRRT--HY---KAE----
---APTL-T----------------T--CQT--T-GAVH--LPHR---AYTVDG-NVY-----F--NG--------------------KI-----LI-----------EKA--VA--V--
------------------------------------------------------------------------------------------------------------------------
----------------------------------------------------------------------------XXX------------------------------------MP---
------KMKTNSSAKKRF-RLT---GTGKIARKNAFKSH-I--LT-KMSTKRKRNLSHTSLV-SK--ADL-GNVKR-MLCIGK-------------------------------------
-----------------------------------------XXX----------------------------------------------------------------------------
------------------------------ME-------INVLN-L--SGKET--G----AKVQLPESVFG-VEPN---DHAIYLDVKQFLANQRQ--GTHKSKQRNEIAGSTRKL---H
KQKGTGGAR-------AGSIKSPLFNGGGRVFGPQ-P---RDY-SFKLNKKLKSLARASALSYKAKDNNILVL---E-----DFNF-------------D-AI--KTKTYIQME--A-D-
---LN------------------------------VTND---KT-LLVL-------------------------------AGVEN-----NNVYLSSRNL--K-KTKVISVEQLNTYDVL
----NAGKLIL----T-TG------AVKT---LE-----------E---------------------------ALAK-------------------------------------------
---------------------------------------------------------------------------------XXX------------------------------------
----------------------------------------------------------------------------------------------------MTYIP----RL-----KTK-
---YK----ED----IRTA---LK-------EK---FAYK-SVMQ--VPK--LQKIAINQGVG-----G---AT----T---D------KKL--IE------------------------
------------------------NTITELTTITGQQAVSSKSKKDI---SNFKLRK--GM-PIGVRVTLRDNTMYEFLDRLIAVALPRIRDFKGIND-KGFDGRGNYTLGISEQIIFPE
INI-DKINKI---QGMDITF------------------VT-SA-T-ND--VEALELL-KQFGLPF---------------K--------NQTPTNNG-----------------------
----------------------------------XXX----------------------------------------------------------MSRIGK--APIALT-GGVTVT-V--
-S--------------------A---D-N-----VVT----V-KGPKG--E-LQQAV-D-R-D-I-I---I-----E-------Q-----E-----E-------G----N---L------
----LV--K-RP--SD----Q--K-------RHK---A---LHGLYRSLINNMVVGVTTGYKIEQELVGVGYRA-TN--T-------------------G--N-T-LDLVLGYS------
-HHYVFQLPQEIKVTT-T--A---EK--G----K-NP----------TIILESNDKQLIGQVAAKIR-SLRTPEPYKGKGIKF--VGEVLR---------RKAGK---------SAS--K
K-----------------------------------------------------------------------------------------------------------------------
------------------------------------------------------------------------------------------------------------------------
-------------------------------------------XXX--------------------------------------------------------------------------
MEVILKQDVKNLGDKDDVVNVKPGYGRNFLIPKGYAILATVSARKVLAENLKQAQFKQ-EKIRKDADAIAARL----------EGV-KLTI-GAK---AGE-S-----------------
---------GKIFGAINTIQVADAL--K-------------K--E-------------G-F----E-VD--------RR-RITF----DQE--P-----KFVGDY-TAIVNL-----H--
-----KEV-K--VQVPFEV--V--AE----------------------------------------------------------------------------------------------
-----------------------XXX------------------------------------------------------------------------------------MVIKTNKMSQ
RIRIKLKSYDYNLVDKSAEKIVKTVKPTGAVVSGPLPLPTEKKIFTVLRSPHVN-KKAREQFQLCSYKRLLDIYSSNSKTVDALMKL-ELPSGVEVEIKV--------------------
--------XXX----------------------------------------------------------------------------------------------------MA-------
------------------------------------------------------------KSKK--------------------------------------------------------
-------------------------------VTKK-------------------------RIVV-------------VES---VGE--AHINATFNNIIITLTN-KNGQAISWSSAGK--
---------------------MGFKGSK-KNTPYAAGQAAGDCGKVAY-D-L------GLRKV-EVFVKG--------PGSGRESAIRTLQTT-G-IEVTTIKDITPLPHNGCRP---SK
RRRV---------XXX-------------------------------------------MARISGIDLPKNKRGEIGLTYIYGIGRTTAQNILTEAG--IDV--NIKVQDWDDDQLTAIR
TIIND------KVK-VE-------GSLRSEVQLNI--------KRLMDIGCYRGTRHRKGLPLRGQRTKNNSRT-RK--G----KRK--TV------ANKKKATK---------------
---------------------------------------------XXX------------------------------------------------------------------------
----------------------------MYLSKEA-KAEI-----FAKHG--KAATDTGSTEGQVAL--------------FTTRIAHLTG-HLK-KNKHDFSTQLSLQKLVGKRRGLLA
YLYK------------------------KDIE----RYRAIIKALALRDIIK--------------------------------------XXX---------------------------
-----------------------------------------------------------MATKIRLQRHG--KKGKPFYYIVVADARAP--RD-GR-FIE---RVGSYN-P-----NTNP
---A-------TIDINF-EKTLEWVNNGAQPTDTCRAIL---------------S--------YKG-------------VLYKKHLQGGVKKGALTEEQAETKFAEWLDQKDGKITGKKS
NLNAAKDEA-------------------------------------------------------------RKLALIAEAKKKEDKAAAIAAKNAPVAEVVEEEEATEAPAEEAAADTETE
AESAE-------------------------------------------XXX---------------------------------------------------------------------
----MERNL---------RKT---------------RTGLVV-S-NKMEKSIVVAVERKVKHPIYGKFVKKTTKFMAH-DE-TNTCG--VGDTVLIMETRPLSKNKNWRLV--------Q
I---------LER------AK-------------------------------------------------------------------------------------XXX-----------
--------------------------------------------MARSIKKGPYI----------------------------------------------DHNLERK-V-LTL--NDA-
-SK--------K--SVVKTWSRRSMISPDFVGHTFAVHNGNKFIPVYVTENMVGHKLGEFAPTRTFRGH-----------AEK-------------------------------------
--------------------KK--------------------------------------------------------------------------------XXX---------------
-------------------------------------------------------------------------MART------------------------------TYQDLLDAGVHFG
HLTRKWDPKMSQYIFMERN-GIHIIDLNKTLSKVEEAAAAIKQI------------------V-KS-GRKV-----LFV-ATKKQAKDIVAEYAKGV-------------NMPYITERWL
GGMLTNFATVRKSIKKMSNID-KLT---KD-GT----Y--S--NLSKKERLMIQRERIK----LETLLGGI-A-DL-NRLPAALFLIDVKK--EHIAVSEAL----------KLNIPTFA
MVDTNSDPSNIDFPIPANDDATKSISLITGIIIKAI----E--------E---------GL-----------------------------------------------------------
------DERKREKEDETEKEAAAAKA-------------------KADAPEVADRSEGGKRKRTAEVTAEATETEAPAADSTEE------------------------------------
--XXX---------------------------------------------------MQIKIYQPIFASSKNKEKNNKLKMANHK----------SSIKRIRSNAAKRLRNRYQAKTTRNA
IKRLR---G---------------T-------TT-------------K---------------------VDA--T----PLLSKVISMLDRLAKK-NV--IHKNKASNNKS---------
------------KLTK-FV--NTL---------S--------------------------------------------------------------------------------------
------------------------------------XXX------------------------------------------------------MGQKAHPIGNR--LG--IIR----GWD
SNW-F----------GG------N----H---------YADKLVEDEKIRK-YL------------------S-------ARI----NK--GGVSKVVIERT-------LK----RITVT
IHTARPGIVIGKGGAEVDKIKEELKKL--------------TK------------------------------KD---------------------------------------------
-----V-------QINIF-----EIK-RPELDAQLVAEGIAKQLEARISFRRAMKTTIASTM-RMGA-EGIKVMTSGRLGG-AEMARTEQYKE--GRIPL--HTFRADIDYALAEALT-T
Y--GKIGVKVWICKGE---------V------------------------------------------Y----------------------GKRD-------------------------
--------LSPNIGGTSS-------------------------------ASGKGGRPEGGAGFGGRDNARGGERGGERRGDRKPGAGG----------------------------NNDR
RGGGGGRPGGPGQGGGNRPGGPGRR------------------------------------------------XXX--------------------------------------------
------------------------------------------------------------------------------------------------------------------------
------------------------------------------------------------------------------------------------------------------------
------------------------------------------------------------------------------------------------------------------------
------------------------------------------------------------------------------------------------------------------------
------------------------------------------------------------------------------------------------------------------------
----------------------M--------------------Q--QYE---I----------------V-------IVLTP-LLSDE-------TAKEAIAK-YSKTL-TD-------N
GA---E-IV---QED-NW---G-LRKLAYPI------QKK---------T----TG--------YYHLTEFK-------------A------PG--D------L---I-NKLEVEL---R
RDER--VLR---F--LT----I--A---------------------------L---D-------KH--------------AIAYNDKKR---------------SGAFN-----------
------------------------------------------------------------------------------------------------------------------------
----------------KKP------------AAKVEENN---------------------------------------------------------------------------------
-------------------------------------------------------------------------------------XXX--------------------------MRK-SK
-P--KK---R--ILLP--DPKFND-----------------------------------------ILVTRFVNNMM----FDGKKSTAYTIFYNAVE-IVE---KK--------------
-----------------------T-----------S-------E------------N----G-----------------------LD------------------------TWKKALNNV
MPAVEVKSRRVGGANFQVPTEVRPERKVALGMKWLISYARRRG-------EK----------TMMEKLA---------GEIISAAK--GEGAAVKKKEDTH----KMAEANKAFSHF--R
F--------------------------------XXX-------------------------------------------------MNTDPIADYLTRVRNAIKANHRVVEI-PASNLKKE
ITKVLFEKGYIAN---Y--------------------------------------K------FED------NG-------PQG----T----IK--VALK---------Y-------HPI
----TK-I---P---AIRSISRISKPGLRKYAGMDNL--PRV-L-NGL-GIAILSTSKGVMTDKEARTQNVGGEVLCYVY-----XXX--------------------------------
------------------------------------------------------------------------------------------------------------------------
---------MPTT-----------------N------------------------------TSGRRKTAVAR-IYL---N----D---------------------------GT------
----G---V---ITV---N-------GKDY-KEYF-P-T-L-P--LQYIV--MQST------------E-VS--G-S--A-------------G-K-FDVKVNVAGGGVKGQAEAVRLAI
AKAI--VEL---------D--------------------P------E-------------K-KPALRAKGL--MTRDDRMVERKKPG-RK-K-ARKKFQFSKR---------XXX-----
------------------------------------------------------------------------------------------------------------------------
------------------------------------------------------------------------------------------------MVKSKVINESTYISELA-------
---------IHGMQEKKGNDLVRLDLRN--------------INSSVADYFVICHADSATQVKAIAHSV----EEEIYK-A-IQQD----P-------WR-KEG---LEYGE--------
----------WILLDYIDVVIHIFRT-DKREFYGVEDLWG----D---------------------------A-E----IKSYKSA----------------------------------
------------------------------------------------------------------------------------------------------------------------
-----------------------XXX----------------------------------------------------------------------------------------------
--------------------------------------------------------------MAFDYGTKRIGIAVTDP-MQIIATGL--DTI--------H----P----L--------
------KII-DYLKKYLQTE-QVELFVLGEPKQ----M-DNT--PS-QSAMHVKGFANL-L---------KRT-F--------PEIP--VEM--FDERFTSKMA----S--------ATI
---------A-----QS-------GM-------------------------GKKAR----QN----------KELVDTISAVILLQSW------M------------S------------
-------------------K--------------SY------------------------------------------------------------------------------------
------------------------------------------------------------------------------------------------------------------------
------------------------------------------------------------------------------------------------------------------------
-------------------------XXX--------------------------------------------------------------------------------------------
----------------------------------------------------------------------------------------------------------------MAG-V---
-------------------------A--EYIKESYI-ELTE---KVTW-----------------P------------TWRELQNSA-VLVLIAAIIIAMVIFGMDQIIGYL--------
---L-NQFYTSLT------------------------------------------------------------XXX-------------------------------------MYLVLIV
I------------------T---IILCVLLGLIVLIQ--NPK--G--G-GLA-SNF----S-----GSSQ---LMGV--QKTGDFLEKGTWVLAISIMVLSLI----INVS---------
-----------------------------------------------V-----KSGTQKSEDPQLMEQIKK------------------------------------------SSKPTAA
PAAAPLNVPATPATTPAPAQTTPKK--------------------------------------------------------------------XXX---------------------MKK
FFTTL--SNIWKIEDLR--V--------RIINTLLF-LLIYRVGSYIVLPGVNAASLNNTQN------KE----------------GLVGLLNMFAGGSFSR--SSILALGVMPYISASI
VVQ-LLGI--AVPYFIKL-Q-KE-GESGRNKINQWTRYLTIGITALQA--IG-YL------------KSQV----------S--------------------------------------
------------A-----D--AML---------------ISNPYF-----TVLNV-CVLTAGTLFVMWLGEKITDKGI-GNGISLIIMVGI-----------------------------
IAQ--LPSAF-------------VVE--------------------------------FQSR-------------TGGA---GGL-------I----G-----------------F----
-IIEI--VALLGVVMFTILIVQGTRKIAVQYAK---R--IVGNK---Q-----Y-----GG-VRQYIPLKVNAAGVMPI-----------IFAQALMFIPAT--VSQ------F--F---
--P------------------NA-----S------ANGI-------LIALSNY---------------------------N----------S---WQHNVTFGILIILFTYFYTA-IT-V
N-PNQMADDMKKNGGFVPGIKPGKST-ADFIDGVISKITLPGSIFLAIIAIIP-----------------------------AL--ASLV-------------------GV--------S
SLFARF-----------F--------GGTSLIILVGVVLDTLQQ----------------------------------------------------------------------------
------VESHLL--MRHYDGL----MKTGRIKGRASIPTTSGATPPVI---------------------------------XXX------------------------------------
------------------------------------------------------------------------------------------------------------------------
------------------------------------------------------------------------------------------------------------------------
------------------------------------------------------------------------------------------------------------------------
--------------------------MEQN----------LYIK---------------------------------------------NKKAYFEYHI--LDKYTAGIQLLGTEIKSIR
EGKANVNDAFCTF---------I--G-N-----------Q--------LY-VRNLHISEY-SMG-SF--Y--N---HEAKRDRILLLNKKELKKLLTRG----------EEKG-LTIVPL
ALFI----S---------D---------R-G-------F--------------AKLEIGLAQGKK-TFDKRETLKERDTKVEMDRAMK-R------------------------------
------------------------------------------XXX---------------------------------------------------------------------------
------------------------------------------------------------------------------------------------------------------------
------------------------------------------------------------------------------------------------------------------------
------------------------------------------------------------------------------------------------------------------------
------------------------------------------------------------------------------------------------------------------------
------------------------------------------------------------------------------------------------------------------------
------------------------------------------------------------------------------------------------------------------------
------------------------------------------------------------------------------------------------------------------------
------------------------------------------------------------------------------------------------------------------------
------------------------------------------------------------------------------------------------------------------------
------------------------------------------------------------------------------------------------------------------------
------------------------------------------------------------------------------------------------------------------------
------------------------------------------------------------------------------------------------------------------------
------------------------------------------------------------------------------------------------------------------------
------------------------------------------------------------------------------------------------------------------------
---------------------------------------XXX------------------------------------------------------------------------------
------------------------------------------------------------------------------------------------------------------------
------------------------------------------------------------------------------------------------------------------------
---------------------------------------------------------------------------------------------------------------------MPA
ITFHE-------------------------------------------------------------------------------------------------------------EDI---
SYKLKHKTA------------VRK----WITDT------I--------VAEGYKL--------------------------------------S-------------ELTYIF----CTD
EYL--------------LQINRQYL----------------------------------------------D----H--DT--Y-T-----DI---------------------------
------------------------------------------------------------------------------------------------------------------------
-----------------------------------------------------------------------------IT-F-----------------D---------------------
--------N-------------TEDEGVIV-------------------------------------------------------------------GDIFISIERI------R------
ENA------G--------K----------FN--------------VT----EAQELHR----VLIHGALHLLGYTD----KSPADKKKMTSKED----F----Y--------LDKR--GF
---------------------------------------------------XXX-----------------------------------------------MIATIL--------LQTGA
GFG----------------------TPQ----------------------L---LMFG-A-I-AIVFYFFMI--RPQVKKQKDQKKYVDE-LKKGDKIVTTAGIHGKI--YEV---A---
-----------D-T-TFLVETE--GG------GRIRFDKSAV--SLDA--------------------------------------SKA-------------LN--------TPPPAAKS
---------------------------------------------XXX------------------------------------------------------------------------
-------------------MAK--Q----S------------S-----IE------Q-DGTIREALSNAMFRVE----L------E-------------------------------N--
-----------G----------HE-IIAHISGKMR-MHYIKILPGDRVKLEMSP-YDLT-K-GRITYRYK---------------------------------------XXX--------
------------------MESKKNTKPAKLKIRKGDLVKVIAG--D------S--KG-----S----------Q-GKIVEI---I----------IDK--N-------------------
---R----AIVEG--ANLVSKHTK----P-----N-A---A---------N----P-N-GGIVKQEAALHISNLALVE-P-----ST-GK---T--TRVGR-------------------
-------------------------------------------------------------------------K----L-------------N--------------D------------
--------------AGKL-------VRVSK--K--------------SG------------------------------------------EE-IK------------------------
---------------------------------------------------------------------------------------------------XXX------------------
------------------------------------------------------------------------------------------------------------------------
------------------------------------------------------------------------------------------------------------------------
----------------------------------------------------------------------MDFIIEAVVK-AV-------------------------------------
---KD-LY-QTD------IAAK-----DVNLQDT----------R-KEFEGQVTLVTF---PF---------------------------------------------------------
------------------------------------------------------------------------------------------------------------------------
-T-KVS-------------------------------------R--------------K------------------------------------------GP----EQTGTEI-G----
EYL----------QKT---------------------------------------LPQ-----------------------I-------A--AF----------NVVK------------
-G--FLNISLADS-YWLDKL-------H---A-EIL-----T-------------DA-----------------------F-------AA-------------------PK--PN-----
-------G-------K---R-VMVEYSSPNTNKPLHLGHIRNNLLGFSVAEILG--AAGY-DVVKANLVND--RGIHICKSMLAW----R------E--------F------GNG-----
---ET-PES---------------SGLKGD---------------------------H-----LAGKY-------------------------YVWF--D---------KA---------
----------Y----------K-----------------------QQILELVEE---------------------------------------------------GQTED----------
-----EAKKNA---------------PLIK----E-------AQSM-----L--LQ--W-------------------E----------------------A----GD--------PQV-
------------------------------------IDLWKTMNGWVYDGFDVT----YKTLG-VN-------------------FD--K----Y-YYES-N-TY------------LLG
--K-------DIVEE-G--L---------A------K--------------GV--------------------F--F-----------------------K-KE-------D--------
---G--SV----------------W-------ID------LT---------------------A--------E-G-----------------------------------------L---
-----D-------Q----K----------LV----------L------R---A-----------DGTS----------------VYITQDLGTAQLKY----------------DD----
---Y------K------MD---E---SI-YVV---------------------GNEQDYHFKVLFLI--LQ--------K-L-G----K--------------NWA------QG-----L
--Y----HLS-------YGMVDL----------P-------------S--G----------------------------KMK-------SREGTVVDADDLMA--D------MFDTAKK-
-------Q---------------------TEEMGK-V--DG---------------FT--------------------------------EEDKNKL-----------------------
---------YRTI-G----M--------GALKYFLLKVDPKKRLLFD---PNESV-------DFQ-------GHTGP-FIQYTHA-----RI--KS-----V---L---S-----RAN--
---------------YTA-----ESSQND-------VAE--L-DG-I------------------------------ER-D---LI-VTLS-------KFPVVIAEAAAG--HSPALIAN
Y-VYE-LAKTYNKFYHE-------K-----S-IL-----QAEE-----------------------------------------E----RLK---------Q------------------
----------------------------------------------------FRLQLSAASAKIISKAMGLLGIDV-------------PERM---------------------------
-----XXX-------------------------------------------------------------------------M----RFDIISVLPGLL----ESPFAH-SILQRA--QK-
----K-G----------------VAEIVVHNLRDY------A--------TG----K---------------Q-------K--------------------SVDDYPYGGGSGMVMTIQP
FAACI--------------------EKLKSEREYD-------------------------------------------------------------------------------------
-----------------------------------------------------------------------------------------------------------EI----IFMS-PD
GETLNQNIA-NQ---L-----S------IKQN---------------------------IIILCGHYKGIDQR--IRD----IY----------V-------------------------
T--------R----EISIGDYVLSGGELPAAVLVDAVVRLIPGVLN----DE-TSALS-------D----S------------F-----QDDML--------------------------
---------------------------------------------DAP---------VYTRPA----------D----W--------------------------NG-------------
------------------------H-----K----VPDILLSGNTPEIEKWR--FE----Q---ALER------TRIRR----------PDLLE--------------------------
------------------------------------------------------------------------------------------------------------------------
------------------------------------------------------------
>H52-bin115_1-contigs num_genes:71|genes:ADK,AICARFT_IMPCHas,ATP-synt,ATP-synt_A,Adenylsucc_synt,Chorismate_synt,EF_TS,Exonuc_VII_L,GrpE,Ham1p_like,IPPT,OSCP,PGK,Pept_tRNA_hydro,RBFA,RNA_pol_L,RNA_pol_Rpb6,RRF,RecO_C,Ribonuclease_P,Ribosom_S12_S23,Ribosomal_L1,Ribosomal_L13,Ribosomal_L14,Ribosomal_L16,Ribosomal_L17,Ribosomal_L18p,Ribosomal_L19,Ribosomal_L2,Ribosomal_L20,Ribosomal_L21p,Ribosomal_L22,Ribosomal_L23,Ribosomal_L27,Ribosomal_L27A,Ribosomal_L28,Ribosomal_L29,Ribosomal_L3,Ribosomal_L32p,Ribosomal_L35p,Ribosomal_L4,Ribosomal_L5,Ribosomal_L6,Ribosomal_L9_C,Ribosomal_S10,Ribosomal_S11,Ribosomal_S13,Ribosomal_S15,Ribosomal_S16,Ribosomal_S17,Ribosomal_S19,Ribosomal_S2,Ribosomal_S20p,Ribosomal_S3_C,Ribosomal_S6,Ribosomal_S7,Ribosomal_S8,Ribosomal_S9,RsfS,RuvX,SecE,SecG,SecY,SmpB,TsaE,UPF0054,YajC,eIF-1a,ribosomal_L24,tRNA-synt_1d,tRNA_m1G_MT|separator:XXX
------------------------------------------------------------------------------------------------------------------------
------------------------------------------------------------------------------------------------------------------------
----------MHI-VFYGPEGSGKGTQAKLLAE-------------KL-----G-------LP---IL-TSGDLVR----------DAA---A------------------NDK------
GIIGEVCRR-TLA-----------------------------E-GK--YVADSE-MFV-LWKWRL-----KE---DDAK----D----------------------------NW---IMD
GFPRNIEQAK----------------FLD---EKL--------DK------YG----YN-------------VD----KVFYLNL-SEEESYKRLIKR-G--------------------
---------------------------------------------------------------------------R-----------P---------------------------LHEGS
--------------NELH--------------------D-----------------SPERIKQRL-------------------------------------------------------
------------------------------------------------------------------------------------------------------------------------
---------------------------------GI-------------------------------------------------------------------------------------
------------------------------------------------------------------------------------------------------------------------
------------------------------------------------------------------------------------------------------------------------
-----------------------------------------------------------------------------------------------------XXX----------------
------------------------------------------------------------------------------------------------------------------------
------------------------------------------------------------------------------------------------------------------------
------------------------------------------------------------------------------------------------------------------------
------------------------------------------------------------------------------------------------------------------------
------------------------------------------------------------------------------------------------------------------------
------------------------------------------------------------------------------------------------------------------------
------------------------------------------------------------------------------------------------------------------------
------------------------------------------------------------------------------------------------------------------------
------------------------------------------------------------------------------------------------------------------------
------------------------------------------------------------------------------------------------------------------------
------------------------------------------------------------------------------------------------------------------------
------------XXX---------------------MPQWESLKRVIMANIRLIKRRIKSAKNIAQITKAMELVAASRMRK-AQAA---ALSGKAYAQKIYEMVIHLA-SRV--------
-----DPS----------------LHP----------LL-------------------------SP--------------P-------------------KA---LSGSRMVIVLSTNKG
LCGGLNTTLFRFL-----N-----REYPVL------------------------------------------------------------------------------------------
-------------------------------EK---------------NRYIVLGKKAGVFIS-----R------------------------------------LAPQSV--SADF---
--SQ------------------------------------------------------------TVPFS--DNVAAITA---MMVEEY-T--------------------NGK----TDG
VDIVYNEFLSAIKQQPRKKTIL-PL---------TIE---------------------------------------------GTSES--------KTHNVGLRTQDIGLKNQDGGLKTQ-
--------------------DI------LIEP----DPEQVFASLLPHYLENQIRDAILQAEASEHSARMVAMRNATDNATGLAGDLTLA----------YNK-ARQEKITYEITDMIT-
---------ARLSVVQ--------------------------------------------------------------------------------------------------------
------------------------------------------------------------------------------------------------------------------------
------------------------------------------------------------------------------------------------------------------------
----------------------------------------------------------------------------------------------------------------------XX
X-------------------------------------------------------------------------------------------------------MP-HISLAAE------
------------IIT-RFAG----------------------------------------------------------------------------------------------------
-----------------------------------------------------------------------------------------------------------------------F
PISNALITT---W----LVMGLMIAASF---------LVT-----------R---------------R-------------M-------------TLI----------P---G-S----A
QSIAELLIGGLYD-FFETVT-G-KY--VS----------------------------------QIF-PLVASLFLFVLIANWVGLL-P----------------------------GVGT
VGFFH---------------------------------------------------------------------------------------------GEEFTPMLRGA--------TAD
L----NTTLALAIFAMVAIQYYGFKT-----------------------------------------------S-G----IHYSKR------FV------------NLGNP---------
-----------------------IF-----------------------------FF-------------LG-------I-L---ELIS-ELS-KIVSFAFRLFGNIFAGEV---LL----
-AV---------MA--------FL----------------------------------------------------MPFI--------------VPLP-----------FI---------
---AM-------ELFVGFIQALVFSM-LTAVFL-------------------SV-----------------AV------------A---------HGEHEKHMAEGHI------------
------------XXX---------------------------------------------------------------------------------------------------------
------------------------------------------------------------------------------------------------------------------------
------------------------------------------------------------------------------------------------------------------------
------------------------------------------------------------------------------------------------------------------------
------------------------------------------------------------------------------------------------------------------------
------------------------------------------------------------------------------------------------------------------------
------------------------------------------------------------------------------------------------------------------------
-------------------------------------------------------------------------------XXX--------------------------------------
------------------------------------------------------------------------------------------------------------------------
------------------------------------------------------------------------------------------------------------------------
------------------------------------------------------------------------------------------------------------------------
------------------------------------------------------------------------------------------------------------------------
------------------------------------------------------------------------------------------------------------------------
------------------------------------------------------------------------------------------------------------------------
------------------------------------------------------------------------------------------------------------------------
------------------------------------------------------------------------------------------------------------------------
------------------------------------------------------------------------------------------------------------------------
----------------------------------XXX-----------------------------------------------------------------------------------
------------------------------------------------------------------------------------------------------------------------
------------------------------------------------------------------------------------------------------------------------
------------------------------------------------------------------------------------------------------------------------
------------------------------------------------------------------------------------------------------------------------
------------------------------------------------------------------------------------------------------------------------
------------------------------------------------------------------------------------------------------------XXX---------
------------------------------------------------------------------------------------------------------------------------
------------------------------------------------------------------------------------------------------------------------
------------------------------------------------------------------------------------------------------------------------
------------------------------------------------------------------------------------------------------------------------
------------------------------------------------------------------------------------------------------------------------
------------------------------------------------------------------------------------------------------------------------
------------------------------------------------------------------------------------------------------------------------
------------------------------------------------------------------------------------------------------------------------
--------------------------------------------------------------------------------------------------------XXX-------------
------------------------------------------------------------------------------------------------------------------------
------------------------------------------------------------------------------------------------------------------------
--------------------M----KKKQ--------NDE---------ED--------------------------------------------------------------E-----L
PKQ---------------------------------I--------E-------EWK---GKYLRAL-------ADYHNLEKRSQEEKSHVHVFAAEMVLVKLLPIVDT---LERAQ----
----E---------------------------------------------------------------H-------------LKDT---G--LGLALKELESFLVMHG-VKKMS------
-V-V-G--RFFDPDSMEC-----I---EVVE------------------------G--EE------------NMVI--TE------LRP-GYTL-------HD--------KVIRVAQVK
----VGK--KIESVNDKSANIQMNN-------------------------------------XXX-------------------------------------------------------
------------------------------------------------------------------------------------------------------------------------
------------------------------------------------------------------------------------------------------------------------
------------------------------------------------------------------------------------------------------------------------
------------------------------------------------------------------------------------------------------------------------
------------------------------------------------------------------------------------------------------------------------
------------------------------------------------------------------------------------------------------------------------
------------------------------------------------------------------------------------------------------------------------
------------------------------------------------------------------------------------------------------------------------
------------------------------------------------------------------------------------------------------------------------
------------------------------------------------------------------------------------------------------------------------
------------------------------------------------------------------------------------------------------------------------
------------------------------------------------------------------------------------------------------------------------
------------------------------------------------------------------------------------------------------------------------
------------------------------------------------------------------------------------------------------------------------
------------------------------------------------------------------------------------------------------------------------
------------------------------------------------------------------------------------------------------------------------
------------------------------------------------------------------------------------------------------------------------
------------------------------------------------------------------------------------------------------------------------
------------------------------------------------------------------------------------------------------------------------
----------------------------------------------------------------------------------XXX-----------------------------------
------------------------------------------------------------------------------------------------------------------------
------------------------------------------------------------------------------------------------------------------------
--------------------------------------------------------MNKL-LIICGPTATGKTKIAIDL---------A-------------------------------
------------------------K-KFNG------------ELVGADSRHVYKGLTILT-GKD---------LP---------------------------------------------
---------IDG---------TKIW-ATNIVEVH----DP----YSVSQYQQLARGTIDDI------HT-RG-NLPILV-GGTGLYIRAVVNQIDTVS-VP-------------------
------------------PNL-------S-LRDE------LY---KQ------S-ISE----LQKILQSSDSV---KWGSM---N--------ASDRAN-------PRRLVRAIEVATWN
T--------------TRQ-----------K----------------------------------------SQD----HAPML--------------------------------------
-----------------------------------------------------D------------AL------S--IG-LTA--PP-EKLRDIIQTRVRSRF-------T----Q----
-------------G----VVDEVK------SL--------------------------------GK-----------------TLD--------------------------------DM
MLPAATSL-GLTI---IRE--------LIA---------------------------GQLQME---------------------------------------------------------
-------------------EA-------VEK-----WSTQEFAYAKRQLTWF--------------------R---K-----------E-----PRV-H----W-----F----------
----------------DITYKNYQT-DVETLVREWYS--------------------------------------XXX------------------------------------------
-----------------------------------------------------------MTSIT--------------------------------------------------------
------------------RDARF-----------------------FVD-----------------------------------------------------------------------
------------------------------------------------------------------------------------------------------------------------
----------------------------------------------------------------G----VAKYLKA----GSTG-GVLI------PKV-------------TAALHKITA
---S--AS-AG--KT--------ATVE-SVVV--LTGTEKAQL-G--RFL-----SR-LL-----AH------T-----------------VTLE---CRT-N--RNLI---GGI-RVSV
GD--W-VVDTSLSTQIIAM------QEVLTR-------------------XXX-------------------------------------------------------------------
------------------------------------------------------------------------------------------------------------------------
------------------------------------------------------------------------------------------------------------------------
------------------------------------------------------------------------------------------------------------------------
------------------------------------------------------------------------------------------------------------------------
------------------------------------------------------------------------------------------------------------------------
------------------------------------------------------------------------------------------------------------------------
------------------------------------------------------------------------------------------------------------------------
------------------------------------------------------------------------------------------------------------------------
------------------------------------------------------------------------------------------------------------------------
------------------------------------------------------------------------------------------------------------------------
------------------------------------------------------------------------------------------------------------------------
------------------------------------------------------------------------------------------------------------------------
------------------------------------------------------------------------------------------------------------------------
------------------------------------------------------------------------------------------------------------------------
-XXX--------------------------------------------------------------------------------------------------------------------
--------------------------------------------------------MKLIVG----L-GNPG-------REYESTRHNIGFMIVD-----------KL--------AHE-
---------LGGIDA------------PW--KED--S------------ARKAMV-----------------ARVGD--------------------------------------VI---
--LAKP--LTFMNNSG-LAV-G-------ALLR-------------F--Y----------K----LA------------P--QD--------------LWVLHDDIDLPLGKIRIR-ERG
SAGGHHGIESIIAVV----------KSDAFVRFRMGI----------G----------R--------------------------------GK-------------------SIVD---F
VLSRFTQHEAG----E-LKHLV-KH----------------------------GTEAVQTALLD-----G---LDRAQNR----FH----------------------------------
-------------------------------------------------------------------------------------------XXX--------------------------
------------------------------------------------------------------------------------------------------------------------
------------------------------------------------------------------------------------------------------------------------
------------------------------------------------------------------------------------------------------------------------
------------------------------------------------------------------------------------------------------------------------
------------------------------------------------------------------------------------------------------------------------
------------------------------------------------------------------------------------------------------------------------
------------------------------------------------------------------------------------------------------------------------
-----------------------------------------------------------------------------------------------------------XXX----------
------------------------------------------------------------------------------------------------------------------------
------------------------------------------------------------------------------------MNEPTFKIKVEVD-----------K----P--DYGL
FVIEPLEQGYGQTVGNSLRRVLLTSLPGSAITSVKID-G---VAHAFSRVPGLKEDVVELILNLKKVRLMLP----S-D-E---------PVSFKLSAK------G-PGEVTAEQ-FEVP
A--G-VSVVNTDLVLGTLADK-KATLS-----LEVTAQKGYGYISSDE----------K---------------K-----------VSEIGRISVSA----LFSP--VTRVNYRVEATRV
-GRMTNLD--KLVMEI---WTDGSVA-PLDALMQAAKILVSYFF----------Q---IV------------------------------------------EPKA--------VGV---
TE-----SV--------AVSP--------TVS--D------EVL-------KMRIEELD-IPTRIVNALGNGGIETVG---Q----------------------------------LLGT
PRAELMK-IKNLGAKSLGLVEEKL--------REKGVALTV--------------------------------------------------------------------XXX--------
------------------------------------------------------------------------------------------------------------------------
------------------------------------------------------------------------------------------------------------------------
---------------------------------------------------------------------------------------------------XXX------------------
------------------------------------------------------------------------------------------------------------------------
------------------------------------------------------------------------------------------------------------------------
-----------------------------------------------XXX----------------------------------------------------------------------
-----------------------------MTTLGREYRTNAIILKRRNIGEADRILTIFSKEYGKMKV----------I---AKGIR--RLGS-RRSPH-VEVFSHSVLML-------HR
--------A----KT------WDIVTEATPIDPF-SFLRM---RLSRVSSAYYL--CELVDVLL--P-DRQ-E----HRD-VYSLLHGALQT---L------------------------
-----------------------------------------------NGAAEI---DPSAA-----------S------E------------Q-Y-----------ALELLRLLGY----
-----------------------------------------------------------L------------------------------------------------------------
----------------------------AHDRSIPAA-----------------------------------------------------------------------------------
------------------------------------------------------------------------------------------------------------------------
-----------------------------------------------------------------RIDPYIEQIIEKCL----------------RT--PKFLM-----QLA--------
-----------------XXX----------------------------------------------------------------------------------------------------
---------------------------------------------------------MLPKPNRLPSLEIKSLM---R-------------------------------TGK----RIN-
-------------GDGISLI-Y-----------R--------------------------------------K--------RDGSADT--------------------------------
---------------------------------------------------------------------------------------SR-------------------------------
--FAFVVPVS-VD---K-R-AVGRNRLKRLTRESV-----R--------------------------L-------------A-------L-------P-FFA-----------L--GW--
---D---G-V--F----------F---V-R-K----------N----------------------------------------I--PE-----------T---FTAV----N-T-IVR--
------------YL---L--SQ-S------GLL------NHES---------------------------------------------------------------------------XX
X-----------------------------------------------------------------------------------------------------------------------
------------------------------------------------------------------------------------------------------------------------
---------------------------------------------------------------------------------XXX------------------------------------
-------------MGKIRVATLGDESEKEQKRRADARRQTKKSKKAKVEGVGMKGGERVAVVEGGDINPEFKKLVAEVEQGSDETSTGELKKKKEKKARVRSKRY---------------
-KEV-AGM--V-D-K--T----KL-YPLADAVALVKKT-SV-------T-KF-------------DGTVELHINLNPMSLG-DAKGD------FRGSASLPHGT-GKE-VKVAI-----A
DDA-----------------LLTKIE----A---G-TI----DFDVLVSHPSMMAKLAK-FARVLGPKGLMPNPKNGTIS--PDPEKRAKEL-SHG-QVN--F----KAEPGIP-IIHMG
IGKVSFEDKKIMENIQAILTAIGTSK--------ISRVTIASTMGPGVKLQL----------------XXX-------------------------------------------------
------MKTITQSTQ---AKD--I-------I--RTWHIFDVKGQVLGRVSTQIAHALMGKGKPNFVRH--LDC-G-NHVVVINASHVVV-TGK------------K---ETDKLY----
----T-NYS-GFPGGLKTKALWQVR-R-EK-------------P-TKILRSAIFGMLPK-NKLRDRLVT-RLWIYGEAEH--PYKEK---------F---------------------VQ
NS----------------------------------------------------------------------------------------------------------------------
----------------------------------XXX---------------------------------------------MIQRRTSLVVADNSGAREMVVIHI--Y-GSS------K
RKF--ASLGDIVQCVIRKADP--T--GLVKEDEM---------VKVVVARVHKEYHR-ADGSYIRFDDNAGVII-----DN---AD-----DK----N-------PRGTRIFGPVARELK
A-----R-------GCNKIVSMASEVYXXX-------------------------------MLAPRRAKHRK--EFR--GK----RG-------GL----SYRGSEVNFGEFG--LKAL-
-TVGWVGSRQIEAARRALTHYT-----KRGGRIWIRIFPHKPITKKPPETRMGSGK---------GDVAE--YVAVVKPGRIMFEMAGVPM--EDAREAMRLASIKLPVRTKFIVK----
--------E---------------------------------------XXX---------------------------------------------------------------------
------------------------------------------------------------------------------------------------------------------------
----------------------------------------------------------------------------------------------MRHSVF--GR-QLSRDKNERRRLLQG
LARDLIH--H--------------GLVRTTLAKAKAVQPLIEKLVT-------------SAK-------K-----------------SFG------------------------------
----------------GGSRRSASPQ--------------------------------------------------Q---Q----------------------VRK--------------
---------V-LSDKVT--EQLL----------------------------------MAD--------A-GTRFA--AR-------------------QSGFTRIVKL-G----------
----------------------PR-I-G-DNAEEVMLQFVDERVVVEVVKTAEKDAKAVGSAKELGVNKQKPVPTKSSVGKRGRPKKTK-------------------------------
-----------------------------------------XXX---------------------------------MRKS--RQRRI--RAVVR----GTL-L--RPR-LAVYRSGSAL
FAQLI--DDEAGKTIV-SKR----S-------------------I--------------------------------------------------GKNTT------TGVTLGKEIAM---
--LAAKRKI-TMVVFDRGGNRYH------------------------GVIKAFADAAREGGLQF--------------------------------------------------------
------------------------------------------------------------------------------------------------------------------------
---------------XXX---------------------------------MANQVTWTLSEGENK----------------------------------------QSV-----------
---------LIH---VGDTVRV---HYKL-----------------I-----------E------------------------H---E--------KVAGKTKREVKDETHERTQVFEGI
VIAI-RG-SG-IN-C-MFTVRHM-GTGAVGIERIFPLLSPWIRKMEVKKHG---D--VRRAKLYYLRG--RQGKA---A-----TRI---------------------------------
---------DET----------------TVHIRPTRAK----------------------------------------------------------------------------------
--------------------XXX----------------------------------------------------MK------R--------N----------KKLLTIL-QKH-SGRD-
VSGHVAVRH--QGGR-QKRFYRLIDWR-R-DKEGVSARVLAIEYDPNRSAGVALLQD---QD----GE-KR-YILAPVGLEVGAVVVT-G--KN--A---EIKPGNSLTLGDMPVGTLVH
CVEIKPGAGGQMM--------------RSAGTGASILAKE------GN-RVQLKLPSGEIRVFSSG----CRATVGQVGNVEWKNRVIGKAGTSRLMGIR------PGVRGVAQ-NPRSH
PHGGGEGR--SGIGMS------S-PKSPWGKRTL-GKKTR-SPKK------------------------YSDKFILQRKK---K-----------------XXX----------------
-------------------------MEANSGYRMTKRRLVRVAKQAYLHAGEHAFAGRKNRKRDIRALWITRISEAVK----------LQ-------G-----L--SYSSFIFQLKQANI
SLDRKILANLVVEHPDTFTHVV-D---------NVRS-IH------------------------------------------------------------------------XXX-----
-----------------------------------------------------------------------------------------GEV--------G---D----V-------VTL
SEV-LLI--------------D------E-----DGK---TT---LGTPT-VKGASVEAKID-AQ-HRGEKIHVRRFKSKV-RE-RRH-IGFRAELTRLQI-TAI-----HA--------
------------------------------------------------------------------------------------------------------------------------
-------------XXX-----------------------------------------------------------------------------------------------MEY------
---------------QA-----------TAK--YIKMGPRKVQLVARSIHRL-T-AVAAIVKLGQLP-K-RV-ARP----------------------------LADVLSSAMAG-----
-A-----K-------------------------------------E--KK--A-DTT--LLRIKSIEVLPGP-A--MKRWHA-VSKGQ---AH--A--FKKRMTHIRVTL----------
-------TDE---AGK---PQGTRNKRQTGQKVQVSKT------------------------------------------------------------------XXX-------------
---------------------------------------------------------------------------------------MKQ------------TV-IRP----VITEKSL-
---------------NL-----A---------------------------------------S--R-GW-------YTFAVTAG-----RRKPEIAQAVMDIY-----G---VSVESVRT
IM---M-HGK--VRSAGKRT---------------KK--VK--R--V-----D--W-KKALVQLKT--GQ-K-I----DAFEVTGEAEKK------------------------------
--------------XXX-------------------------------------------------MAHVKAGGT-AKGNKDSVSKRLGVKIYGGQAAKSGSILVRQKGTRVHPGQGV-M
MGKDFTLYS------VVAGLVRF-----S----------VK-LG-----------KQFVS------VLP----SSENSTARQTRA-----------------------------------
------------------------------------------XXX---------------------------------------------------------------------------
------------------MNLSHL-PSLT---------R-RP-K-K--RIGRGHGSG-K---NKTSGRG-T-KGQKAR-------------G----SM---------PR---G-F-EG-G
QS---PLTKRLP--YL-----------RGKG----------------R-N--------GS-------Q-----K-P-K------AYP--L-D---VVKLNM-LPPS-T-I----------
-----------------------------VTLDL------LKRYRMI-H-E----SV--S-R------VK-IL---G-SGK--I-SVR----L------TV------N--VPCSATASKA
I----VN--AGGSVE---------------------------------------------------------------------------------------------------------
----------------------------XXX----------------------------------------------------------------------------------MSYV---
CEL--CDK-HASRGRQH-T---H-----H---------------TGVAGGQWKKRAQ-TT------------LRGFKPNLH-WVTYS---MKG-IMT--RVHACTKCIK-------RLKF
--------DLAKDSLKTTV--------TA-----------------------------------------------------------XXX-----------------------------
-----------------------------MSDAELAKQIQTFETEMLKGR-VQ-RV-TKQM--KNLRLYRSKRTVVAVSKTIMR-------Q-----R-------------------E--
----------------------------------L-----------------------------------------S-----------LV--S---------------------------
--------------------------XXX--------------------------------------------------------------------MRWMGIFMDAILGFKKDQTQAFT
-A---------DGKRI-PVTHIQAGPCWITEV---ED--------KPSYKSIQLGF---G---NT--------------------RNIS--KAEE--GH---------------TKKAGL
TN-----------KLRF-------LRSF--------------------------------------------------------------------------------------------
-------------TVEAISDTDKPGTQVNV-SD-VF-AVG--DVIRVTGISKGKGFAGVVKRHGFSG-G--PRTHGQS----DRERAPGSI---G---A-----T---TT----PG----
R-VY-LGKRMAGRMGGDRVTQR------------G-LSVVAI--------------DAQ-----------------TNTL---TIKGLVPGG-QHGLL--II-------Q-------KEK
PETAAK------------------------------------------------------------------------------------------------------------------
---------------------------------------------------------XXX------------------------------------------------------------
------------------------------------------------------------------------------------------------------------------------
------------------------------------------------------------------------------------------------------------------------
------------------------------------------------------------------------------------------------------------------------
----------------------------------------------------------------------------XXX-----------------------------------------
------------------------------------------------------------------------------------------------------------------------
-----------------------------------------XXX--------------------------------------------------------------MPKVK--QTVKKIT
RKPVAKTKPVRSVPLKSPKSPKLPKSSLSPVSPKLVSITMPVHG-I--DGKSS--G----T-IAIPAELFA-AKVN---NALVAQAVRVYLANQRE--GGASTKTRGQVEGSTRKI---Y
RQKGTGRAR-------HGGVRAPIFVGGGITFGPH-P---RDY-HLDLPQKMKRAALASALTSAKLEGKLMVI---D-----GLGA---------------LK--KTKAMAAAM--Q-A-
---NG----------------------------------IKGSS-LFVV--------------------G----------SD--A-----LLTTRCARNI--A-GLDILAAQNLHAYVVL
----SHQKIVF----M-KE------AIAV---LK-----------A---------------------------RFRSEKSV---------------------------------------
---------------------------------------------------------------------------------XXX------------------------------------
--------------------------------------------------------------------------------------------------------M----TI-----QEQ-
---YQ----KE----IVPK---LM-------KD---LGIT-NPMA--LPR--LMKIVVNCGIGR----E---AL----A---D------KKV--IE------------------------
------------------------KVAAQLAVITGQKPSITRAKRAI---STFKLRA--GD-AVGLKVTLRGRFMSDFFTRLVTIALPRVRDFRGVSA-SGFDGHGNYTLGINDQTIFAE
LEY-TLIDKT---RGFEVTF------------------VT-RA-G-SD--DHAKKLL-TYLGMPF---------------E---------------K-----------------------
----------------------------------XXX------------------------------------------------------------------MPITLG-DGASMN-V--
-S--------------------G---S-------SVT----V-KGPKG--E-RILTI-P-V-G-L-A---V-----S-------V-----S-----GN-----------Q---V------
----TV--A-RL--NE----E--R-------DTR---S---LHGYFRAELQNTVVGATTLWTKTLELSGVGYRA-AM--S-------------------G--P-S-VVLTVGFS------
-HPVTITPPAGI--TL-S--V-------T----E-GK----------IV-VSGSDKHAVGQVAAMVR-AVKKPEPYKGKGIKY--VGEYVR---------RKAGK---------SAK-AV
GGAPGAK-----------------------------------------------------------------------------------------------------------------
------------------------------------------------------------------------------------------------------------------------
-------------------------------------------XXX--------------------------------------------------------------------------
------------------------------------------------------------------------------------------------------------------------
------------------------------------------------------------------------------------------------------------------------
------------------------------------------------------------------------------------------------------------------------
-----------------------XXX------------------------------------------------------------------------------------------MPKG
RIRVRLKAYDSRIIDDCCQKILDTAVRTGARVVGPVPLPTDRAHYNIARSPFID-RNSREDFMVKTHKRLIDIIEPTDKTIDQLMHL-DLPAGVDVEIKM--------------------
--------XXX-------------------------------------------------------------------------------------------------------------
---------------------------------------------------------------M--------------------------------------------------------
-------------------------------ATKT-------------------------KRVV---------------E---KGK--VFIAATFNNTIVTITD-MDGNTLCWGSSGM--
---------------------AGFKGAR-KSTPYAATTAVEAVARKAQ-A-Q------GLRDV-EVYIKG--------PGAGRDAALRGLKAV-G-LAITLIADVTPIPHNGVRA---KK
KRRV---------XXX-------------------------------------------MVRIIGVDIPNDKRVDIALTYLYGVGRTNVIPILLEAG--IES--SRRVKTLTDEEVGRIA
KIIEK------QAM-VE-------GDLRRKIGDNI--------KRLRDIGSYRGLRHGKKLPLRGQRTRSNART-KR--G----KRV--TI------GALKKDDR------AKVAEKTTE
EAKK-----------------------------------------XXX-------------------------------------------MPAKKSTKTMKTKKVTAAKVKAVKTDTKL
PKQAKVVKSPKSTKQSKKAKAAPDAGVSAALPSAE-KQEV-----ITQFQ--VKAGDTGSPEVQVAL--------------LTKRIEKLVG-HLK-SNPSDNHSRRGLLGIVSKRRRLLN
YLEK------------------------KDVV----RFKEVSQKLGLAK-----------------------------------------XXX---------------------------
------------------------------------------------------------MVKIRLTQTG--TKNRKTYRLVAMEEGKR--RD-GR-AIE---ILGFYN-P---L--VSP
---P-------QVSIKR-DRVDYWLSVGAQLTPAAAKLV---------K---------------VS-------------L----------------------------------------
------------------------------------------------------------------------------------------------------------------------
------------------------------------------------XXX---------------------------------------------------------------------
MTPSTNTGK---------GRI---------------MTGKVI-S-TKMTKTVIVQVVRTYAHKLYKKTVRKSHRFAAH-NT-LPDVN--VGDTVKMKETIPMSKRKHFIVI-------EK
L---------------------------------------------------------------------------------------------------------XXX-----------
------------------------------------------------------------------------------------------------------------------------
------------------------------------------------------------------------------------------------------------------------
------------------------------------------------------------------------------------------------------XXX---------------
------------------------------------------------------------------------------------------------------------------------
------------------------------------------------------------------------------------------------------------------------
------------------------------------------------------------------------------------------------------------------------
------------------------------------------------------------------------------------------------------------------------
------------------------------------------------------------------------------------------------------------------------
--XXX--------------------------------------------------------------------------MPITK----------QAVKKLRRDRSVEIHNAKIRASLRDA
VKAMR---R------------------------------------------------------------HPT--V----KALSLAFGRLDKAAKT-NI--VHKNKASRLKS---------
------------RLSR-LL--KKS------------------------------------------------------------------------------------------------
------------------------------------XXX------------------------------------------------------MGQKINPRGFR--IG--PVF----TWV
SRW-Y---------------ADSR----T---------YSTLLLADVALRR-QL------------------G-------VKL----KS--AGLALVEIERS---------IN--KVKVT
VHVSRPGVVIGRGGSGLEILKKFVEDLLSKRLKAVAGKAQVVK-----------------------------------------------------------------------------
-----V-------DIAVE-----PVK-EPNLNATLVATNIADQLVRRMPHKRVCNQAVERAI-SAGA-KGVRIRLSGRING-AEIARREKFQS--GTIPL--STIREDIDFAIVPALT-K
S--GYIGVKVWICRKS--------------------------------------------------------------------------------------------------------
------------------------------------------------------------------------------------------------------------------------
-------------------------------------------------------------------------XXX--------------------------------------------
------------------------------------------------------------------------------------------------------------------------
------------------------------------------------------------------------------------------------------------------------
------------------------------------------------------------------------------------------------------------------------
------------------------------------------------------------------------------------------------------------------------
------------------------------------------------------------------------------------------------------------------------
----------------------M--------------------Q--TYE---L----------------M-------LIIRP-DMEVT---------EKKAQELIKKLL-VK-------A
GG-----VV--TSVS-VW---G-KRTLAYPI------KKM---------S----EG--------IYVLATIE-------------G------TL--K------T-----ADLEKEA---R
MGTD--FLR---F--ML----T------------------------------------------VK------------------------------------------------------
------------------------------------------------------------------------------------------------------------------------
------------------------------------------------------------------------------------------------------------------------
-------------------------------------------------------------------------------------XXX--------TVRKPERPDRQLLKQTNTMRG-KR
VT-------K-KLLAA--DPVYGN-----------------------------------------RLLTRLVNRVM----VRGKKRTAETQVYRALE-ILK---EK--------------
----------------------------------GQ-------E------------D----P-----------------------IK------------------------VFETAINNI
GPKMEVRARRVGGASYQVPTEVRGDRRVSLALRWLVSFAQKRS-------NKEFH-------TFAEKLA---------VELLDAAQ--GVGEAIKKRDTIH----RAAEANRAFAHF--K
W--------------------------------XXX-------------------------------------------------MVSDPIGDMLAQIKNSYMAGKTVMVL-PHSKLKEA
VAKILMDEGYLSA---V--------------------------------------A------SAG------ER------VVKT---------LE--LRLR---------Y----------
----DGPT---P---SLTDMKRKSKPGMRIYVASNAI--PTV-V-GGM-GVAILSTPQGIMTGKLAKKKNIGGELLCEVW-----XXX--------------------------------
----------------------------------------------------------------------------------------------------------------MPTDQPET
AKTIVKEKPEASY-----------------Y------E-----------------------AVGRRRVATAR-VRL---Y----VIKE------------------------GSMKVKDT
EITKG------AIVV---N-------GRPA-ENYF-P-G-E-V--FKKMY--QEPF------------R-TT--N----T-------------MSR-FAVSIKVKGGGLSGQLGAVIHGI
SRAL--------------E---------------------------K---------------------------------VDKEKF--------------------------XXX-----
------------------------------------------------------------------------------------------------------------------------
------------------------------------------------------------------------------------------------------------------------
------------------------------------------------------------------------------------------------------------------------
------------------------------------------------------------------------------------------------------------------------
------------------------------------------------------------------------------------------------------------------------
-----------------------XXX----------------------------------------------------------------------------------------------
------------------------------------------------------------------------------------------------------------------------
------------------------------------------------------------------------------------------------------------------------
------------------------------------------------------------------------------------------------------------------------
------------------------------------------------------------------------------------------------------------------------
------------------------------------------------------------------------------------------------------------------------
------------------------------------------------------------------------------------------------------------------------
-------------------------XXX--------------------------------------------------------------------------------------------
------------------------------------------------------------------------------------------------------------------------
------------------------------------------------------------------------------------------------------------------------
-------------------------------------------------------------------------XXX-------------------------------------MKSILLI
I------------------H---LLVAIAMISLILLQ--SSQ--G----GLG-SAF----G--G----AE---GYRT-KRGAERIVFTMTIVFAVLFLITSVT----TFLV---------
-----------------------------------------------R------------------------------------------------------------------------
---------------------------------------------------------------------------------------------XXX---------------------MNN
LIAPI--LNSWKVPELR--R--------KILITAFL-FFVFRLFAHIPMPGVDTAKL-ASLF------AQ-------N--------QFLGLLDIFSGGTLVN--FSVMALGLNPYINASI
ILQ-LLTI--VFPKLEEL-S-KE-GEFGREKINQYTRLITVPLAVLQA--IG-MY-------------ALL----------K------N------------Q------G-----------
IV----------G-----V----A-----DP--------L--T-L------ISLI-LTMTAGTIFVMWLGELITAYGV-GNGISLLIFAGI-----------------------------
VGR--FPVVI-------------GQT--------------------------------ISTV---T------------A---EVV-------G----N-----------------M----
-LVFL--ALAVGVIAATVTVNEAVRRITVHYAR-R-V--R-GNK---V-----Y-----GG-STSYLPLRVNQAGVIPI-----------IFAVSLVLLPSL--LGG------F--F---
--Q------------------QS-----G------QP-V-------LVNIGRF-----L-TGVF--NP------------N----------S---ISYNVIYFFLVIGFTYFYTA-IT-F
N-PTKIAGEIQKYGGFIPGIRPGSPT-AAYLNYILTRITLAGALFLGAIAILP----T------------------------LA---GGA------T------------GV--------S
----TL----L------V--------GGTSVLIVVSVVLETVKA----------------------------------------------------------------------------
------LEAQLV--MRNYDGF----LKE-----------------------------------------------------XXX------------------------------------
------------------------------------------------------------------------------------------------------------------------
------------------------------------------------------------------------------------------------------------------------
------------------------------------------------------------------------------------------------------------------------
----------------------------------------MKIV---------------------------------------------NHKATFDYEI--LDRFEAGIHLVGSEVKSLR
NGNAKLDGSYVKV------------IGG-----------E--------LF-LVGAQIFPY-LYA-RP-EG------YDPARTRKLLIHKKEITSLKSKL----------DSAN-LTLVPL
FWYT----K-------------------GSL----------------------VKLEVGLARGKK-QYEKREVKKREDLKRELETEFR-GKVK---------------------------
------------------------------------------XXX---------------------------------------------------------------------------
------------------------------------------------------------------------------------------------------------------------
----------------------------------------------------------------------------------------------MDIFRTTI----TK------------
----S----------------------------------------------------------------------PQ------------ETTRLGEEF----------------------
---GSLIVKSQSFGKTQDDPEQSRTGRKSKV---------------------------------------------KSGQDRGALT----------------------------------
---------------------------VCLYGDLGSGKTTFVQG-VGK-A---F-G-----------I------------A--S---R----L----------LSPTFIIVR---RY---
------------P-----------------------------------------------------------------------------------------------------------
-----------------------------------------------------------VPEQTGFL----------Y-----HIDL------YR-M-----E----------------G
EK---D--L-L--GLGL----------PEI-F---------ADTD---------S----IILVEW----AE----------------------------------K--L-----------
------------------------------------------------------------------------------------------------------------------------
------------------------------------------GDLL---P----------K----E----------------------------------------R--------V----
D-V---------R-----------------------------------L-------NA-----------------------------LDD----------GS------------------
--------------------------HSIW-------ISSSKR-----------------------------------------------------------------------------
------------------------------------------------------------------------------------------------------------------------
------------------------------------------------------------------------------------------------------------------------
---------------------------------------XXX------------------------------------------------------------------------------
------------------------------------------------------------------------------------------------------------------------
------------------------------------------------------------------------------------------------------------------------
---------------------------------------------------------------------------------------------------------------------ELN
QSYRA-------------------------------------------------------------------------------------------------------------------
---------------------IDA------TTD------V--------------------------------------------------------------------LSFPL----NDP
TYT--------------K--GQGFV------------------------------------------------------DA--P-D-----HV---------------------------
------------------------------------------------------------------------------------------------------------------------
-----------------------------------------------------------------------------LR-L---------------------------------------
-------------------------------------------------------------------------------------------------GDIIISYPQA------V------
ATA------T--------E----------EN--------------KL----VDDVIVF----LALHGLDHLLGIHH----------------EE--------------------------
---------------------------------------------------XXX------------------------------------------------------------------
------------------------------------------------------------------------------------------------------------------------
------------------------------------------------------------------------------------------------------------------------
---------------------------------------------XXX------------------------------------------------------------------------
------------------------------------------------------------------------------------------------------------------------
-------------------------------------------------------------------------------------------------------------XXX--------
-----------------------------MKIRKGDTIIVTTG--K------D--KG-----K----------K-GKVEKT---F----------PAL--G-------------------
---S----VVVPG--VNVYKRHKK----K-----Q-G---E---------K----Q-A-GGIIEITKPIAVSKVVLVC-P-----KC-NL---P--TRVGY-------------------
-------------------------------------------------------------------------L----V---------T---A--------------R------------
-----------------E-----K-TRICR--K--------------CE------------------------------------------AK-L-------------------------
---------------------------------------------------------------------------------------------------XXX------------------
------------------------------------------------------------------------------------------------------------------------
------------------------------------------------------------------------------------------------------------------------
---------------------------------------------------------------------MKNQIATLIAD-TLK------------------------------------
---------DLG------LPDV-----TVDVVAA----------E-DAAHGDYTTNVA---MK---------------------------------------------------------
----------------------------------------------------------------------------------------------------------I-------------
-A-TSQKSKVKSQK---------------------------------------------------------------------------------------SP----MDLALQVVEEVKS
RKL---------------------------------------------KVKSEVGDQNIVKRGQKHSAKIA-------HQDI----L--S--AI----DRV---EAVP------------
-PG-FINVFLSEA-SLITSL-----------D-RLL-----KS---------------------------------------------GE-------------------AV-TTAQSSVL
SPKSSGPL-----------R-IMVEFAHPNTHKAFHIGHLRNITTGESIIRLLE--SEGH-DVIRVNYQGD--VGMHIAKAMYAL----L------K-----------------------
------------------------------------------------------------------------------------------------------------------------
------------------------------------------------------------------------------------------------------------------------
------------------------------------------LSP---------------------------------------------------------------------------
------------------------------------------------------------------------------------------------YKEE---VR---------------
-------------------------------------------------------------------------L----------------------------------------------
--------------------------------L---------------------------------------------------------------------------------------
-----S------SP----R-----------------------------T---------------RGSS----------------------------------------------------
-----------------------------------------------------GESNSDFIKARVEF------------L---G------------------------------------
--------------------------------------------------------------------------------------------KAYAAGSKAFE--E--------------
------------------------------------------------------------------------------------------------------------------------
----------------------------DA--------------------------------AAK-------EEIGY-YNALIYA---------AA------------------------
-------------------------------------------------------------------------------------------------------------------QRLAR
E-----------------------------------------------------------------------------------K----GID----------------------------
------------------------------------------------------------------------------------------------------------------------
-----XXX-------------------------------------------------------------------------M----RISILTLFPEMF----TGPFEY-SIVKRA--QG-
----K-G----------------RVTIQTINIRDF------A--------DD----T---------------Y-------K--------------------SVDDHPYGGGVGMVLKVDI
IDKAL-----------------------------S----------------------N----------------V------------KCQMSNVKCKE----------------------
-----------------------------------------------------------------------------------------------------------RV----ILLD-PR
GTTFTQTKA-RE---L-----A------KLDH---------------------------LIFICGHYEGVDER--VKM-----L----------V-------------------------
D--------E----SMSIGDYVLTGGELPAMVVTDAIVRLLPGVLK----EA-ATSSE------------S------------F---------------SLSSSSPLL------------
---------------------------------------------EYP---------QYTRPE----------E----Y--------------------------KG-------------
------------------------M-----S----VPGVLVSGDHKKIEQWK--KD----HISAQKDR-------VSRP-----------------------------------------
------------------------------------------------------------------------------------------------------------------------
------------------------------------------------------------
>H52-bin127_1-contigs num_genes:71|genes:ADK,AICARFT_IMPCHas,ATP-synt,ATP-synt_A,Adenylsucc_synt,Chorismate_synt,EF_TS,Exonuc_VII_L,GrpE,Ham1p_like,IPPT,OSCP,PGK,Pept_tRNA_hydro,RBFA,RNA_pol_L,RNA_pol_Rpb6,RRF,RecO_C,Ribonuclease_P,Ribosom_S12_S23,Ribosomal_L1,Ribosomal_L13,Ribosomal_L14,Ribosomal_L16,Ribosomal_L17,Ribosomal_L18p,Ribosomal_L19,Ribosomal_L2,Ribosomal_L20,Ribosomal_L21p,Ribosomal_L22,Ribosomal_L23,Ribosomal_L27,Ribosomal_L27A,Ribosomal_L28,Ribosomal_L29,Ribosomal_L3,Ribosomal_L32p,Ribosomal_L35p,Ribosomal_L4,Ribosomal_L5,Ribosomal_L6,Ribosomal_L9_C,Ribosomal_S10,Ribosomal_S11,Ribosomal_S13,Ribosomal_S15,Ribosomal_S16,Ribosomal_S17,Ribosomal_S19,Ribosomal_S2,Ribosomal_S20p,Ribosomal_S3_C,Ribosomal_S6,Ribosomal_S7,Ribosomal_S8,Ribosomal_S9,RsfS,RuvX,SecE,SecG,SecY,SmpB,TsaE,UPF0054,YajC,eIF-1a,ribosomal_L24,tRNA-synt_1d,tRNA_m1G_MT|separator:XXX
------------------------------------------------------------------------------------------------------------------------
----------------------------------------------------------------------MYPLYCMKNNSSVNLSLASTKVRGLTKRFDLNDPSSRQKYFAAKAGKDVQ
KLQRYLKSGKTFVAFLVGKKNSGKGTYSKLFME-------------AVGRDHVG------------HL-AVGDIVR----------DVH---T----------SL--K---SPAGRKKLI
GFLKKNYRG-YHS-------------------PEETIDVILGR-SQSTLITSEL-VLA-LIKFEL-----SK----R-P----R--------------------Q-------AL---FID
GFPRAFDQI-----------------SYS---LFL-------KEI------IG-----Y---------R--EDPD---FFVFLDV-PTNIIDERIKTR-V------VCPI---CKTPRNL
R-----------LLATKEVGYDEKGKKF----------------------YLK-------CDNAACKGA-RMVA-K-E-G-D---EFGIE-PIRERLETDNKISKQLRTIHGIPKIFLRN
---AI-PAARAKRVVDNYEITPGYHYELDPKTKKVKTIETPW----IVKDDSGVP-SYSLLPAAV-------------------------------------------------------
------------------------------------------------------------------------------------------------------------------------
-------------------------------VVSLLKQMSKILTG---------------------------------------------------------------------------
------------------------------------------------------------------------------------------------------------------------
------------------------------------------------------------------------------------------------------------------------
-----------------------------------------------------------------------------------------------------XXX----------------
------------------------------------------------------------------------------------------------------------------------
------------------------------------------------------------------------------------------------------------------------
------------------------------------------------------------------------------------------------------------------------
------------------------------------------------------------------------------------------------------------------------
------------------------------------------------------------------------------------------------------------------------
------------------------------------------------------------------------------------------------------------------------
------------------------------------------------------------------------------------------------------------------------
------------------------------------------------------------------------------------------------------------------------
------------------------------------------------------------------------------------------------------------------------
------------------------------------------------------------------------------------------------------------------------
------------------------------------------------------------------------------------------------------------------------
------------XXX---------------------------------MSLKQIKSKIRGVGKTMQVTKAMEAVSAAKMRK-SQEK---AFSVRPYSVAAFKMLKRIK-SSLRE------
------------------------NHP----------FL--------------T----------ER--------------D------S------------GK-------YLAIVIVSDRG
LAGSLNNGVLRKV-----S-----A---FF--------------------------------------------------------------------------------S-SGQIER--
-------------------------------SD---------------CEIISIGKKATEYFS-----K--------------------------------R---GY--AI--VHHA---
--DA-----K------T------------------D----------------------------Y-PDL--NEVNGIVD---KVAELY-R--------------------GGL----YKE
VFVAYPNFISTFEQEPVLHRVF-PI---------SEN------------------------EVE------------------KIISD--------IVPAKGKYSEMFKETRAINGENS--
--------------------VY------TCEP----DEKAVLDFLLPYLGKVILYHALLETKASEFSARMVAMKNAGDKALEISKELKSK----------FNK-ARQGAITREVSEITS-
---------GIESVKA--------------------------------------------------------------------------------------------------------
------------------------------------------------------------------------------------------------------------------------
------------------------------------------------------------------------------------------------------------------------
----------------------------------------------------------------------------------------------------------------------XX
X-----------------------------------------------------------------------------------------------------------------------
------------------------------------------------------------------------------------------------------------------------
------------------------------------------------------------------------------------------------------------------------
-------MS---F----IVVVFLFILAF---------LVN-----------K---------------RIAL----------L--------------------------P---G-R----L
QTILEMLVGYVYS-YVEETL-G-EKNAAR----------------------------------RYF-PLIASLFLFILAGNMIQFI-P----------------------------GIGS
IGFF---------------------------------------------------------------------------------------------GHEEFTPLLRSL--------NTD
L----NVTLALALISFFVIEYAGISE-----------------------------------------------L-G---GLNYAKK------FV------------NLKSP---------
-----------------------LD-----------------------------FT-------------VG-------I-I---DLFS-ELA-RLVSFSFRLFGNIFAGEV---VI----
-AV---------II--------FF----------------------------------------------------VPVV--------------LPVP-----------MM---------
---LF-------EVFVGFIQAAIFSL-LTLFFI-------------------KI-----------------AR------------A----E----AH-----------------------
------------XXX---------------------------------------------------------------------------------------------------------
------------------------------------------------------------------------------------------------------------------------
------------------------------------------------------------------------------------------------------------------------
------------------------------------------------------------------------------------------------------------------------
------------------------------------------------------------------------------------------------------------------------
------------------------------------------------------------------------------------------------------------------------
------------------------------------------------------------------------------------------------------------------------
-------------------------------------------------------------------------------XXX--------------------------------------
------------------------------------------------------------------------------------------------------------------------
------------------------------------------------------------------------------------------------------------------------
------------------------------------------------------------------------------------------------------------------------
------------------------------------------------------------------------------------------------------------------------
------------------------------------------------------------------------------------------------------------------------
------------------------------------------------------------------------------------------------------------------------
------------------------------------------------------------------------------------------------------------------------
------------------------------------------------------------------------------------------------------------------------
------------------------------------------------------------------------------------------------------------------------
----------------------------------XXX-----------------------------------------------------------------------MKDITTKEIKSL
RDLTG-VSVMQCKGALEESGG-----------D------M-------------A------------------------------------------KAILILKKKSSDIATKK-GS-REL
GS------------GTV--ASYIHS---NG--N---IGAMVLLSCETDFVAKNEEFK----ML---------------------------------------------------------
----------------------------------------------------------A------------------YDIAMQVAA--T-N-----P----EFLSRDNIG-KDKIL-AVR
EI--------------------------------LEKEM---------------------------------------------------------------------------------
--------------------------------------------------------------------------LGLKKDKAML------------------EK-ILDGKVDG-YFKDKI
-------LTEQTFIK--D---------E-----S-----L-TVKGLIEKF-VQKFG-ER-IEV--ARIS---------------------------------------XXX---------
------------------------------------------------------------------------------------------------------------------------
------------------------------------------------------------------------------------------------------------------------
------------------------------------------------------------------------------------------------------------------------
------------------------------------------------------------------------------------------------------------------------
------------------------------------------------------------------------------------------------------------------------
------------------------------------------------------------------------------------------------------------------------
------------------------------------------------------------------------------------------------------------------------
------------------------------------------------------------------------------------------------------------------------
--------------------------------------------------------------------------------------------------------XXX-------------
------------------------------------------------------------------------------------------------------------------------
----------------------------MDKEKKNPHDEIILDDVAA-------VAYDDDVAAERDDE----------------------------------------------------
--------------------L----SLKI--------KKL---------RD------------------------KLK-----------------------------------E------
CEK---------------------------E-----R--------M-------EYL---SGWQRAK-------ADFINSRREDGVWKKEYMLFANEGLIGELLPVMDS---FALAF----
----------------------------------------SN-----------------KEAWEKTDKN-------------WRI----G--VEYIYSQLSAALGEHG-LVMFG------
-----AKSEIFDPSKHTA-----L---ETIE------------------------TDDLDKD----------GLIE--NV------LQQ-GYIL-------NG--------KIIRPAKVN
----VYKYSKQSIIDN----------------------------------------------XXX-------------------------------------------------------
------------------------------------------------------------------------------------------------------------------------
------------------------------------------------------------------------------------------------------------------------
------------------------------------------------------------------------------------------------------------------------
------------------------------------------------------------------------------------------------------------------------
------------------------------------------------------------------------------------------------------------------------
------------------------------------------------------------------------------------------------------------------------
------------------------------------------------------------------------------------------------------------------------
------------------------------------------------------------------------------------------------------------------------
------------------------------------------------------------------------------------------------------------------------
------------------------------------------------------------------------------------------------------------------------
------------------------------------------------------------------------------------------------------------------------
------------------------------------------------------------------------------------------------------------------------
------------------------------------------------------------------------------------------------------------------------
------------------------------------------------------------------------------------------------------------------------
------------------------------------------------------------------------------------------------------------------------
------------------------------------------------------------------------------------------------------------------------
------------------------------------------------------------------------------------------------------------------------
------------------------------------------------------------------------------------------------------------------------
------------------------------------------------------------------------------------------------------------------------
----------------------------------------------------------------------------------XXX-----------------------------------
------------------------------------------------------------------------------------------------------------------------
------------------------------------------------------------------------------------------------------------------------
------------------------------------------------------------------------------------------------------------------------
------------------------------------------------------------------------------------------------------------------------
------------------------------------------------------------------------------------------------------------------------
------------------------------------------------------------------------------------------------------------------------
------------------------------------------------------------------------------------------------------------------------
------------------------------------------------------------------------------------------------------------------------
------------------------------------------------------------------------------------------------------------------------
------------------------------------------------------------------------------------------------------------------------
------------------------------------------------------------------------------------------------------------------------
---------------------------------------------------------------------------XXX------------------------------------------
------------------------------------------------------------------------------------------------------------------------
-----------------MKPAAY--------------AKA------IMR-----------------------------------------------------------------------
--------------------------------------------------------AIENEPEKARD-----------------------------------------------------
----------------------------------------------------------------I----FTKARLYLK--KKGE-NSLI------RAI-------------GENVRRELD
---N--KE-RK--NT--------VTVK-IANK--KDGRMALKL-L--SAH-----GK-IL-----PK------N-----------------YRTE---IML-D--ESLI---GGS-IIQT
RE--H-RIDLSYKGELVGL------YRKLREAQI----------------XXX-------------------------------------------------------------------
------------------------------------------------------------------------------------------------------------------------
------------------------------------------------------------------------------------------------------------------------
------------------------------------------------------------------------------------------------------------------------
------------------------------------------------------------------------------------------------------------------------
------------------------------------------------------------------------------------------------------------------------
------------------------------------------------------------------------------------------------------------------------
------------------------------------------------------------------------------------------------------------------------
------------------------------------------------------------------------------------------------------------------------
------------------------------------------------------------------------------------------------------------------------
------------------------------------------------------------------------------------------------------------------------
------------------------------------------------------------------------------------------------------------------------
------------------------------------------------------------------------------------------------------------------------
------------------------------------------------------------------------------------------------------------------------
------------------------------------------------------------------------------------------------------------------------
-XXX--------------------------------------------------------------------------------------------------------------------
------------------------------------------------------------------------------------------------------------------------
------------------------------------------------------------------------------------------------------------------------
------------------------------------------------------------------------------------------------------------------------
------------------------------------------------------------------------------------------------------------------------
------------------------------------------------------------------------------------------------------------------------
-------------------------------------------------------------------------------------------XXX--------------------------
------------------------------------------------------------------------------------------------------------------------
------------------------------------------------------------------------------------------------------------------------
------------------------------------------------------------------------------------------------------------------------
------------------------------------------------------------------------------------------------------------------------
------------------------------------------------------------------------------------------------------------------------
------------------------------------------------------------------------------------------------------------------------
------------------------------------------------------------------------------------------------------------------------
-----------------------------------------------------------------------------------------------------------XXX----------
------------------------------------------------------------------------------------------------------------------------
----------------------------------------------------------------------------------MNEHTIILPSKPKVI---KE------D----G--VSGV
YEIDGLYPGYGHTLGNSLRRIILSSLPGAAITSIKID-G---VSHEFSVMDGIKEDVITILLNLKKVRFKVS----T-D-E---------PQIATLKIK------G-PAAVTAKN-IKTP
G--Q-VEVLNEDQYICEINGK--TTLD-----IEINIERGLGYVAKEV---------HQ---K--DK--------------------VDIGVIALDA----IYTP--VRRVNYEVENMRV
-GDRTDHN--RMRISI---ETDGTIS-PREALEKSIETMIHQLK--------------AI------IGFKET---EVNL------------------ETNVSGDTS--------EAV---
DD-----KK--------EDLD--------------------DVL-------KTKIDTLN-FSTRTLNALAEEGIRTLG---G----------------------------------LSRK
KKDDLLE-IDGLGEKGIQEIKRIL--------GNSGITLK---------------------------------------------------------------------XXX--------
------------------------------------------------------------------------------------------------------------------------
------------------------------------------------------------------------------------------------------------------------
---------------------------------------------------------------------------------------------------XXX------------------
---------MTYDFSLLKKES-KDAEEWLKRAYGGINTGQAAPALLDT--VQVEVY--G-S-RMPI--SHLAAIAIEDARTLKISPWDKSQIKDIEKGITM-A-NLGISVSIDDSGI---
RASFPQLTTERRIQLIRLLKEKLEEARVSVRAEREKVW--N-DIQ--VRE--R-DGLMSEDDKFRGKEELQ-KLVDEA-NKALEAIFEKKEKEVLG------------------------
-----------------------------------------------XXX----------------------------------------------------------------------
------------------------------------------------------------------------------------------------------------------------
------------------------------------------------------------------------------------------------------------------------
------------------------------------------------------------------------------------------------------------------------
------------------------------------------------------------------------------------------------------------------------
------------------------------------------------------------------------------------------------------------------------
------------------------------------------------------------------------------------------------------------------------
------------------------------------------------------------------------------------------------------------------------
-----------------XXX----------------------------------------------------------------------------------------------------
---------------------------------------------------------MLPKKQRVG-KELFALV---F-----------------------A-------KGN----SFH-
-------------SPSMSLK-T-----------I--------------------------------------P-----------------------------------------------
-----------------------------------------D------------------------------------EK--K----AN-------------------------------
--FSVVAQKS-AS---S-G-AVGRNKLRRQGYYVL-----Q--------K----N-R----AI----L---------------------S---------A----------------GH--
---L---S-V--F----------F---I-K-K----------K-------------------------------------------------I------P---FAQI----E-S-EML--
------------SL---L--RR-A------GLT------K------------------------------------------------------------------------------XX
X----------------------------------------------------------MPTI-NQL--VKRKRTKVSRRSK-----AVAL--GRGFNSIKNRPVY--YP----SPFKRG
VCTKVTTTTPKKPNSALRKIARVRL-TNGMEVTAYIPGIG--HKLQEHSVVVI--------------------RGGRV----KDLAGVR--YTI-VRGRLDATE--------VE------
--N------RKQGRSLYGAKKP---------K--------K----SKK---------------------------------XXX------------------------------------
------------------------------------------------------------------------------------------------------------------------
------------------------------------------------------------------------------------------------------------------------
------------------------------------------------------------------------------------------------------------------------
--------------------------------------------------------------------XXX-------------------------------------------------
-------------------------------M--KEIYTIDASGRSLGRVATEAAVCLLGKKTPDFKKN--IVK-N-LRVTIVNAGKLKI-TTK------------K---RTEKYY----
----K-TYS-GYPGGLKKRSMAHVIDN-KG-------------I-KAVLEHAIRGMLPK-NRLHALRMK-NLVVEQ--------------------------------------------
------------------------------------------------------------------------------------------------------------------------
----------------------------------XXX---------------------------------------------MIQAGTNVIITDNSGGKEGRAFKI--L-GGS------K
RRY--AEIGDMVVLSIKLAEP--R--KLVKKKDV---------VRGIIVRQKKPFRR-KDGSYISFDDNAVVII------D---EK------G----E-------PKAGRVFGPIPREIG
E-----R-------GYQKIISLAQEVLXXX-------------------------------MLFPKKVKFRK--WHS--DR----KN--IS---GA--K-ETRGTLVSFGSFG--LKAI-
-SSARVRSNQIEAARRAMSREL-----GKTGKSWIRIFPDRPFTQKAAETPMGKGK---------GDPQG--YEIQVKPGRVVFEVDGVAE--PIAREALRKAGTKLPLKTKIVSR----
--------Y----LV---------------------------------XXX---------------------------------------------------------------------
------------------------------------------------------------------------------------------------------------------------
----------------------------------------------------------------------------------------------MRHHNT--NR-KFGRVKKVRAALIFG
LTRSLIL--H--------------GKIKTTEAKAKELRPIVEGLVT-------------KAR-------K-------------------N------------------------------
---------T------VPMRRLLTAR--L-L---------------------------------------------N---Q-----ARL--------------SKK--------------
----------------------L----------------------------------QEE--------I-APRYK--DR-------------------RGGYTRIMKL-P----------
----------------------RR-K-S-DGAPMAVIEFV--------------------------------------------------------------------------------
-----------------------------------------XXX------------------------MQKSIKKTNTRER--RRKRI--RAKIS----GTK-E--CPR-LAVFRSNRFF
YAQVI--DDEKGLTIA-AAS--DMG-R--------------KE-K--------------------------------------------------TK-TL------RAKEAGKLLAK---
--SALSKKV-KRVVFDRGGFAYT------------------------GRVKAFTDGAREGGLEF--------------------------------------------------------
------------------------------------------------------------------------------------------------------------------------
---------------XXX--------------------------------------------MEAR----------------------------------------ARL-----------
---------QFS---SGDNVRV---WSKI-----------------L-----------EK-----------------------G------------KT--------------RLQAFEGL
VLSR-KHGAE-AG-A-MFTVRRV-ASGI-GVERIFPLYSPNIDKIELVKKS---K--TRQSKLYYVRD--KAA-K--EI------SR----------K----------------------
---------MRK---------STAVLAPEEKESEVVSENQEAGETKE-------------------------------------------------------------------------
--------------------XXX---------------------------MKFYRPTTP-SRRHMSTV--SY-RGVL------T----A---S-K--PH----KALTVGG-KRD-VGRN-
AFGRITVRH--KGGG-HKRSYREIDFL-Y-NKIDIPARVETVEYDPNRSGFIGLLLY---AD----GE-RR-YALLPKKISVGDTVIT-G--EK--A---SLAPGNRLPLFKIPVGVFVY
NIEIKPRGGAKLV--------------RSAGVFAEVVAQA------DG-YTSLKLPSTEVRKVTDR----SFASIGEVSNEEYKLRNIGKAGRSRWLGIR------PTVRGTAM-NPVDH
PHGGGEGR--QGRGLR------R-AKTAWGKPSGKGQKTR-TPKK------------------------YSNVFIVSRRR---VGKKRKENQ---------XXX----------------
-------MPRV-KRGTISLKRRRNVLRKVKGYRFGRSKKESAAREAIAHAGSYAFAHRRDKKNDFRRIWQVNIGTALG----------NY-------G-----I--SYSKFMGQMKKKGI
ILNRKMMSELAQTHPETFTRIV-S---------SIKN---------------------------------------------------------------------------XXX-----
------------------------------------------------------------------------------------------------------------------------
------------------------------------------------------------------------------------------------------------------------
------------------------------------------------------------------------------------------------------------------------
-------------XXX-----------------------------------------------------------------------------------------------MKA------
----------------------------YLT--NYRQSPRKVRIVADLVKGK-R-VPEALTALRVLV-K-RA-GSP----------------------------LEKLIRSGVAN-----
-A-----K------------------------------------NN--SG--V-LAD--NLIIKELRVDKGV-T--LKRSMP-RARGS---AF--P--IKKRSSNVMLVL----------
-------EEK---LKK---LKSKNVK------------------------------------------------------------------------------XXX-------------
------------------------------------------------------------------------MALKVTQNNIKNMTRQLSD-----------VL-VRP----RITEKAT-
---------------RL-----G----E---A------------------------------N-----V-------YTFDVARG-----ANKALVALAINALY-----K---VKPIRINI
VT---V-PKK-RIV------V----R--G------KP--GV--K--G-----G--G-KKALVYLKK--GE-K-I----EFV---------------------------------------
--------------XXX-------------------------------------------------MATKKAAGS-AKNLRDSNPKYLGIKLADGVTAKSGSIIVRQRGTKIMPGKNV-L
VGRDHTLFA------VKDGIVKF-----T----------SK-RK-I-NFDGKTVIKKIAS------VL----------------------------------------------------
------------------------------------------XXX---------------------------------------------------------------------------
---------------------MEI-KRLH------L-NR-KK---K--IVGRG---G-K--RGKTSGRG-T-KGQKAR-----------A-G----RK--I------RP---A-L-RD--
------IIKKLP--RR-----------R--G-------VTINKRGSMH-T--------SVR------E-----K-P---------V---------IVALSA-L--Q---A----F--L--
--SG---------------E-----T---VTPET------LLSKRII-K-K----VR--G-RV--P-KVK-ILD----DGK--L-G-L--K-V------TI-N----G--CAISGGARKK
I----EA--AGGTIA---------------------------------------------------------------------------------------------------------
----------------------------XXX-----------------------------------------------------------------------------------------
------------------------------------------------------------------------------------------------------------------------
----------------------------------------------------------------------------------------XXX-----------------------------
------------------------------------------------------------------------------------------------------------------------
------------------------------------------------------------------------------------------------------------------------
--------------------------XXX-----------------------------------------------------------------------------FIIGTKQNMTQFFA
-E---------DGRAY-ACTIIKAEPMVVTEV-RDEK--------RDKYSAVQVGY---G--IQK-------------K------ERLT--KAEL--GH----L------K---------
EIP----------AVKG-------LKEF--RL----------------------------------------------------------------------------------------
--------------SADEAKEYARGASIDI--S-AF-KPG--DTVEVSAISKGKGFQGVVKRHGFHG-G--PRTHGQK----HSEREAGSI---G---------A---TW----PQ----
R-VI-KNKRMAGRMGGDRITVK------------N-LKVLHV--------------NLE-----------------ANLI---LLSGAVPGR-RGTLV--EI---------------VAK
------------------------------------------------------------------------------------------------------------------------
---------------------------------------------------------XXX------------------------------------------------------------
------------------------------------------------------------------------------------------------------------------------
------------------------------------------------------------------------------------------------------------------------
------------------------------------------------------------------------------------------------------------------------
----------------------------------------------------------------------------XXX-----------------------------------------
-------MKTNKSFTKRL-RVT---KSGKILGRKPGFNH-F--NA-KQRRSKQLAGKKPQGF-V---MNN-KARGR-FLANA--------------------------------------
-----------------------------------------XXX----------------------------------------------------------------------------
-MENDKEKTNKKVSKVAVRTQSAANGIEKKLE-------TIVYN-Q--EGEKS--G----T-FALPPSVFG-AKWN---ADMVHQVVFSMRSNARS--GTADSKGRSEVRGGGKKP---W
QQKGTGRAR-------HGSRRSPIWRGGGVTHGPL-SE--RNY-DKKINKKTNARAFVALMSEKFRSGKIIFV---D-----AIVL-------------K-AA--KTKEANGVL--L-A-
---LS--------------------KVKGFENLTHKKES---NV-YLAL--------------------P----------KR--E-----IKLEKSFRNI--L-QMEIGEVKNLSALDLA
----THRYIVM--VGP-KE------SIPL---IE-----------K---------------------------RLGKK------------------------------------------
---------------------------------------------------------------------------------XXX------------------------------------
-----------------------------------------------------------------------------------------------------MKQK----TI-----QEK-
----E----KE----AYNK---LK-------SE---FSYK-NVMQ--APR--LTKVVVSSGTG-----S---------QIKKD------KKR--ND------------------------
------------------------FIVERLVKIVGQKPSLRGAKKSI---ATFKSRQ--GE-TIGIMATLRGKRMRLFLDRLLNVSLPRTKDFKGINR-TAVDEMGNLTIGIKEHTIFPE
TAD-EDIKDV---FGLAITI------------------VT-TA-K-NA--EEARAFF-THLGVPF-------------------------------------------------------
----------------------------------XXX----------------------------------------------------------MSRLGK--QKIAIP-EKTEVR-R--
-D--------------------G---D-------FIV----V-KGPLG--E-TKREF-R-D-E-I-E---I-----T-------I-----S-----D-------K----E---I------
----AL--S-PK-RND-------L-------LSR---S---LWGTYASHLKNMIRGVHATYEKKLILEGVGFKS-EV--S-------------------G--S-N-LSLALGFS------
-HPVKLQIPEGL--KI-K--A-------E----K-NI----------IT-ITGINKELVGQFASFIR-AKKKPEPYKGKGFRY--HDEVIR---------RKQGK---------KAA---
------------------------------------------------------------------------------------------------------------------------
[truncated: 61,528,712 more chars]
