# Supplementary material for: Genome streamlining in Parcubacteria transitioning from soil to groundwater
Source: Environ Microbiome. 2024 Jun 20;19:41. doi: 10.1186/s40793-024-00581-6 (PMC11188291; doi:10.1186/s40793-024-00581-6)
Supplement: Supplementary file 4 — Supplementary Material 4 [file 40793_2024_581_MOESM4_ESM.txt]

((((((((((((((((((H32-bin016_1-contigs:0.2631003931,(((H41-bin018_1-contigs:0.0132558774,H51-bin061_1-contigs:0.0134611628)100:0.1446411780,H43-bin226_1-contigs:0.1533010590)99:0.0433511721,H41-bin069_1-contigs:0.2205608712)100:0.0690484410)58:0.0334614700,((H43-bin219-contigs:0.1530604728,H51-bin279_1-contigs:0.1616368407)100:0.0955296769,H43-bin173_1-contigs:0.2238641160)100:0.0435484699)58:0.0380721254,H52-bin161_1-contigs:0.2965390589)100:0.0631782579,(H52-bin159-contigs:0.1407270839,H52-bin142_1-contigs:0.0730637826)100:0.2370553776)100:0.0470224976,DC_RB_04_SPN110320-bin013-contigs:0.3907884355)100:0.0634281088,(((((((((DC_HB_01_SPN181219-bin043-contigs:0.0684832459,((((DC_RB_04_SPN110320-bin033-contigs:0.0032229520,DC_SW_03_SPN07022020-bin042_1-contigs:0.0097744685)100:0.0028296674,DC_HB_02_SPN181219-bin028_1-contigs:0.0063737284)100:0.0440640638,DC_HB_02_SPN181219-bin016_1-contigs:0.0656552999)87:0.0085870390,ADI_H2L1_1_122_18_3-bin041_1-contigs:0.0613917704)96:0.0157748696)100:0.0298599463,DC_RB_04_SPN110320-bin073-contigs:0.1037850035)95:0.0251051070,(DC_RB_04_SPN110320-bin052_1-contigs:0.0887450942,DC_HB_01_SPN181219-bin001-contigs:0.0990512835)100:0.0325605959)100:0.0256457727,DC_SW_03_SPN07022020-bin003_1-contigs:0.1239826681)100:0.0352941523,DC_HB_01_SPN181219-bin061_1-contigs:0.1154283594)100:0.2052632331,((DC_RB_04_SPN110320-bin025-contigs:0.1379699434,(DC_HB_02_SPN181219-bin038-contigs:0.1421738969,DC_HB_02_SPN181219-bin012_1-contigs:0.1407241877)100:0.0368564782)100:0.1382607231,DC_HB_02_SPN181219-bin057-contigs:0.2244683599)100:0.0596109877)100:0.0439895263,((((((ADI_H3L2_1_122_18_3-bin067_1-contigs:0.0108742882,ADI_H2L1_1_122_18_3-bin023-contigs:0.0077616056)100:0.0075650354,ADI_H3L2_122-bin010_1-contigs:0.0131219013)100:0.0450910926,DC_HB_01_SPN181219-bin066-contigs:0.0503489052)100:0.1332905139,H41-bin282-contigs:0.3080126483)44:0.0335810316,((ADI_H2L1_1_122_18_3-bin013_1-contigs:0.0519379586,((DC_HB_01_SPN181219-bin064_1-contigs:0.0394209401,DC_RB_04_SPN110320-bin030-contigs:0.0202010353)100:0.0281659762,DC_HB_01_SPN181219-bin054-contigs:0.0414618933)100:0.0288292324)100:0.1009182824,DC_HB_02_SPN181219-bin060_1-contigs:0.1577943843)100:0.1034949807)44:0.0326667103,DC_RB_04_SPN110320-bin079_1-contigs:0.2437347762)100:0.0471533154)100:0.0472606648,(((((((ADI_H1L3_2_122_18_3-bin033_1-contigs:0.0283424595,ADI_H3L2_1_122_18_3-bin023_1-contigs:0.0335743921)100:0.0448925201,(((ADI_H3L2_122-bin011-contigs:0.0407714497,ADI_H3L2_122-bin022-contigs:0.0601510731)100:0.0165470306,DC_HB_02_SPN181219-bin048-contigs:0.0748307268)100:0.0336912560,ADI_H2L1_1_122_18_3-bin021-contigs:0.0768629855)100:0.0157096354)100:0.0260223049,ADI_H3L2_1_122_18_3-bin030-contigs:0.0911331352)100:0.0612426627,(DC_SW_03_SPN07022020-bin009_1-contigs:0.0499308553,ADI_DC_SW_02_SPN_11032020-bin020-contigs:0.0607197478)100:0.0919743644)100:0.0355270123,(((DC_RB_04_SPN110320-bin029_1-contigs:0.0404934921,ADI_H3L2_122-bin045-contigs:0.0527278422)100:0.0205282554,DC_HB_01_SPN181219-bin003_1-contigs:0.0445118888)100:0.0346565980,(DC_HB_01_SPN181219-bin006-contigs:0.0546813526,DC_RB_04_SPN110320-bin078_1-contigs:0.0798003161)100:0.0317296116)100:0.0896108016)100:0.1180209454,(((DC_RB_04_SPN110320-bin044_1-contigs:0.1768586189,((DC_HB_01_SPN181219-bin036_1-contigs:0.1208163383,H43-bin141_1-contigs:0.1763930542)100:0.0409804098,DC_RB_04_SPN110320-bin053_1-contigs:0.1720979580)100:0.0826198277)100:0.0354747276,ADI_H3L2_1_122_18_3-bin082_1-contigs:0.2667215732)100:0.0402021855,H41-bin033_1-contigs:0.2609853832)100:0.0890965932)100:0.0302189126,((((DC_RB_04_SPN110320-bin039_1-contigs:0.0364294034,DC_HB_02_SPN181219-bin021-contigs:0.0265660029)100:0.1027588103,DC_RB_04_SPN110320-bin047_1-contigs:0.1356100101)100:0.0461445503,((DC_RB_04_SPN110320-bin027-contigs:0.0076845494,DC_HB_02_SPN181219-bin054_1-contigs:0.0046828235)100:0.0051640673,ADI_H3L2_122-bin007_1-contigs:0.0180467299)100:0.1415665237)100:0.1062691733,DC_HB_02_SPN181219-bin042-contigs:0.2949229970)100:0.0769627349)93:0.0279978630)100:0.0605894974,(((((((ADI_H3L2_1_122_18_3-bin075-contigs:0.0222831854,ADI_H3L2_122-bin003-contigs:0.0256643231)100:0.0294422012,ADI_H1L3_2_122_18_3-bin037-contigs:0.0521910302)100:0.1119520888,(DC_RB_04_SPN110320-bin015_1-contigs:0.1372650609,DC_RB_04_SPN110320-bin056-contigs:0.1269039783)100:0.0528947803)60:0.0276932314,(DC_RB_04_SPN110320-bin068_1-contigs:0.1220661347,(DC_RB_04_SPN110320-bin081-contigs:0.1077511110,DC_HB_01_SPN181219-bin004-contigs:0.0780883175)100:0.0234158790)100:0.0712702185)60:0.0305535925,DC_SW_03_SPN07022020-bin021_1-contigs:0.2003438414)100:0.0604038726,(DC_HB_01_SPN181219-bin031_1-contigs:0.1441682463,DC_HB_02_SPN181219-bin065-contigs:0.1394589130)100:0.1025951478)100:0.1258143901,DC_HB_02_SPN181219-bin040_1-contigs:0.3172196179)100:0.0651344353)100:0.2786493985)100:0.0641237061,H51-bin232_1-contigs:0.3425774160)100:0.0641190447,(H41-bin224_1-contigs:0.4719560579,H41-bin161_1-contigs:0.4336745522)100:0.1283153175)91:0.0471224441,(((((ADI_H3L2_1_122_18_3-bin088-contigs:0.0476111769,ADI_H2L1_1_122_18_3-bin035_1-contigs:0.0515557569)100:0.1737152554,((H41-bin237_1-contigs:0.0089050184,H41-bin275_1-contigs:0.0129188032)100:0.0055411809,H32-bin109_1-contigs:0.0199658754)100:0.2011354828)100:0.1210127574,((H32-bin102_1-contigs:0.0045618635,H51-bin191_1-contigs:0.0117443876)100:0.1217772983,H43-bin104_1-contigs:0.1350197447)100:0.1302470226)100:0.0710472867,((H41-bin213_1-contigs:0.0175559206,H51-bin165_1-contigs:0.0237896026)100:0.1762830134,((ADI_H2L1_1_122_18_3-bin020_1-contigs:0.1625606765,H51-bin008_1-contigs:0.1979099434)99:0.0402312904,((ADI_DC_SW_02_SPN_11032020-bin111_1-contigs:0.1953257117,DC_HB_01_SPN181219-bin012_1-contigs:0.1892357176)100:0.0457072059,ADI_H3L2_1_122_18_3-bin079_1-contigs:0.1955020831)100:0.0314418274)99:0.0337782749)100:0.1342943188)100:0.2315749832,((H32-bin110_1-contigs:0.0109164785,H32-bin048_1-contigs:0.0170272132)100:0.3364162958,(H41-bin194_1-contigs:0.0422437432,H41-bin276-contigs:0.0351374401)100:0.3129599720)100:0.1446258108)86:0.0657873164)77:0.0515396518,(((H32-bin141_1-contigs:0.2974982338,H41-bin093_1-contigs:0.2808151004)100:0.2317341287,(H52-bin121_1-contigs:0.2471261494,((H41-bin160_1-contigs:0.1227420259,H41-bin084_1-contigs:0.1195436430)100:0.1086806675,(H51-bin276_1-contigs:0.1450762630,H52-bin041_1-contigs:0.1726881061)100:0.0467088467)100:0.1076657069)100:0.1516499962)100:0.1851701608,(H51-bin287_1-contigs:0.4745755928,(H43-bin172_1-contigs:0.4535374030,ADI_H2L1_1_122_18_3-bin012-contigs:1.0923528268)71:0.0725301699)71:0.0652485225)71:0.0729169219)81:0.0284252939,((((((H43-bin225_1-contigs:0.4274369218,(((H52-bin107_1-contigs:0.1707247876,H41-bin159_1-contigs:0.1377884755)100:0.0711826613,H41-bin234_1-contigs:0.2030483367)100:0.1900441778,H51-bin164_1-contigs:0.3460743109)100:0.0575224078)100:0.0421157587,H43-bin214_1-contigs:0.5077068127)100:0.0731451529,DC_HB_02_SPN181219-bin062_1-contigs:0.4454568721)100:0.1059350567,(((((((((((H51-bin297_1-contigs:0.0085477527,H52-bin125_1-contigs:0.0081755125)62:0.0042034664,H41-bin278_1-contigs:0.0170209928)46:0.0030388787,H52-bin010_1-contigs:0.0136568570)51:0.0069102700,((H51-bin207_2-contigs:0.0385839927,(H41-bin222_1-contigs:0.0297316953,H51-bin243_1-contigs:0.0088906695)48:0.0124001620)48:0.0016357531,H52-bin058_1-contigs:0.0073282508)51:0.0057238814)98:0.0055369043,H41-bin195_1-contigs:0.0122976974)100:0.1290445040,(H43-bin118_1-contigs:0.0815846833,(H52-bin011_1-contigs:0.0132384683,(H51-bin268_1-contigs:0.0140488574,H32-bin113_1-contigs:0.0259659125)100:0.0064852998)100:0.0852883124)100:0.0353396540)100:0.1682735287,H41-bin245_1-contigs:0.2690121991)100:0.0461261086,(H51-bin214_1-contigs:0.1940630526,H51-bin303_1-contigs:0.2112234289)100:0.0954291426)100:0.1495326792,((H51-bin301_1-contigs:0.3794508847,H51-bin306_1-contigs:0.4135104643)100:0.0694042119,(H41-bin252_1-contigs:0.2725993715,H41-bin223_1-contigs:0.3571736694)100:0.1240563341)100:0.1013434345)100:0.0658121184,(H51-bin286_1-contigs:0.4351675466,H51-bin339-contigs:0.5913652455)93:0.0930612900)92:0.0359928202,(H43-bin099_1-contigs:0.4405745654,H51-bin244-contigs:0.5583628642)52:0.0916345961)55:0.0382872352)100:0.1015381720,((((H14-bin037_1-contigs:0.2390257030,ADI_H2L1_1_122_18_3-bin038_1-contigs:0.1619301296)100:0.0431778045,(ADI_H3L2_1_122_18_3-bin005_1-contigs:0.2473324388,ADI_H3L2_1_122_18_3-bin080-contigs:0.1854625824)100:0.0496142840)100:0.0807829403,ADI_H3L2_1_122_18_3-bin054_1-contigs:0.2635539460)100:0.3417412282,(((((((ADI_DC_SW_02_SPN_11032020-bin028-contigs:0.1577184153,(DC_HB_02_SPN181219-bin023-contigs:0.0585318828,(DC_HB_02_SPN181219-bin056-contigs:0.0350067034,(DC_RB_04_SPN110320-bin069_1-contigs:0.0324795787,DC_HB_01_SPN181219-bin002-contigs:0.0480048616)100:0.0384696696)100:0.0280259011)100:0.0634930628)100:0.0615418288,ADI_DC_SW_02_SPN_11032020-bin072_1-contigs:0.1211734390)100:0.1935205201,(((DC_HB_02_SPN181219-bin043_1-contigs:0.0163728668,DC_HB_01_SPN181219-bin033_1-contigs:0.0165007564)100:0.0888409987,DC_HB_01_SPN181219-bin008-contigs:0.1075740351)100:0.1882595155,(DC_HB_01_SPN181219-bin032-contigs:0.0801994257,DC_HB_02_SPN181219-bin059-contigs:0.0727955352)100:0.2037563363)100:0.0713303004)100:0.0888226266,DC_HB_02_SPN181219-bin014_1-contigs:0.2928791233)100:0.0839540589,ADI_H3L2_1_122_18_3-bin069-contigs:0.3571594923)100:0.0568968999,((H32-bin126_1-contigs:0.1099061974,H41-bin244_1-contigs:0.1475850102)100:0.0640370391,H43-bin236_1-contigs:0.1790557145)100:0.1858813789)100:0.0581902871,DC_HB_02_SPN181219-bin050-contigs:0.4964825867)100:0.1178145160)100:0.0861622986)99:0.0525381210,((H41-bin048_1-contigs:0.5362355236,ADI_H3L2_1_122_18_3-bin010-contigs:0.4120992112)99:0.0724532874,H51-bin336_1-contigs:0.5175645692)84:0.0589740072)84:0.0543028692)63:0.0281558182,((((((((((((((((((((H41-bin268_1-contigs:0.0055302915,H41-bin214_1-contigs:0.0037009322)100:0.0030935841,H41-bin184_1-contigs:0.0032130534)100:0.0051760117,H41-bin019_1-contigs:0.0020295885)37:0.0020183197,H41-bin104_1-contigs:0.0076186368)80:0.0061373677,(H32-bin030_1-contigs:0.0074743329,H32-bin095_1-contigs:0.0101273707)54:0.0065980055)40:0.0052308294,(H51-bin248_1-contigs:0.0234816990,H51-bin187_1-contigs:0.0083446649)40:0.0018321068)100:0.0793718143,((H51-bin291_1-contigs:0.0130604700,H41-bin216_1-contigs:0.0059572658)100:0.0303444850,H41-bin189_1-contigs:0.0678437901)100:0.0847689199)100:0.0393141872,(((H41-bin170_1-contigs:0.0350547631,(H51-bin234_1-contigs:0.0091829073,H41-bin186_1-contigs:0.0097412844)100:0.0168222546)100:0.0153413155,(H41-bin006_1-contigs:0.0086982665,H51-bin251_1-contigs:0.0106686910)100:0.0375381067)100:0.0136660075,(H43-bin191_1-contigs:0.0390707802,H41-bin270_1-contigs:0.0300298817)100:0.0176649285)100:0.0860839736)100:0.0476932208,H41-bin274_1-contigs:0.1292434544)100:0.0827193466,(((H51-bin322_1-contigs:0.0157826133,H51-bin204_1-contigs:0.0059411521)100:0.0054627032,H51-bin264_1-contigs:0.0137748462)100:0.1079191119,H32-bin034_1-contigs:0.1453937707)100:0.0376061492)100:0.1060786416,((((H41-bin227_1-contigs:0.0100075257,H41-bin269_1-contigs:0.0207509175)100:0.0115701023,H32-bin031_1-contigs:0.0094340883)67:0.0036857697,H32-bin096_1-contigs:0.0054278250)67:0.0052572485,H14-bin041_1-contigs:0.0137499531)100:0.2255289683)100:0.0995071288,H32-bin115_1-contigs:0.2519256415)100:0.0641360737,(((H51-bin315_1-contigs:0.0142672000,H51-bin256_1-contigs:0.0139603127)100:0.0253446249,(H14-bin054_1-contigs:0.0068162807,H14-bin017_1-contigs:0.0253071131)96:0.0185930623)100:0.2232111462,(H32-bin079_1-contigs:0.0859141634,(H32-bin080_1-contigs:0.0960398994,H32-bin103_1-contigs:0.0778079945)97:0.0091823757)100:0.3261676404)98:0.0468828501)100:0.0516015112,((H32-bin122_1-contigs:0.0141355020,H32-bin056_1-contigs:0.0108803698)100:0.0077931128,(H52-bin022_1-contigs:0.0215864841,H52-bin135_1-contigs:0.0092574821)100:0.0088910800)100:0.3306873181)99:0.0402004311,(H51-bin250_1-contigs:0.1080319008,(H52-bin021_1-contigs:0.0232493449,H32-bin128_1-contigs:0.0222744599)100:0.0933426565)100:0.1718853992)100:0.0477718525,(((((H43-bin194_1-contigs:0.0160642286,H43-bin125_1-contigs:0.0139646478)100:0.1657642723,(H41-bin177_1-contigs:0.0251041446,H41-bin247_1-contigs:0.0146465744)100:0.1445971148)100:0.0977650542,(((H51-bin280_1-contigs:0.0070880971,(H41-bin280_1-contigs:0.0084973002,(H51-bin186_1-contigs:0.0139783447,H51-bin304_1-contigs:0.0064291301)88:0.0025557101)88:0.0063360955)100:0.0944648297,H41-bin109_1-contigs:0.1117374540)100:0.0775486871,H32-bin144_1-contigs:0.1730495703)100:0.0965741591)100:0.0995964549,(H51-bin227_1-contigs:0.0949492008,H32-bin005_1-contigs:0.0989467236)100:0.1565859540)100:0.0640084891,(((H41-bin024_1-contigs:0.1037037220,H41-bin277_1-contigs:0.1159479156)100:0.0405181987,H41-bin248_1-contigs:0.2185333232)100:0.1612932643,H52-bin057_1-contigs:0.3335295622)100:0.0470940742)100:0.0341693392)100:0.0628117800,((H32-bin065_1-contigs:0.1139700258,((H32-bin027_1-contigs:0.0374122778,H51-bin277_1-contigs:0.0365373677)100:0.1017329626,H32-bin138_1-contigs:0.1106606384)100:0.0295369013)100:0.2479818941,H32-bin143_1-contigs:0.3643085282)90:0.0494024034)91:0.0507363594,(((((H51-bin193_1-contigs:0.0149704967,H14-bin053_1-contigs:0.0138982710)100:0.0960255459,(H51-bin100_1-contigs:0.0125161487,H51-bin198_1-contigs:0.0096903163)100:0.1165837173)100:0.1298771819,((H41-bin279_1-contigs:0.1669572939,H52-bin143_1-contigs:0.1883133030)100:0.0412061023,H32-bin094_1-contigs:0.1940932262)100:0.1090474185)100:0.1301084045,(((H43-bin221_1-contigs:0.0200968387,H43-bin151_1-contigs:0.0204117001)100:0.0628214726,(H52-bin083_1-contigs:0.0069085659,H51-bin224_1-contigs:0.0271799432)100:0.0747281464)100:0.2810179328,((H41-bin122_1-contigs:0.0263766430,H41-bin264_1-contigs:0.0104806500)100:0.0188412382,H52-bin013_1-contigs:0.0248397418)100:0.2621802587)96:0.0438875758)100:0.0472129145,(((((((H51-bin182_1-contigs:0.0149121142,H51-bin270_1-contigs:0.0054461601)100:0.0055152929,H51-bin298_1-contigs:0.0124465114)77:0.0028537160,H43-bin127_1-contigs:0.0097904465)77:0.0032811388,H43-bin196_1-contigs:0.0083423290)100:0.0632410465,((H51-bin239_1-contigs:0.0092656032,H51-bin310_1-contigs:0.0156230253)79:0.0046889576,H51-bin189_1-contigs:0.0075231389)100:0.0680554066)100:0.2570719620,H32-bin139_1-contigs:0.4139264878)99:0.0559245811,(H43-bin215_1-contigs:0.1313956537,(H41-bin281_1-contigs:0.0255483732,H52-bin094_1-contigs:0.0297609755)100:0.1296955627)100:0.2798370676)97:0.0589854161)85:0.0494530104)87:0.0450506378,(((((H43-bin120_1-contigs:0.0095048684,H51-bin255_1-contigs:0.0132213415)100:0.0070778871,H14-bin032_1-contigs:0.0100815080)100:0.1305270974,(((H32-bin121_1-contigs:0.0070372333,H51-bin208_1-contigs:0.0095598453)95:0.0017759693,(H51-bin266_1-contigs:0.0047908118,H51-bin296_1-contigs:0.0097925821)91:0.0026097520)100:0.1588552968,(H43-bin119_1-contigs:0.0421355175,H14-bin046-contigs:0.0223177548)100:0.1457822750)100:0.0447276605)100:0.2395351713,(((H51-bin200_1-contigs:0.0100669560,H51-bin318_1-contigs:0.0083393931)100:0.0037044735,H51-bin261_1-contigs:0.0097214403)100:0.2143863507,(H43-bin143_1-contigs:0.2182038772,(H43-bin195_1-contigs:0.0132682367,H43-bin126_1_1-contigs:0.0208216732)100:0.2194223357)100:0.0439206750)100:0.1256251182)100:0.0665674826,(((((H43-bin212_1-contigs:0.1630055322,H43-bin153_1-contigs:0.1981038380)100:0.1470379463,((ADI_H3L2_1_122_18_3-bin012_1-contigs:0.1841435971,ADI_H3L2_1_122_18_3-bin059_1-contigs:0.2363456587)100:0.1414189352,H43-bin192_1-contigs:0.2765093618)91:0.0445933599)100:0.0767150830,H41-bin201_1-contigs:0.4273590185)100:0.0558052049,((H51-bin327_1-contigs:0.0147426310,H51-bin267_1-contigs:0.0171005061)100:0.3282739998,H43-bin207_1-contigs:0.3494887058)94:0.0583867979)100:0.1261760721,H14-bin062_1-contigs:0.4485925511)68:0.0402209093)83:0.0510609632)95:0.0564804257,(((((Omni_Hai_XXIX-contigs:0.0065338777,Omni_Hai_IX-contigs:0.0154389716)100:0.2143286875,Omni_Hai_XXXIII-contigs:0.2382687378)100:0.2667291257,Omni_Hai_XXXII-contigs:0.4111777581)97:0.0630744836,(((((Omni_Hai_X-contigs:0.0336504930,Omni_Hai_XLII-contigs:0.0339218810)100:0.1712819978,((Omni_Hai_XXXVI-contigs:0.0096142236,Omni_Hai_XXXVII-contigs:0.0204168253)100:0.0144572176,Omni_Hai_VI-contigs:0.0313156880)100:0.1615765622)100:0.0823341344,((Omni_Hai_XXXVIII-contigs:0.1483437662,Omni_Hai_XLIII-contigs:0.1709026908)100:0.0674216726,Omni_Hai_XXX-contigs:0.2424129767)100:0.0478812947)100:0.2006689671,(((((((Omni_Hai_XLI-contigs:0.0184739693,(Omni_Hai_XV-contigs:0.0319443152,Omni_Hai_VIII-contigs:0.0117413646)100:0.0164566164)100:0.1759884657,(H52-bin157_1-contigs:0.0156963131,(H43-bin203_1-contigs:0.0243200326,Omni_Hai_XXII-contigs:0.0148988007)100:0.0073920696)100:0.1493245508)100:0.0360743689,(Omni_Hai_IV-contigs:0.0312016609,Omni_Hai_III-contigs:0.0262511989)100:0.1619854962)100:0.0595620184,Omni_Hai_XXI-contigs:0.2015711364)100:0.1223395676,(((((Omni_Hai_XXIII-contigs:0.1935153753,Omni_Hai_XVI-contigs:0.1534102465)100:0.0527534633,H51-bin231_1-contigs:0.1453241125)100:0.0407580038,Omni_Hai_XXVI-contigs:0.1886237991)100:0.0332918330,Omni_Hai_XX-contigs:0.1808530940)100:0.0390045210,Omni_Hai_XIII-contigs:0.2613406157)100:0.0913091926)100:0.0422261243,(Omni_Hai_XVII-contigs:0.0286454652,H51-bin333_1-contigs:0.0266080828)100:0.2575454538)97:0.0339117321,H51-bin162_1-contigs:0.3132788387)100:0.0434718309)100:0.0918223534,((H43-bin222_1-contigs:0.0884488176,Omni_Hai_XXV-contigs:0.0722391458)100:0.2577199933,Omni_Hai_V-contigs:0.3022712679)97:0.0539676284)97:0.0520873475)100:0.1263744265,(((((H43-bin228_1-contigs:0.4845580888,H32-bin140_1-contigs:0.4313903495)100:0.0972014921,H14-bin052-contigs:0.3759139481)100:0.0800511598,H41-bin165_1-contigs:0.4458295912)100:0.0716135333,H43-bin178_1-contigs:0.4893487332)75:0.0528053485,(H43-bin184_1-contigs:0.3958702235,H52-bin162_1-contigs:0.4088873113)82:0.0627132594)39:0.0384056182)46:0.0479684240)33:0.0434248639)22:0.0261176054,((((((((((((((((((DC_RB_04_SPN110320-bin067-contigs:0.0441439976,(ADI_H3L2_1_122_18_3-bin065_1-contigs:0.0296957551,(ADI_H3L2_122-bin013-contigs:0.0265600619,ADI_H1L2_2_122_18_3-bin017-contigs:0.0261763313)100:0.0161127925)100:0.0084731482)100:0.0097051820,(ADI_DC_SW_02_SPN_11032020-bin038_1-contigs:0.0507286316,DC_RB_04_SPN110320-bin020-contigs:0.0656430054)100:0.0142409972)81:0.0079565220,ADI_H1L3_4_122_18_3-bin021_1-contigs:0.0325188678)81:0.0073493648,ADI_H1L3_4_122_18_3-bin007-contigs:0.0601790969)100:0.0158656785,ADI_H3L2_1_122_18_3-bin085_1-contigs:0.0535163765)100:0.0181890136,(((ADI_H2L1_1_122_18_3-bin031-contigs:0.0471017834,((ADI_H1L3_2_122_18_3-bin039-contigs:0.0141427136,ADI_H3L2_122-bin009-contigs:0.0177370814)100:0.0277652405,ADI_H1L2_2_122_18_3-bin035-contigs:0.0340075961)100:0.0117500830)38:0.0068271096,ADI_H2L1_1_122_18_3-bin027-contigs:0.0706953419)100:0.0173114381,DC_RB_04_SPN110320-bin040_1-contigs:0.0492783229)100:0.0214125909)100:0.0483327454,ADI_DC_SW_02_SPN_11032020-bin066_1-contigs:0.0762545923)100:0.0236559208,(ADI_H1L3_2_122_18_3-bin011-contigs:0.0609565952,(DC_HB_01_SPN181219-bin069-contigs:0.0736529869,DC_RB_04_SPN110320-bin072-contigs:0.0991148052)100:0.0144245820)100:0.0191764467)100:0.0175454660,((ADI_H1L3_2_122_18_3-bin044-contigs:0.0297549374,ADI_H1L3_2_122_18_3-bin031-contigs:0.0616354390)100:0.0263323977,(ADI_H1L3_2_122_18_3-bin020-contigs:0.0842153024,ADI_H1L2_2_122_18_3-bin026_1-contigs:0.0480373328)100:0.0122882123)100:0.0380722530)100:0.0940666628,(((((((ADI_DC_SW_02_SPN_11032020-bin039-contigs:0.0340407190,(ADI_H2L1_1_122_18_3-bin019-contigs:0.0277606249,ADI_DC_SW_02_SPN_11032020-bin015-contigs:0.0834288397)97:0.0240357466)97:0.0195188111,ADI_H3L2_1_122_18_3-bin047_1-contigs:0.0394417946)100:0.0490877565,DC_RB_04_SPN110320-bin082-contigs:0.1482290162)100:0.0395468184,(ADI_DC_SW_02_SPN_11032020-bin065-contigs:0.1300495568,DC_RB_04_SPN110320-bin009-contigs:0.1036915967)100:0.0247237148)100:0.0292840804,(H32-bin015_1-contigs:0.0853393017,ADI_H2L1_1_122_18_3-bin026-contigs:0.1003780685)100:0.0537160967)100:0.0384344727,(((((((ADI_H3L2_1_122_18_3-bin001-contigs:0.0398134299,DC_HB_01_SPN181219-bin048_1-contigs:0.0806645270)100:0.0413722985,((DC_HB_02_SPN181219-bin017-contigs:0.0280116970,DC_SW_03_SPN07022020-bin035_1-contigs:0.0308908343)100:0.0228016356,H32-bin008_1-contigs:0.0833026038)100:0.0315350311)85:0.0146177825,ADI_H1L3_4_122_18_3-bin015-contigs:0.0859142259)98:0.0153417390,((((ADI_DC_SW_02_SPN_11032020-bin063-contigs:0.0711840555,DC_HB_01_SPN181219-bin017-contigs:0.0804041618)100:0.0251072280,((DC_HB_02_SPN181219-bin070-contigs:0.0229205639,DC_HB_02_SPN181219-bin061-contigs:0.0361622421)100:0.0441441281,ADI_DC_SW_02_SPN_11032020-bin011-contigs:0.0672294341)100:0.0184857650)100:0.0259746752,DC_SW_03_SPN07022020-bin041_1-contigs:0.0729402893)99:0.0117114662,((((ADI_DC_SW_02_SPN_11032020-bin009_1-contigs:0.0406760562,(ADI_H3L2_1_122_18_3-bin032_1-contigs:0.0278165977,(DC_RB_04_SPN110320-bin059-contigs:0.0185309509,ADI_H3L2_122-bin038_1-contigs:0.0206831651)100:0.0176069054)100:0.0097559346)100:0.0172668123,((((((ADI_H3L2_1_122_18_3-bin053_1-contigs:0.0122230267,(ADI_H1L3_2_122_18_3-bin028-contigs:0.0182553850,DC_SW_03_SPN07022020-bin016-contigs:0.0113103291)100:0.0042926791)100:0.0087485744,(ADI_H3L2_122-bin014-contigs:0.0114118355,ADI_H1L3_4_122_18_3-bin012_1-contigs:0.0136853577)100:0.0076307777)100:0.0059554104,DC_HB_01_SPN181219-bin059-contigs:0.0184543229)100:0.0109818480,ADI_H3L2_122-bin044-contigs:0.0272399512)100:0.0160478130,(ADI_H1L3_2_122_18_3-bin038-contigs:0.0158803006,ADI_H3L2_122-bin018_1-contigs:0.0143122217)100:0.0201454260)100:0.0097185465,ADI_DC_SW_02_SPN_11032020-bin027_1-contigs:0.0520773048)100:0.0166797293)100:0.0192122348,ADI_DC_SW_02_SPN_11032020-bin005_1-contigs:0.0647026579)100:0.0441916019,(DC_HB_01_SPN181219-bin013_1-contigs:0.0603629141,ADI_DC_SW_02_SPN_11032020-bin069-contigs:0.0693432476)100:0.0361448695)92:0.0170593391)88:0.0117960478)92:0.0141725348,((ADI_DC_SW_02_SPN_11032020-bin055-contigs:0.0147939572,DC_HB_02_SPN181219-bin003-contigs:0.0341064357)100:0.0512031758,DC_SW_03_SPN07022020-bin006_1-contigs:0.0610291575)100:0.0346075765)92:0.0170489427,H41-bin212_1-contigs:0.0981978534)100:0.0257301961,DC_SW_03_SPN07022020-bin004_1-contigs:0.0988786856)100:0.0647365563)100:0.1187844814,(DC_HB_01_SPN181219-bin039-contigs:0.1980362031,(ADI_H1L3_2_122_18_3-bin021_1-contigs:0.0436721638,((H43-bin077_1-contigs:0.0025767256,H41-bin103_1-contigs:0.0265522744)100:0.0075905869,H41-bin060_1-contigs:0.0058596975)100:0.0381437573)100:0.0794426522)100:0.0520910394)100:0.0309882719)100:0.0884229701,((ADI_H3L2_1_122_18_3-bin051-contigs:0.1418139087,H52-bin060_1-contigs:0.1229804937)100:0.0470051227,DC_RB_04_SPN110320-bin012-contigs:0.1978148142)100:0.0461745512)81:0.0338889401,(((((((ADI_H3L2_1_122_18_3-bin081-contigs:0.0017272904,ADI_H3L2_122-bin016-contigs:0.0049307141)100:0.0471529120,ADI_H1L3_2_122_18_3-bin013_1-contigs:0.0529425100)100:0.1004937569,ADI_H3L2_122-bin036_1-contigs:0.1921998590)97:0.0418891816,H41-bin191_1-contigs:0.1738184670)97:0.0308855830,((((((DC_HB_02_SPN181219-bin027-contigs:0.0129846585,DC_RB_04_SPN110320-bin003_1-contigs:0.0093494766)100:0.0301160104,DC_HB_01_SPN181219-bin056_1-contigs:0.0358484013)100:0.0098894250,(DC_HB_01_SPN181219-bin051-contigs:0.0115477854,DC_HB_02_SPN181219-bin036_1-contigs:0.0118710413)100:0.0203340173)100:0.0660560029,((ADI_H2L1_1_122_18_3-bin014_1-contigs:0.0526813481,ADI_H1L2_2_122_18_3-bin029-contigs:0.0883128929)100:0.0216338913,ADI_H1L3_4_122_18_3-bin014-contigs:0.0516170011)100:0.0577562733)100:0.0474206017,DC_HB_02_SPN181219-bin029-contigs:0.1542556288)100:0.1242132408,(ADI_H1L3_2_122_18_3-bin014_1-contigs:0.1024163834,H51-bin278_1-contigs:0.1078677609)100:0.0877118037)97:0.0421229586)48:0.0207649725,(((H32-bin106_1-contigs:0.1490430751,H14-bin039_1-contigs:0.2145124170)84:0.0405906678,((H51-bin175_1-contigs:0.0313922262,H43-bin121_1-contigs:0.0230421304)100:0.1284242129,(H32-bin046_1-contigs:0.1055901229,DC_HB_02_SPN181219-bin026-contigs:0.1547153905)100:0.0408674817)100:0.0418786277)100:0.0430181841,((((H41-bin200_1-contigs:0.0048971235,H51-bin272_1-contigs:0.0082284620)100:0.0766781375,(H41-bin190_1-contigs:0.0870942087,(H41-bin218_1-contigs:0.0014820355,((H51-bin319_1-contigs:0.0144991584,H52-bin006_1-contigs:0.0177136136)100:0.0099741270,H51-bin202_1-contigs:0.0068626547)100:0.0023540485)100:0.0345185089)100:0.0278864204)100:0.0253107299,H41-bin220_1-contigs:0.1387039944)100:0.0999661078,(H41-bin193_1-contigs:0.0254758585,H51-bin263_1-contigs:0.0027065290)100:0.0785235826)100:0.0819582201)67:0.0390662580)48:0.0225303706,ADI_H3L2_122-bin021-contigs:0.1927016588)100:0.0267827216)100:0.0739693372,ADI_H3L2_1_122_18_3-bin034_1-contigs:0.3610788672)100:0.0987658481,((((((ADI_H3L2_122-bin002_1-contigs:0.1476973586,ADI_H3L2_1_122_18_3-bin063_1-contigs:0.1808172429)100:0.0687545344,(DC_SW_03_SPN07022020-bin029_1-contigs:0.1186811547,DC_HB_02_SPN181219-bin071_1-contigs:0.1070901314)100:0.1092756437)100:0.1537882081,((DC_HB_02_SPN181219-bin032_1-contigs:0.1642348091,H32-bin039_1-contigs:0.1868221769)100:0.0483030563,(DC_RB_04_SPN110320-bin004-contigs:0.0300635018,DC_RB_04_SPN110320-bin077_1-contigs:0.0470322935)100:0.1807110504)100:0.1462881133)100:0.0476560157,ADI_H1L2_2_122_18_3-bin001-contigs:0.2909868658)65:0.0388253202,((((((H52-bin118_1-contigs:0.0039688154,H51-bin190_1-contigs:0.0149940510)100:0.0050083016,H51-bin067_1-contigs:0.0033023019)100:0.1722350024,H51-bin014_1-contigs:0.1257750286)100:0.0331982339,(H41-bin172_1-contigs:0.1037161522,H51-bin215_1-contigs:0.1001572913)100:0.0613809420)100:0.0625924074,((H52-bin049_1-contigs:0.0130831535,H52-bin117_1-contigs:0.0129307418)100:0.1435827347,H51-bin205_1-contigs:0.1631873416)100:0.0530836801)100:0.1215074004,(H32-bin066_1-contigs:0.1884638210,H32-bin001_1-contigs:0.2287816986)100:0.0547810110)65:0.0387335909)72:0.0358940002,(((ADI_DC_SW_02_SPN_11032020-bin085_1-contigs:0.1121581492,ADI_H2L1_1_122_18_3-bin009_1-contigs:0.0866590606)100:0.2868530294,((ADI_H3L2_1_122_18_3-bin042_1-contigs:0.2499722682,ADI_H3L2_1_122_18_3-bin039_1-contigs:0.3341035167)72:0.0373464811,H52-bin001_1-contigs:0.3304344141)100:0.0428551435)100:0.0655396854,((((ADI_DC_SW_02_SPN_11032020-bin100_1-contigs:0.0147754645,((DC_HB_02_SPN181219-bin074_1-contigs:0.0059631803,DC_SW_03_SPN07022020-bin034_1-contigs:0.0048876360)100:0.0069433755,H32-bin011_1-contigs:0.0124322052)91:0.0049856224)100:0.1376285856,DC_SW_03_SPN07022020-bin030-contigs:0.1275138787)100:0.1293476229,(((DC_SW_03_SPN180220-bin007_1-contigs:0.0461444527,(ADI_H3L2_1_122_18_3-bin015-contigs:0.0191438733,ADI_H1L3_2_122_18_3-bin027-contigs:0.0151329192)100:0.0225814599)100:0.0411523851,DC_RB_04_SPN110320-bin074_1-contigs:0.0796743572)100:0.1360623908,(((ADI_DC_SW_02_SPN_11032020-bin092_1-contigs:0.0247335470,H14-bin012_1-contigs:0.0301839723)100:0.1664443608,(DC_HB_02_SPN181219-bin025_1-contigs:0.1639293204,DC_HB_02_SPN181219-bin044_1-contigs:0.1145128278)100:0.1245739233)100:0.0777086757,(DC_RB_04_SPN110320-bin021_1_1-contigs:0.0161105262,DC_SW_03_SPN07022020-bin023-contigs:0.0199611442)100:0.2270894665)100:0.0452736281)100:0.0790285278)100:0.0363114561,DC_RB_04_SPN110320-bin007_1-contigs:0.3970000392)98:0.0480434257)97:0.0400045652)97:0.0460247364)98:0.0695940358,ADI_H3L2_1_122_18_3-bin026_1-contigs:0.5357395496)100:0.1646531949,(((((((((((((((ADI_H3L2_122-bin030_1-contigs:0.0315817347,ADI_H1L3_2_122_18_3-bin007_1-contigs:0.0272095041)100:0.0269403024,(((ADI_H1L3_2_122_18_3-bin016-contigs:0.0105756772,ADI_H1L3_2_122_18_3-bin018-contigs:0.0018387185)100:0.0117002927,ADI_H1L3_4_122_18_3-bin003-contigs:0.0242638136)100:0.0795592749,ADI_H1L3_2_122_18_3-bin026-contigs:0.0768287024)100:0.0180066183)100:0.0189630475,ADI_H1L3_2_122_18_3-bin017_1-contigs:0.0804673954)100:0.0262386676,ADI_H1L3_4_122_18_3-bin023_1-contigs:0.0982573353)100:0.0192689410,(ADI_H3L2_122-bin024_1-contigs:0.1009716469,DC_RB_04_SPN110320-bin042_1-contigs:0.1096654793)100:0.0256945473)100:0.0163607192,(ADI_H3L2_1_122_18_3-bin068_1-contigs:0.0989480754,(ADI_H3L2_122-bin017-contigs:0.0753984939,ADI_DC_SW_02_SPN_11032020-bin088_1-contigs:0.0893537642)100:0.0330007272)100:0.0250765617)100:0.0436039233,((ADI_H3L2_1_122_18_3-bin087-contigs:0.1211064510,H41-bin166_1-contigs:0.1398656201)98:0.0286173914,DC_HB_01_SPN181219-bin053-contigs:0.1548470160)97:0.0185125143)97:0.0216989958,((((((ADI_H2L1_1_122_18_3-bin024_1-contigs:0.0265927244,ADI_H2L1_1_122_18_3-bin016_1-contigs:0.0304047637)100:0.0163119050,H14-bin002_1-contigs:0.0342516354)100:0.0158154939,H43-bin086_1-contigs:0.0446653957)90:0.0119416046,H43-bin049_1-contigs:0.0412828510)100:0.0426366181,(ADI_H1L3_4_122_18_3-bin010_1-contigs:0.0101234931,ADI_H3L2_1_122_18_3-bin033_1-contigs:0.0042817890)100:0.0713195490)100:0.0575857132,(((DC_HB_02_SPN181219-bin073-contigs:0.1493888161,(DC_HB_01_SPN181219-bin042-contigs:0.0826820538,ADI_H3L2_1_122_18_3-bin076-contigs:0.1225300690)100:0.0297735950)100:0.0612662070,DC_RB_04_SPN110320-bin060-contigs:0.1484077949)100:0.0271321961,H41-bin158_1-contigs:0.1601619222)100:0.0296715416)100:0.0276854191)100:0.0408251646,(((ADI_H1L3_2_122_18_3-bin041-contigs:0.0052149222,ADI_H2L1_1_122_18_3-bin017-contigs:0.0229650988)100:0.0931922274,(ADI_H2L1_1_122_18_3-bin025-contigs:0.0582822641,(ADI_H2L1_1_122_18_3-bin006-contigs:0.0738009145,ADI_H3L2_1_122_18_3-bin057-contigs:0.0693452861)100:0.0315017161)100:0.0357726976)100:0.0387514467,DC_RB_04_SPN110320-bin080_1-contigs:0.1338466320)100:0.0667605765)100:0.1983362785,(((((DC_RB_04_SPN110320-bin063_1-contigs:0.0061536552,DC_HB_02_SPN181219-bin001_1-contigs:0.0185872117)100:0.0036823132,DC_HB_01_SPN181219-bin040_1-contigs:0.0329225381)100:0.0372076903,DC_SW_03_SPN07022020-bin038_1-contigs:0.0322429684)97:0.0131745497,ADI_H3L2_1_122_18_3-bin056_1-contigs:0.0345751838)100:0.0508937164,((((ADI_DC_SW_02_SPN_11032020-bin132_1-contigs:0.0161109052,DC_SW_03_SPN07022020-bin033_1-contigs:0.0150135005)100:0.0648869409,DC_HB_01_SPN181219-bin010-contigs:0.0995024824)75:0.0276897695,DC_RB_04_SPN110320-bin058-contigs:0.0665522993)75:0.0284885779,ADI_H2L1_1_122_18_3-bin029-contigs:0.0923216780)74:0.0214614600)100:0.2479263673)100:0.0418009242,((((((((ADI_H3L2_122-bin012_1-contigs:0.0274175767,DC_RB_04_SPN110320-bin001-contigs:0.0551622299)100:0.0668543203,(((H14-bin014_1-contigs:0.0069236589,ADI_H2L1_1_122_18_3-bin001-contigs:0.0075158560)100:0.0171697978,ADI_DC_SW_02_SPN_11032020-bin073_1-contigs:0.0207470653)100:0.0473919324,DC_SW_03_SPN180220-bin009_1-contigs:0.0587069383)100:0.0273732613)100:0.0544339407,ADI_H1L2_2_122_18_3-bin018-contigs:0.1379211130)100:0.0442839499,(DC_SW_03_SPN07022020-bin025-contigs:0.0722708174,DC_SW_03_SPN07022020-bin008_1-contigs:0.0999763908)100:0.1130475338)100:0.0941176487,H41-bin242_1-contigs:0.2870233668)100:0.0645364543,H41-bin163-contigs:0.2487748950)100:0.0428942506,((ADI_H2L1_1_122_18_3-bin043_1-contigs:0.0511300508,ADI_H3L2_1_122_18_3-bin014_1-contigs:0.0452081249)100:0.0608912679,DC_HB_01_SPN181219-bin067_1-contigs:0.1111353019)100:0.2067623959)97:0.0711051115,((ADI_DC_SW_02_SPN_11032020-bin006-contigs:0.2705657319,(((ADI_H2L1_1_122_18_3-bin005-contigs:0.0328248213,DC_HB_01_SPN181219-bin047-contigs:0.0331286049)100:0.0185738288,DC_RB_04_SPN110320-bin028-contigs:0.0387580557)100:0.0399479944,(ADI_H2L1_1_122_18_3-bin002-contigs:0.0779594916,ADI_H1L3_2_122_18_3-bin025_1-contigs:0.0717769790)99:0.0192352575)100:0.1572867270)100:0.0688253793,ADI_H1L2_2_122_18_3-bin020-contigs:0.2244101579)100:0.0400368705)97:0.0338226576)97:0.0482961855,(DC_HB_02_SPN181219-bin058-contigs:0.2945956394,(H32-bin112_1-contigs:0.2386243559,H43-bin124_1-contigs:0.2209324811)100:0.0435295666)100:0.0643106165)97:0.0449040534,DC_RB_04_SPN110320-bin026_1-contigs:0.4034833826)100:0.0436457972,(((H43-bin234_1-contigs:0.3352680149,ADI_H3L2_1_122_18_3-bin006-contigs:0.3515008891)100:0.0752555206,(ADI_DC_SW_02_SPN_11032020-bin025-contigs:0.2110456427,DC_RB_04_SPN110320-bin017-contigs:0.2000202966)100:0.3161360146)100:0.0863903009,(ADI_DC_SW_02_SPN_11032020-bin114_1-contigs:0.2695068029,H41-bin258_1-contigs:0.2552486439)100:0.0789007526)72:0.0599376079)72:0.0461804961,(H41-bin183_1-contigs:0.5121696647,(DC_HB_01_SPN181219-bin058_1-contigs:0.0621698838,ADI_H3L2_1_122_18_3-bin022_1-contigs:0.0541626458)100:0.2728911297)100:0.1004746852)100:0.1663089134)100:0.0598841831,H43-bin216_1-contigs:0.6296811190)85:0.0614098803,(((((H51-bin146-contigs:0.2972204455,(((H41-bin001_1-contigs:0.1696661981,ADI_DC_SW_02_SPN_11032020-bin099_1-contigs:0.2092551082)100:0.0540319296,(DC_RB_04_SPN110320-bin035_1-contigs:0.1486549941,H41-bin164_1-contigs:0.1366217260)100:0.1511227313)100:0.1030492122,(DC_SW_03_SPN07022020-bin036-contigs:0.1307865835,ADI_DC_SW_02_SPN_11032020-bin079_1-contigs:0.1135833247)100:0.1474415252)100:0.0546113370)100:0.0492901249,DC_HB_02_SPN181219-bin049_1-contigs:0.2677537779)100:0.2264159800,((H43-bin162_1-contigs:0.1562647723,H41-bin117_1-contigs:0.1761891651)100:0.2642759295,(H52-bin101_1-contigs:0.3018339107,DC_HB_02_SPN181219-bin004-contigs:0.2605381565)100:0.2842472325)48:0.0695097047)48:0.0551087097,(DC_RB_04_SPN110320-bin045_1-contigs:0.3827392777,DC_HB_02_SPN181219-bin052_1-contigs:0.5002573106)100:0.1472824693)100:0.0651646085,(DC_HB_02_SPN181219-bin069-contigs:0.4413449566,DC_HB_01_SPN181219-bin015-contigs:0.4495451817)100:0.0817830553)100:0.0633712805)85:0.0607133045)84:0.0497405253,((((H52-bin068_1-contigs:0.3906000209,(((H32-bin070_1-contigs:0.0166883016,(H32-bin060_1-contigs:0.0045960117,H41-bin188_1-contigs:0.0245611054)100:0.0032145851)100:0.1911772936,H51-bin184-contigs:0.1619856992)100:0.2164060906,H14-bin049_1-contigs:0.2902631670)100:0.0705781620)100:0.0756009717,(((((ADI_H1L3_4_122_18_3-bin020-contigs:0.0675099880,ADI_H2L1_1_122_18_3-bin030-contigs:0.0707852553)100:0.0813295697,H43-bin209_1-contigs:0.1113920864)100:0.0413791908,DC_RB_04_SPN110320-bin070_1-contigs:0.1857474803)100:0.1482740786,H52-bin138_1_1-contigs:0.2620989854)100:0.0637626851,H51-bin060_1-contigs:0.3123294576)100:0.1606270944)100:0.0939465896,H52-bin144_1-contigs:0.4231760258)100:0.0611433651,DC_HB_02_SPN181219-bin009-contigs:0.5267092434)100:0.0643899183)100:0.0606285509,(((((((H14-bin050_1-contigs:0.0235304671,H14-bin061_1-contigs:0.0261882464)100:0.0067659116,H14-bin036_1-contigs:0.0187992762)100:0.2849226748,(H51-bin273_1-contigs:0.3452480415,H43-bin107_1-contigs:0.2573949397)100:0.0891774294)100:0.0508876954,(H43-bin111_1-contigs:0.2917635476,H14-bin051_1-contigs:0.3059045022)100:0.0718168369)100:0.0585798251,((H52-bin102_1-contigs:0.0075406348,H52-bin036_1-contigs:0.0054433403)100:0.2882279410,H41-bin198_1-contigs:0.3052835219)100:0.0891507965)100:0.0869879286,((H43-bin198_1-contigs:0.0237405845,H32-bin086_1-contigs:0.0190937645)100:0.3624687232,(H41-bin260_1-contigs:0.1256147245,ADI_H2L1_1_122_18_3-bin042_1-contigs:0.1426990086)100:0.2679245561)100:0.1283991458)100:0.0556801837,((((H51-bin210_1-contigs:0.0166714728,H51-bin269_1-contigs:0.0109278040)100:0.1376115019,((H43-bin129_1-contigs:0.0202529687,H43-bin167_1-contigs:0.0163572221)100:0.0971176101,H41-bin235_1-contigs:0.1314288271)76:0.0292225673)100:0.0378080421,(H51-bin323_1-contigs:0.0039020262,(H52-bin027_1-contigs:0.0003741936,(H52-bin019_1-contigs:0.0030158093,H52-bin129_1-contigs:0.0066027568)72:0.0026352307)72:0.0043696992)100:0.1647404749)100:0.1609149499,(H51-bin274_1_1-contigs:0.2884041189,(H43-bin101_1-contigs:0.0065815213,H43-bin205_1-contigs:0.0144344800)100:0.2936280634)100:0.0766155544)100:0.2234548543)100:0.0776203488)100:0.1348856980,((((H41-bin285_1-contigs:0.2494173368,(H43-bin181_1-contigs:0.2277023024,H52-bin116_1-contigs:0.2067337193)99:0.0454063264)100:0.2271326741,((((H32-bin004-contigs:0.1911124431,H52-bin081_1-contigs:0.1627438028)100:0.0462733256,H43-bin233_1-contigs:0.1920897077)100:0.1363119891,H32-bin134_1-contigs:0.3504876213)100:0.0982408151,(((H41-bin266_1-contigs:0.0206119585,H41-bin202_1-contigs:0.0048880683)100:0.2042637248,(H43-bin115_1-contigs:0.2103602252,H52-bin085_1-contigs:0.2003832556)100:0.0542794594)100:0.1644252795,H41-bin255_1-contigs:0.3707685759)100:0.0656973945)100:0.0524439105)100:0.0690188645,(((H52-bin023_1-contigs:0.1959576583,H43-bin231_1-contigs:0.2098631948)100:0.0560658440,H52-bin047_1-contigs:0.2452581928)100:0.0987956340,H32-bin062_1-contigs:0.2931487631)100:0.2555173627)100:0.1884923832,(((((((((((((((((((((((H52-bin127_1-contigs:0.0068591537,H51-bin177_1-contigs:0.0258012866)100:0.0060360883,(H51-bin086-contigs:0.0081257239,H32-bin043_1-contigs:0.0163572178)100:0.0108488209)100:0.1992539569,((H43-bin054_1-contigs:0.0881605040,H51-bin144_1-contigs:0.0846419421)100:0.1007970002,H43-bin055_1-contigs:0.1935274225)100:0.0475172495)100:0.1074137258,H43-bin029_1-contigs:0.2609076267)100:0.0682510025,((((H52-bin052_1-contigs:0.0080707962,H41-bin115_1-contigs:0.0081363998)100:0.1937495236,H52-bin133_1-contigs:0.2204682861)100:0.0460916913,((H52-bin055_1-contigs:0.0187941712,H32-bin006_1-contigs:0.0164926652)100:0.0859837690,H52-bin070_1-contigs:0.1241942548)100:0.2115290262)100:0.0458986844,H52-bin008_1-contigs:0.2761748159)99:0.0432607969)99:0.0533955870,H41-bin030_1-contigs:0.4174704653)88:0.0284897888,(((H41-bin181_1-contigs:0.1505228339,(H41-bin067_1-contigs:0.1080542602,H41-bin073_1-contigs:0.0998777855)100:0.1139922157)98:0.0391482008,H41-bin017_1-contigs:0.1528407455)100:0.1661404637,H43-bin110_1-contigs:0.4351629907)100:0.0705703369)86:0.0328082408,(((((((((((H43-bin140_1-contigs:0.1378765251,((H43-bin091_1-contigs:0.1222527967,H52-bin059_1-contigs:0.1197983739)100:0.0388230075,((ADI_DC_SW_02_SPN_11032020-bin106_1-contigs:0.1268984860,H52-bin032_1-contigs:0.1289966908)47:0.0267114069,H43-bin168_1-contigs:0.1214346277)79:0.0445807484)47:0.0190220029)47:0.0258182410,(H43-bin109_1-contigs:0.1106262972,H41-bin112_1-contigs:0.1193356224)50:0.0314504311)47:0.0163305187,H51-bin090_1-contigs:0.1504995165)96:0.0219046082,H41-bin010_1-contigs:0.1889478235)95:0.0223175607,((ADI_H3L2_1_122_18_3-bin084_1-contigs:0.1621894200,(H41-bin052_1-contigs:0.2521285747,(H32-bin085_1-contigs:0.0054523284,H32-bin049_1-contigs:0.0056087560)100:0.1432798675)95:0.0431793169)94:0.0189641058,H52-bin108_1-contigs:0.1630062136)94:0.0207468973)94:0.0237327217,(H51-bin295_1-contigs:0.1953954743,(H52-bin137_1-contigs:0.1007438485,(H52-bin099-contigs:0.0533870978,H41-bin239_1-contigs:0.0555995950)100:0.0279059402)100:0.0433832639)100:0.0356035087)95:0.0280648459,(H41-bin087_1-contigs:0.1658774325,H43-bin105_1-contigs:0.2650369883)80:0.0413679125)75:0.0217169787,(ADI_H1L2_2_122_18_3-bin036_1-contigs:0.1421432761,ADI_H3L2_122-bin042_1-contigs:0.2384331606)100:0.0359186568)73:0.0257017048,(H41-bin121_1-contigs:0.1626316724,H52-bin012_1-contigs:0.1591825769)100:0.0456247654)100:0.1085235071,((H43-bin024_1-contigs:0.1070214508,ADI_DC_SW_02_SPN_11032020-bin045-contigs:0.1284039957)100:0.1332962585,H41-bin054-contigs:0.2009230391)100:0.0802193062)100:0.0898029552,(H41-bin031_1-contigs:0.2449868496,ADI_H3L2_1_122_18_3-bin004-contigs:0.2263140300)100:0.2165964626)100:0.1097201201)87:0.0308117773,(((((((((((((H51-bin059_1-contigs:0.0025678823,H51-bin167_1-contigs:0.0043174778)100:0.0021773822,H51-bin288_1-contigs:0.0098709864)59:0.0000025525,H43-bin190_1-contigs:0.0012607406)100:0.0025959020,H41-bin059_1-contigs:0.0104949647)87:0.0029557907,H32-bin032_1-contigs:0.0040109327)87:0.0030061372,H41-bin228_1-contigs:0.0167874925)100:0.2855059909,((H51-bin218_1-contigs:0.1671577857,H52-bin043_1-contigs:0.1422376853)100:0.0612769883,H51-bin226_1-contigs:0.1810662153)100:0.1462007533)100:0.0645032300,((ADI_H2L1_1_122_18_3-bin007-contigs:0.1834252679,H41-bin128_1-contigs:0.1446819576)100:0.1464984043,H41-bin005_1-contigs:0.3031505306)76:0.0448557688)76:0.0453138705,(((((H43-bin050_1-contigs:0.0220397956,H32-bin108_1-contigs:0.0084243806)100:0.0782939281,H51-bin043_1-contigs:0.0783856324)100:0.2438101872,H41-bin135_1-contigs:0.2793864822)99:0.0666470617,((((((H41-bin002_1-contigs:0.1218363250,H41-bin055_1-contigs:0.1249729422)100:0.0475251948,(H41-bin050_1-contigs:0.1717727508,ADI_H3L2_1_122_18_3-bin049_1-contigs:0.1643593705)100:0.0389936833)100:0.0309994729,((H41-bin034_1-contigs:0.0225930749,H43-bin201_1-contigs:0.0257010271)100:0.1648621647,ADI_H3L2_122-bin008-contigs:0.1806986094)100:0.0374526148)100:0.1237450417,((((H41-bin037_1-contigs:0.1317878345,H41-bin140_1-contigs:0.0965391461)100:0.0339282393,H51-bin097_1-contigs:0.1239571093)100:0.0353953556,ADI_DC_SW_02_SPN_11032020-bin123-contigs:0.1491380666)100:0.0330945673,H41-bin147_1-contigs:0.1599247670)100:0.0715893093)100:0.0459210471,DC_HB_01_SPN181219-bin044_1-contigs:0.2394775926)100:0.0637020505,H51-bin131_1-contigs:0.2684830254)100:0.0463489434)50:0.0261463063,((H41-bin238_1-contigs:0.0043483180,H52-bin130_1-contigs:0.0051989078)100:0.0963310968,H52-bin132_1-contigs:0.0794388678)100:0.2217522913)57:0.0268965464)78:0.0263084673,(((ADI_H1L2_2_122_18_3-bin032_1-contigs:0.1922098869,(ADI_H3L2_1_122_18_3-bin016-contigs:0.0113687752,ADI_H3L2_122-bin025-contigs:0.0116487665)100:0.1761050928)100:0.1735217597,(ADI_DC_SW_02_SPN_11032020-bin031_1-contigs:0.2260917939,(DC_HB_02_SPN181219-bin067_1-contigs:0.0771845083,ADI_DC_SW_02_SPN_11032020-bin093_1-contigs:0.0736381038)100:0.3673308778)100:0.0928968170)100:0.0577443656,DC_HB_01_SPN181219-bin014-contigs:0.3153397815)78:0.0458633595)97:0.0294847747,((((((((H43-bin022_1-contigs:0.1513710901,H14-bin013_1-contigs:0.1328415634)100:0.0533603759,(H51-bin080_1-contigs:0.0950966468,H43-bin122_1-contigs:0.0749853813)100:0.0974358932)100:0.0346905569,((H43-bin017_1-contigs:0.1284052600,H51-bin026_1-contigs:0.1089709848)100:0.0501817729,H41-bin012_1-contigs:0.1342595342)100:0.0577841615)100:0.0427271320,H43-bin096_1-contigs:0.2108384782)100:0.0474015637,(ADI_H3L2_1_122_18_3-bin007_1-contigs:0.1863289204,H41-bin150_1-contigs:0.2027383713)100:0.0474637424)100:0.1378435790,(ADI_H3L2_1_122_18_3-bin027_1-contigs:0.1751637042,ADI_DC_SW_02_SPN_11032020-bin097_1-contigs:0.1891328752)100:0.1200700123)98:0.0409870101,(((((H43-bin019_1-contigs:0.1264772388,H43-bin098_1-contigs:0.1013798132)100:0.0233299439,H52-bin031_1-contigs:0.0953257911)100:0.0300979834,H43-bin056_1-contigs:0.1378442601)100:0.0928445045,H41-bin075_1-contigs:0.2184875861)100:0.0525276706,((H43-bin102_1-contigs:0.0172134634,H41-bin032-contigs:0.0624036783)100:0.0245521623,H32-bin124-contigs:0.0708396035)100:0.2106938010)100:0.1200194934)99:0.0376955921,(((H51-bin145_1-contigs:0.2538713534,H41-bin173_1-contigs:0.2682427765)100:0.0725015855,H43-bin012_1-contigs:0.3132701275)81:0.0403119109,((H32-bin035-contigs:0.0606837627,H51-bin034-contigs:0.0706273075)100:0.1736195250,H51-bin058_1-contigs:0.2613288143)100:0.1295678216)83:0.0337290561)100:0.0347498239)97:0.0408362464,((H52-bin007_1-contigs:0.2711579697,(H41-bin261_1-contigs:0.0074009072,H52-bin030_1-contigs:0.0057998159)100:0.2822878108)100:0.0380201774,H41-bin098-contigs:0.3992422983)92:0.0423635923)95:0.0284015167,(((((((H41-bin155_1-contigs:0.2933833287,((H41-bin081-contigs:0.2244246363,H41-bin077_1-contigs:0.2141570616)100:0.1017518375,(H41-bin139_1-contigs:0.2559113718,(ADI_H1L2_2_122_18_3-bin007_1-contigs:0.0955987751,ADI_H2L1_1_122_18_3-bin003_1-contigs:0.1055573947)100:0.1249228858)100:0.0545216316)100:0.0500202892)100:0.1279616870,((H41-bin080-contigs:0.1996537915,((((((ADI_DC_SW_02_SPN_11032020-bin061_1-contigs:0.0211077238,H51-bin103_1-contigs:0.0264246700)100:0.0809602535,H51-bin099_1-contigs:0.1116498246)100:0.0427220180,(H43-bin170_1-contigs:0.0167806032,H43-bin144_1-contigs:0.0169638230)100:0.1158514218)100:0.0555055539,((ADI_DC_SW_02_SPN_11032020-bin059-contigs:0.0715493105,DC_RB_04_SPN110320-bin071_1-contigs:0.1026889485)100:0.0882723589,(H51-bin077-contigs:0.1051651202,H51-bin088-contigs:0.0835143230)100:0.0959429419)100:0.0563427688)100:0.0405466807,H41-bin015_1-contigs:0.1955029807)100:0.0460966469,ADI_H3L2_1_122_18_3-bin046-contigs:0.2108764844)100:0.0490451793)100:0.0635689871,(((H51-bin236_1-contigs:0.1223411350,((H41-bin262_1-contigs:0.0967286078,(H32-bin018_1-contigs:0.0655646960,H52-bin128_1-contigs:0.0569410308)100:0.0612411626)100:0.0224643173,((H41-bin232_1-contigs:0.0260191505,H51-bin173_1-contigs:0.0219242461)100:0.0885464194,((H41-bin008-contigs:0.0449419211,H43-bin063_1-contigs:0.0249361969)100:0.0559946476,(H43-bin059_1-contigs:0.0062848757,H14-bin040_1-contigs:0.0130685012)100:0.0750890559)100:0.0485844440)100:0.0268154974)100:0.0258296120)100:0.0344705580,H41-bin079-contigs:0.1339600996)100:0.0280262794,(H32-bin119_1-contigs:0.0146040195,H52-bin038_1-contigs:0.0164759941)100:0.1295119577)100:0.1387440075)100:0.1982413428)100:0.0476412810,((H41-bin057_1-contigs:0.1645413843,H41-bin044_1-contigs:0.1753398810)100:0.0759948567,(DC_RB_04_SPN110320-bin016-contigs:0.0125140783,ADI_DC_SW_02_SPN_11032020-bin026-contigs:0.0068215456)100:0.2094750335)100:0.2512631124)100:0.0442760753,((((H43-bin220_1-contigs:0.1175436148,H52-bin063_1-contigs:0.1139869118)100:0.1218838182,((((H52-bin072_1-contigs:0.1261817758,(H41-bin176_1-contigs:0.0387130805,H41-bin241_1-contigs:0.0463195155)100:0.1547198306)100:0.0342310153,H43-bin030_1-contigs:0.1562309242)100:0.0315471511,H43-bin093_1-contigs:0.1348769701)100:0.0405259705,(H41-bin036_1-contigs:0.0182214356,H51-bin102_1-contigs:0.0232970396)100:0.1600876266)100:0.0406120838)100:0.0496396376,((H51-bin028_1-contigs:0.0262000750,H52-bin124_1-contigs:0.0147489923)100:0.1675267535,H51-bin041_1-contigs:0.1272151636)100:0.0960067684)100:0.1126932569,H51-bin007_1-contigs:0.3200894443)100:0.1180973341)100:0.0432001828,(((H43-bin068_1-contigs:0.1774284018,(H43-bin025_1-contigs:0.1943141761,ADI_H3L2_1_122_18_3-bin002_1-contigs:0.2056437947)94:0.0481206364)94:0.0294969009,H43-bin090-contigs:0.2686838680)100:0.0512269224,ADI_H1L2_2_122_18_3-bin012_1-contigs:0.2307855521)100:0.1950966880)100:0.0460535620,(H41-bin157_1-contigs:0.2399668156,H41-bin009_1-contigs:0.2332087995)100:0.2010580467)100:0.0542654351,((H41-bin038_1-contigs:0.2851588368,H41-bin144_1-contigs:0.3057826352)100:0.0603389824,H51-bin051-contigs:0.3488631530)100:0.0756116683)98:0.0451442976)97:0.0271018942)99:0.0547026605,((((H51-bin050_1-contigs:0.2529883402,((H51-bin149_1-contigs:0.2307981243,H43-bin015_1-contigs:0.2028467329)100:0.0412897995,H51-bin112_1-contigs:0.2042355632)100:0.0915096012)100:0.0903267067,H52-bin079-contigs:0.3208416332)96:0.0485185389,((H43-bin073_1-contigs:0.2734078264,H41-bin003_1-contigs:0.3229629190)98:0.0623944490,H41-bin100_1-contigs:0.3336310306)96:0.0490292550)100:0.0715466251,((H52-bin069_1-contigs:0.3126897424,H41-bin074-contigs:0.3240248832)93:0.0396465173,H51-bin152_1-contigs:0.2807319840)100:0.0674594875)100:0.0583535576)91:0.0351748521,(H51-bin105_1-contigs:0.3710638344,((H52-bin082_1-contigs:0.3460751225,ADI_DC_SW_02_SPN_11032020-bin050_1-contigs:0.3022824316)100:0.0827061458,H41-bin043-contigs:0.3779208971)100:0.0462304729)96:0.0561746284)100:0.1044669919,((((H41-bin236_1-contigs:0.0048526192,(H43-bin193-contigs:0.0119627498,H43-bin103_1-contigs:0.0120002648)100:0.0030700414)100:0.0085717550,H52-bin053-contigs:0.0177911766)100:0.2232046406,H51-bin107-contigs:0.3128470689)100:0.0964059378,H41-bin126_1-contigs:0.2742706570)100:0.0842601777)100:0.0451619744,H43-bin034_1-contigs:0.3461914298)95:0.0404960495,(((((H51-bin033_1-contigs:0.0082083028,H51-bin325_1-contigs:0.0154393249)100:0.0660943249,H51-bin197_1-contigs:0.0832450878)100:0.1618435417,H32-bin003-contigs:0.2443965148)100:0.1657116897,((H14-bin026_1-contigs:0.2099815744,H51-bin151_1-contigs:0.2215071165)100:0.1321325878,H51-bin098-contigs:0.3530632606)100:0.0612985978)99:0.0399169312,((H51-bin108-contigs:0.1338357747,H51-bin104-contigs:0.1409705381)100:0.1898931391,H43-bin033_1-contigs:0.2419426539)100:0.1332320963)92:0.0387379798)98:0.0359507538,(H43-bin072_1-contigs:0.2769843924,(H51-bin150_1-contigs:0.1968299804,H51-bin155_1-contigs:0.2088694833)100:0.1085628806)100:0.1808597853)100:0.0330948740,((H51-bin118_1-contigs:0.4415679247,(H41-bin125_1-contigs:0.2521759185,((H41-bin090_1-contigs:0.0718874330,H43-bin009_1-contigs:0.0730794943)100:0.1862538830,(H41-bin076_1-contigs:0.0578514138,H51-bin003_1-contigs:0.0606480158)100:0.2124794249)100:0.0689291373)100:0.1431305022)100:0.0857517447,(H14-bin025_1-contigs:0.3938250157,H51-bin143_1-contigs:0.3820166797)56:0.0781461931)100:0.0764587760)100:0.0594137128,(((H32-bin087_1-contigs:0.0684356678,H41-bin256_1-contigs:0.0683425241)100:0.1802197640,H41-bin114_1-contigs:0.2297616275)100:0.2156609755,(((H32-bin072_1-contigs:0.0128741091,H51-bin071_1-contigs:0.0124099232)100:0.1742937913,H43-bin137_1-contigs:0.1835824016)100:0.1871137683,((((H51-bin312-contigs:0.0325837405,H14-bin045-contigs:0.0654623295)100:0.0091076621,H14-bin030_1-contigs:0.0254734792)100:0.2732101489,(H51-bin203_1-contigs:0.2290898138,(H51-bin042_1-contigs:0.1567032206,H51-bin079_1-contigs:0.1942993686)100:0.0993447315)100:0.0728449944)100:0.0422780684,H51-bin228_1-contigs:0.3809317169)100:0.0660101871)100:0.0768673975)100:0.0906528785)100:0.0552419936,(((((((H51-bin128_1-contigs:0.2355941114,(((H51-bin029_1-contigs:0.0164588913,H41-bin011_1-contigs:0.0133090768)100:0.2375728114,H51-bin138_1-contigs:0.2055549013)100:0.0474833218,H51-bin045-contigs:0.2460688022)100:0.0367221749)100:0.0612098234,((H51-bin095_1-contigs:0.2841041014,H51-bin047_1-contigs:0.2772109603)100:0.0971418095,H51-bin063_1-contigs:0.3171182093)100:0.0659000456)98:0.0460394423,((H41-bin217_1-contigs:0.0288991031,H32-bin107_1-contigs:0.0302609209)100:0.3065515377,H52-bin061_1-contigs:0.2568906745)99:0.0743109321)100:0.0615307957,(((((((((H41-bin068_1-contigs:0.0158285527,H52-bin056-contigs:0.0216831600)100:0.2163154326,H52-bin123_1-contigs:0.1845483638)96:0.0446741793,((H41-bin027_1-contigs:0.0107230818,H51-bin011_1-contigs:0.0106839263)100:0.1711399154,H52-bin098_1-contigs:0.1996783136)99:0.0380400412)95:0.0219049790,(H41-bin047_1-contigs:0.1924915510,H51-bin136_1-contigs:0.2192482319)98:0.0438691192)98:0.0339741399,H52-bin120_1-contigs:0.2172412589)100:0.0392704177,((H43-bin089_1-contigs:0.1902888707,H41-bin263_1-contigs:0.1914925846)100:0.0320837675,(((H32-bin100-contigs:0.0182021678,((H41-bin272_1-contigs:0.0080428284,H51-bin072_1-contigs:0.0087207177)98:0.0074892173,H52-bin005_1-contigs:0.0108749437)98:0.0100000638)100:0.1021659788,H51-bin166_1-contigs:0.1411269164)100:0.1110839841,(H32-bin009_1-contigs:0.0157600772,((H51-bin169_1-contigs:0.0041924412,H51-bin235_1-contigs:0.0209427389)100:0.0059614504,H52-bin095_1-contigs:0.0129812536)100:0.0140455112)100:0.2182926258)100:0.0355235560)100:0.0260474353)100:0.0463102457,(H41-bin056_1-contigs:0.2296637661,H41-bin049_1-contigs:0.2117980948)100:0.0836297612)100:0.0561452855,H32-bin118_1-contigs:0.3387619654)100:0.0390075374,(((H43-bin010_1-contigs:0.3971434959,H43-bin074_1-contigs:0.2933192103)100:0.0850685128,(((((H43-bin174_1-contigs:0.2465781098,H52-bin151_1-contigs:0.2972435783)98:0.0346371697,H43-bin039_1-contigs:0.2976266168)98:0.0491039172,(((H52-bin009_1-contigs:0.0166677527,H51-bin117_1-contigs:0.0191816395)100:0.0055999069,H41-bin082_1-contigs:0.0081931493)100:0.0331496849,H51-bin094_1-contigs:0.0295120685)100:0.2630395193)98:0.0418351868,(H51-bin148_1-contigs:0.2762025830,(H43-bin023-contigs:0.2179952677,H43-bin008_1-contigs:0.2457027983)96:0.0390059609)22:0.0309156913)16:0.0289219853,H43-bin076_1-contigs:0.2642764649)26:0.0368617837)100:0.1067100613,(H14-bin023_1-contigs:0.3035244024,(H52-bin014_1-contigs:0.0916111982,H32-bin045_1-contigs:0.0908747716)100:0.2282470948)100:0.0456135549)100:0.0521894586)100:0.0360962569)99:0.0364407527,((((((((H43-bin051_1-contigs:0.2657658348,H43-bin210_1-contigs:0.2282990507)100:0.0523197978,H43-bin044_1-contigs:0.2492782823)100:0.0520669148,H43-bin079_1-contigs:0.3000270098)83:0.0471714448,((H41-bin042_1-contigs:0.2138641879,H51-bin002_1-contigs:0.3092757814)79:0.0407098490,H43-bin006_1-contigs:0.2306496627)100:0.0959398532)77:0.0300714441,(((H51-bin005_1-contigs:0.0171733186,H32-bin120_1-contigs:0.0175811827)100:0.2676606928,H41-bin154_1-contigs:0.3002188043)96:0.0522814018,H43-bin011_1-contigs:0.3091745026)59:0.0470537248)79:0.0327711440,(H51-bin001_1-contigs:0.2376880910,(H41-bin141_1-contigs:0.1574626700,H51-bin160_1-contigs:0.1587962575)100:0.2296764542)89:0.0495058328)91:0.0650078973,H43-bin005-contigs:0.3776102497)100:0.0618435648,H52-bin106_1-contigs:0.4138835569)100:0.0444729193)100:0.0927927693,H51-bin129_1-contigs:0.4864542980)81:0.0705953609,((((H43-bin189_1-contigs:0.0820520538,(H14-bin007_1-contigs:0.0106625446,H14-bin001_1-contigs:0.0108529675)100:0.0908052871)100:0.0209911322,H41-bin105-contigs:0.0743071281)100:0.0955677679,(H51-bin065_1-contigs:0.0153415780,H41-bin021-contigs:0.0122290436)100:0.1680850974)100:0.2151400179,H43-bin185_1-contigs:0.6187166606)68:0.0664574138)87:0.0475027171)42:0.0299363796,((((((H14-bin042_1-contigs:0.0242712213,H51-bin062_1-contigs:0.0601942837)100:0.1285224876,(((H41-bin089_1-contigs:0.0085552333,H52-bin035_1-contigs:0.0157745008)100:0.1625803323,H32-bin051_1-contigs:0.1223834130)100:0.0530879648,(H41-bin061_1-contigs:0.0106817071,H41-bin106_1-contigs:0.0121978369)100:0.1583068447)100:0.0372325830)100:0.0682654327,H43-bin092_1-contigs:0.2081567077)100:0.0382197473,H51-bin054_1-contigs:0.2030533352)100:0.2810987563,((((((H41-bin020_1-contigs:0.0097904644,H51-bin024_1-contigs:0.0107402654)100:0.1447304465,H41-bin028_1-contigs:0.1504392836)100:0.1731213964,((H41-bin108_1-contigs:0.0976362896,H32-bin077-contigs:0.1028165377)100:0.1657826979,(H14-bin022_1-contigs:0.1626007663,H14-bin028_1-contigs:0.1714954656)100:0.0886236793)98:0.0400453613)100:0.0484237207,((H43-bin064_1-contigs:0.2728899601,(H41-bin026_1-contigs:0.0070927693,H51-bin074_1-contigs:0.0108500686)100:0.2307766819)100:0.0589917700,(((H41-bin004_1-contigs:0.0458847132,H51-bin004_1-contigs:0.0378702564)100:0.2828530060,(H41-bin111_1-contigs:0.0119940350,H52-bin122_1-contigs:0.0350701892)100:0.2916839640)100:0.0707050343,(H51-bin081_1-contigs:0.0192616135,H41-bin025_1-contigs:0.0184681670)100:0.2574726143)100:0.0406721345)100:0.0733936160)100:0.1128672284,(((H51-bin046_1-contigs:0.1888115691,H51-bin006_1-contigs:0.1920449205)100:0.1358746141,(H51-bin132_1-contigs:0.0100123253,H43-bin026_1-contigs:0.0105685899)100:0.2174913327)89:0.0398006969,(H43-bin169_1-contigs:0.1856612468,H41-bin092_1-contigs:0.2341873643)100:0.0734092773)100:0.0874153899)100:0.0588281152,(((H51-bin030_1-contigs:0.0712737890,H51-bin021_1-contigs:0.0757526493)100:0.0868410035,H51-bin070_1-contigs:0.1251283277)100:0.0471364275,H51-bin010_1-contigs:0.1496955676)100:0.2186375836)100:0.1113806424)98:0.0546465594,((H41-bin040_1-contigs:0.4569570267,(H32-bin053_1-contigs:0.3580160505,((H51-bin158_1-contigs:0.2858008383,(H52-bin147_1-contigs:0.0851527314,H41-bin131_1-contigs:0.0731755975)100:0.1922486616)42:0.0433155153,H52-bin110_1-contigs:0.2243972627)100:0.0940890068)100:0.0926206946)99:0.0501512167,H41-bin133-contigs:0.3512281131)49:0.0482444905)44:0.0382112495)88:0.0325042077,(((((((H43-bin145_1-contigs:0.1597279252,(H41-bin113_1-contigs:0.1329901702,H43-bin088_1-contigs:0.0952829839)100:0.0652962209)100:0.0363176544,((H43-bin138_1-contigs:0.1171539624,H43-bin136_1-contigs:0.1156607474)100:0.0850483009,H43-bin081_1-contigs:0.1668478528)63:0.0308499642)63:0.0430325446,(H51-bin038_1-contigs:0.1498913992,H14-bin005_1-contigs:0.1832272942)100:0.0784697354)100:0.1556525612,(H51-bin334_1-contigs:0.2157582390,H51-bin032_1-contigs:0.2363680862)100:0.1899121339)69:0.0482710146,((((H43-bin016_1-contigs:0.0368399749,H14-bin043_1-contigs:0.0560031810)100:0.2343685070,H43-bin052_1-contigs:0.2783309671)100:0.0408177999,H51-bin055_1-contigs:0.2832357988)100:0.0361663328,H43-bin075_1-contigs:0.3468451114)38:0.0479825515)38:0.0481770783,((H43-bin180-contigs:0.0667316418,H43-bin161_1-contigs:0.0521397074)100:0.3044076382,H43-bin177_1-contigs:0.2997743277)100:0.1504587931)100:0.0922702451,((H52-bin088_1-contigs:0.5221799030,H52-bin103_1-contigs:0.3544495925)90:0.0507139691,H43-bin182_1-contigs:0.3995403414)90:0.0702633281)90:0.0446300012)100:0.0835355903,((((((H43-bin123_1-contigs:0.0146991740,H43-bin047_1-contigs:0.0095763988)100:0.0032296530,H43-bin166_1-contigs:0.0123759427)100:0.1611628073,H32-bin019_1-contigs:0.1906745538)100:0.0503093900,H41-bin016-contigs:0.2330736723)100:0.2125131493,H41-bin156_1-contigs:0.3061136007)100:0.1542809602,(H51-bin142_1-contigs:0.2924279302,H43-bin071-contigs:0.3742610729)100:0.3283514182)100:0.0782666287)100:0.0446343044,((((((((H43-bin175_1-contigs:0.1166075484,H43-bin147_1-contigs:0.1387881363)100:0.1908022121,H41-bin211_1-contigs:0.4089309210)100:0.0600794657,H43-bin186_1-contigs:0.4773790726)95:0.0621296130,(((((H43-bin112_1-contigs:0.1198639714,H43-bin229_1-contigs:0.1323351112)100:0.1510055747,H52-bin086-contigs:0.3021696514)100:0.0844191534,H43-bin160_1-contigs:0.3518885692)100:0.0780726011,(H32-bin116_1-contigs:0.0119161531,H51-bin326_1-contigs:0.0151827352)100:0.4188292160)100:0.0480554409,((H43-bin053_1-contigs:0.1785507952,H51-bin281-contigs:0.2442649155)91:0.0413036161,H43-bin013-contigs:0.2266089517)100:0.1810539061)100:0.0468473194)95:0.0469864991,((((((((((H41-bin182_1-contigs:0.1220326549,H41-bin101_1-contigs:0.1539068520)100:0.1347612853,((H41-bin178_1-contigs:0.1749751339,H51-bin161_1-contigs:0.3619709511)100:0.0540643766,H41-bin180_1-contigs:0.2844493395)100:0.0570211660)99:0.0570919042,H52-bin134_1-contigs:0.2468197585)100:0.1755253134,(H43-bin187_1-contigs:0.2534024397,(H41-bin287_1-contigs:0.1401336858,H41-bin179_1-contigs:0.1444565624)100:0.1183365067)100:0.1282917805)41:0.0437269667,((H52-bin078_1-contigs:0.2118871684,H43-bin239_1-contigs:0.1972514904)35:0.0413334505,H52-bin045_1-contigs:0.2390027570)100:0.1404031964)100:0.0735273361,(H32-bin067_1-contigs:0.3002923956,(H52-bin156_1-contigs:0.2735405418,H41-bin206_2-contigs:0.2260297005)100:0.0668782479)100:0.1580990665)100:0.0820987307,((H41-bin083_1-contigs:0.4157795629,((H32-bin142_1-contigs:0.2677479192,H41-bin265_1-contigs:0.2455893312)100:0.0632138728,H41-bin078_1-contigs:0.3107304110)100:0.1723733877)100:0.0502918610,(H41-bin254_1-contigs:0.3463293810,H41-bin208_1-contigs:0.3237762934)100:0.0966343370)99:0.0563923794)100:0.0608492990,(((((H41-bin286_1-contigs:0.2711638923,H52-bin026_1-contigs:0.2217871404)100:0.0459081705,(H43-bin188_1-contigs:0.1877170176,H51-bin093_1-contigs:0.1777157961)100:0.0720516611)100:0.1173650694,(((H32-bin133_1-contigs:0.2837047623,H52-bin091_1-contigs:0.2537123038)100:0.0626604527,H41-bin209_1-contigs:0.2969572313)100:0.0355628893,H52-bin044_1-contigs:0.2871570476)100:0.0718958917)100:0.0938778540,((H43-bin002-contigs:0.1421186889,(H51-bin133-contigs:0.0450513546,H51-bin222_1-contigs:0.0345988376)100:0.1313611783)100:0.2592930397,H41-bin251_1-contigs:0.4210414407)100:0.0859108468)100:0.0595974035,((H41-bin249_1-contigs:0.0225726778,H51-bin282_1-contigs:0.0236672190)100:0.2686501086,(H51-bin230_1-contigs:0.0669452092,H43-bin155-contigs:0.0781233042)100:0.1970373989)100:0.1470860481)100:0.0717903886)67:0.0384512398,((H32-bin131_1-contigs:0.3510360311,H14-bin029_1-contigs:0.3486287070)100:0.0702745606,H43-bin218-contigs:0.3714869208)100:0.0629605969)100:0.0402136997,((((H32-bin088_1-contigs:0.0763008736,H51-bin101-contigs:0.0218321332)100:0.2215563604,H32-bin117_1-contigs:0.2782212516)100:0.2393864918,H32-bin136_1-contigs:0.4495332955)75:0.0569151573,(H41-bin143_1-contigs:0.3566969966,((H51-bin229-contigs:0.3077796069,H52-bin089_1-contigs:0.2892247353)42:0.0427768626,H32-bin111_1-contigs:0.3153811614)100:0.0738178008)100:0.1416467954)61:0.0511690232)58:0.0334237235)64:0.0374726717,(H41-bin151_1-contigs:0.4486979735,H52-bin160_1-contigs:0.4546493530)98:0.0948767303)76:0.0367087356,(H52-bin073_1-contigs:0.4581903272,((((H52-bin111_1-contigs:0.0026936566,H32-bin132_1-contigs:0.0048524516)100:0.1374972756,(H32-bin092_1-contigs:0.0666618526,H51-bin156_1-contigs:0.0789628562)100:0.0908169906)100:0.2870307670,(H43-bin171_1-contigs:0.0207665330,H32-bin145_1-contigs:0.0127098288)100:0.3877799817)100:0.0899187006,(H32-bin007_1-contigs:0.4380712236,H52-bin148_1-contigs:0.4096930235)100:0.0727545801)100:0.0593468900)77:0.0574656975)100:0.0568276759,(((H52-bin100-contigs:0.0327396333,H41-bin257_1-contigs:0.0246773034)100:0.2736979838,(H52-bin092_1-contigs:0.2008311863,H52-bin025_1-contigs:0.2209043823)100:0.1389393066)100:0.1044159823,H43-bin045_1-contigs:0.4286391481)100:0.1716581802)100:0.0399833839)100:0.0691456614,((((((((((H32-bin025_1-contigs:0.0527253573,H32-bin050_1-contigs:0.0564861890)100:0.0293790598,H41-bin070_1-contigs:0.0937590710)100:0.1427776439,H14-bin033-contigs:0.2593863313)100:0.0536841371,(ADI_DC_SW_02_SPN_11032020-bin081_1-contigs:0.1964755699,H51-bin331_1-contigs:0.2231517810)100:0.0528127869)100:0.0560038518,(H51-bin141_1-contigs:0.0290224087,H41-bin145_1-contigs:0.0245319538)100:0.3264275872)97:0.0420285559,(H41-bin196_1-contigs:0.1288742923,H51-bin031_1-contigs:0.0889277277)100:0.2163403446)97:0.0454221858,H52-bin149_1-contigs:0.2992683767)100:0.0825832012,(H51-bin111_1-contigs:0.2330262603,(ADI_DC_SW_02_SPN_11032020-bin060_1-contigs:0.1945009838,DC_RB_04_SPN110320-bin024_1-contigs:0.2711885393)100:0.0991151179)100:0.1356928046)100:0.2612724518,H41-bin225_1-contigs:0.4057126245)94:0.0979144121,((H43-bin163_1-contigs:0.2357943195,H51-bin159_1-contigs:0.2494055244)100:0.2731717628,(((((H43-bin043_1-contigs:0.1109454086,H43-bin183_1-contigs:0.0796592097)100:0.0452815848,(H32-bin081_1-contigs:0.0056987175,H51-bin085_1-contigs:0.0081243980)100:0.1036126515)100:0.2157850170,H51-bin122_1-contigs:0.3514063385)100:0.2558744268,H43-bin058_1-contigs:0.4333936594)100:0.0752721489,(H41-bin253_1-contigs:0.4581080065,H41-bin162-contigs:0.4711021406)100:0.1228852102)100:0.0651152580)100:0.1034460285)73:0.0497146586)72:0.0360090830)97:0.0459848862)100:0.1119542634,(((((((((((H51-bin069_1-contigs:0.2227628785,H43-bin018_1-contigs:0.2247799355)100:0.0686958984,H41-bin123_1-contigs:0.2777090648)90:0.0349172440,((H52-bin051_1-contigs:0.0123552288,H41-bin064_1-contigs:0.0102209690)100:0.1012813077,(H52-bin018_1-contigs:0.1076418680,H43-bin001_1-contigs:0.1517699311)100:0.0400598996)100:0.2293449199)100:0.0581964646,H14-bin004_1-contigs:0.3285428231)100:0.0573632002,(H41-bin041_1-contigs:0.2799454377,H41-bin046_1-contigs:0.3126743895)100:0.0801543662)100:0.0541432634,H51-bin116_1-contigs:0.3370816322)100:0.1063834275,(H51-bin053_1-contigs:0.3541890359,H43-bin004_1-contigs:0.3699054583)100:0.0950451600)100:0.0852472854,((((H43-bin206_1-contigs:0.1684924127,H41-bin137_1-contigs:0.1492175044)100:0.0468550929,H52-bin054_1-contigs:0.1829228894)100:0.0984120972,(H43-bin070_1-contigs:0.1756821450,H52-bin020_1-contigs:0.1888165869)100:0.1617835429)100:0.0512593003,H41-bin099_1-contigs:0.3791793959)100:0.1723776906)99:0.0476968059,((H32-bin114-contigs:0.0844877444,H41-bin014_1-contigs:0.0917592524)100:0.3842959845,H52-bin029_1-contigs:0.5732430687)97:0.1074827103)90:0.0660838159,((H52-bin002_1-contigs:0.0103391851,H51-bin123_1-contigs:0.0066669870)100:0.4651423388,((H32-bin022_1-contigs:0.0098842374,H51-bin271_1-contigs:0.0111358466)100:0.4189917089,H43-bin211_1-contigs:0.4187739439)100:0.0817135059)98:0.0867856930)100:0.0528296063,((((((((((H52-bin115_1-contigs:0.1350146140,H41-bin149_1-contigs:0.0848453399)100:0.0896512011,H43-bin113_1-contigs:0.1663518678)100:0.0877885402,(H43-bin066_1-contigs:0.0141704350,H41-bin118_1-contigs:0.0200308432)100:0.1812773145)100:0.0408244687,((H32-bin123_1-contigs:0.0153843185,H52-bin037_1-contigs:0.0139560709)100:0.1855778863,H43-bin037_1-contigs:0.1830300422)100:0.0704025470)100:0.0481813994,((H41-bin250_1-contigs:0.0780932982,H43-bin032_1-contigs:0.0897681374)100:0.1594633036,(H41-bin127_1-contigs:0.0103592218,H52-bin140_1-contigs:0.0202994945)100:0.2180950512)100:0.0874530040)100:0.0466428833,H52-bin113_1-contigs:0.2877053560)100:0.1321014516,H41-bin152_1-contigs:0.3770244499)100:0.0889916571,(((((H41-bin142_1-contigs:0.0726300563,H43-bin204_1-contigs:0.0703886429)100:0.0218575358,(((H41-bin132_1-contigs:0.0332984547,H32-bin052_1-contigs:0.0485436975)100:0.0368287372,((H32-bin058_1-contigs:0.0084650213,H52-bin131_1-contigs:0.0122251288)100:0.0077459536,H41-bin094_1-contigs:0.0081136864)100:0.0500358339)100:0.0145304074,(H52-bin153_1-contigs:0.0098630080,H41-bin197_1-contigs:0.0093862309)100:0.0708894690)100:0.0364200734)100:0.1715373235,H52-bin154-contigs:0.3072504777)100:0.0567808204,H41-bin096-contigs:0.3456691866)100:0.1398358622,H52-bin040_1-contigs:0.4863977564)100:0.1477057062)100:0.0538309319,((((((H52-bin050_1-contigs:0.1664354320,((H41-bin045_1-contigs:0.0163116820,H51-bin110_1-contigs:0.0118327380)100:0.1342870282,H52-bin033_1-contigs:0.1524671415)100:0.1010357457)100:0.0832483434,((H51-bin196_1-contigs:0.2257880030,H14-bin027_1-contigs:0.2197866290)100:0.0530873928,H51-bin091_1-contigs:0.2381009627)100:0.0523874229)100:0.0503923337,(H43-bin095_1-contigs:0.1839725448,H51-bin115_1-contigs:0.1684199994)100:0.1483799168)98:0.0295817881,((H32-bin076-contigs:0.0180959824,H43-bin061_1-contigs:0.0198471705)100:0.2394248479,H43-bin038_1-contigs:0.2574287989)100:0.0668810897)100:0.0479082560,((H14-bin010_1-contigs:0.2939404157,H52-bin062_1-contigs:0.2595104860)100:0.0783318666,H43-bin085-contigs:0.3383420396)100:0.0407259814)100:0.1443896397,(H41-bin097_1-contigs:0.2297049939,H43-bin217_1-contigs:0.2328632279)100:0.2606130115)87:0.0350238059)100:0.0556549983,((H41-bin136_1-contigs:0.2861588654,H41-bin134_1-contigs:0.2477024118)100:0.2146690253,H51-bin048_1-contigs:0.4155826686)100:0.0871413310)98:0.0394591934)100:0.0878637956)100:0.1429964907,H41-bin267_1-contigs:0.4458930641,H41-bin102_1-contigs:0.4812895800);
